# Supplementary material for: Metabolic Remodeling of the Parkinson’s Disease Frontal Cortex Revealed by LC-MS/MS Metabolomics
Source: Biomolecules. 2026 Jun 12;16(6):866. doi: 10.3390/biom16060866 (PMC13296450; doi:10.3390/biom16060866)
Supplement: Supplementary file 1 [file biomolecules-16-00866-s001.zip]

Archive with 2 entries (2 files):
- Metabolomics_SI_R2.pdf
- Supplementary Table S1.xlsx
