# Supplementary material for: Metabolic Remodeling of the Parkinson’s Disease Frontal Cortex Revealed by LC-MS/MS Metabolomics
Source: Biomolecules. 2026 Jun 12;16(6):866. doi: 10.3390/biom16060866 (PMC13296450; doi:10.3390/biom16060866)
Supplement: Supplementary file 1 [file biomolecules-16-00866-s001.zip › Supplementary Table S1.xlsx]

## Sheet: Complete Results
Features	Formula	MW	ppm	Reference Ion	MS2	m/z	RT	Polarity	MS2_Purity	LipidMaps_ID	PubChem_CID	KEGG_ID	HMDB_ID	ChEBI_ID	CAS	InChI	InChIKey	IUPAC_Name	Super_Class	Class	Sub_Class	FC1	FC2	FC3	FC4	FC5	FD1	FD2	FD3	FD4	MC1	MC2	MC3	MC4	MC5	MD1	MD2	MD3	MD4	MD5	MD6	n_Control	n_PD	n_samples	r_squared	adj_r_squared	f_statistic	f_pvalue	status
12-amino-dodecanoic acid	C12 H25 N O2	215.188	-1.69	[M+H]+1	DDA for preferred ion	216.195	1.881	+	49.4299	LMFA01100005	69661			CHEBI:42025	693-57-2	InChI=1S/C12H25NO2/c13-11-9-7-5-3-1-2-4-6-8-10-12(14)15/h1-11,13H2,(H,14,15)	PBLZLIFKVPJDCO-UHFFFAOYSA-N	12-aminododecanoic acid				21.8518	21.2843	21.1136	21.3399	22.2031	23.2759	23.8347	24.1604	24.1017	22.3846	21.1887	21.5285	21.7166	21.8075	23.2154	24.0208	22.8294	23.5206	23.8521	23.8246	10	10	20	0.862924	0.826371	23.6072	2.51555e-06	success
DPA	C12 H23 N O2	213.172	-1.91	[M+H]+1	No MS2	214.18	4.769	+					HMDB0001877				NIJJYAXOARWZEE-UHFFFAOYSA-N		Lipids and lipid-like molecules	Fatty Acyls	Fatty acids and conjugates		15.8448	15.554	15.3808	14.7588	18.6007	18.923	19.0914	18.1115	16.5676	15.5575	15.188	15.3472	15.3548	17.2637	19.2355	17.5866	18.5601	18.7747	19.2701	9	10	19	0.914468	0.890031	37.4205	2.47855e-07	success
Decylamine	C10 H23 N	157.183	-1.72	[M+H]+1	DDA for preferred ion	158.19	7.2935	+	38.5406		8916	C93407	HMDB0250927	CHEBI:166481	2016-57-1	InChI=1S/C10H23N/c1-2-3-4-5-6-7-8-9-10-11/h2-11H2,1H3	MHZGKXUYDGKKIU-UHFFFAOYSA-N	decan-1-amine	Organic nitrogen compounds	Organonitrogen compounds	Amines	20.0513	18.8514	19.3889	18.9492	20.3416	21.045	21.8575	21.7919	21.6746	20.1581	19.0772	19.3952	19.9844	19.3144	20.9819	22.1031	21.0491	21.328	22.0006	20.7852	10	10	20	0.825287	0.778697	17.7138	1.49327e-05	success
N-desmethyl loperamide	C28 H31 Cl N2 O2	462.206	-3.06	[M+H]+1	No MS2	463.213	7.951	+			9805944	C90153	HMDB0255118	CHEBI:64043	66164-07-6	InChI=1S/C28H31ClN2O2/c1-30-26(32)28(23-8-4-2-5-9-23,24-10-6-3-7-11-24)18-21-31-19-16-27(33,17-20-31)22-12-14-25(29)15-13-22/h2-15,33H,16-21H2,1H3,(H,30,32)	ZMOPTLXEYOVARP-UHFFFAOYSA-N	4-[4-(4-chlorophenyl)-4-hydroxypiperidin-1-yl]-N-methyl-2,2-diphenylbutanamide	Benzenoids	Benzene and substituted derivatives	Diphenylmethanes	16.5592		16.4897	15.913	17.1206	18.1252	18.098	18.547	18.8374	16.6134	15.9077	16.7212	16.9924	16.275	18.398	18.7891	19.1485	18.3712	18.7994	16.2344	9	10	19	0.790706	0.730908	13.2229	0.000114958	success
Dicyclohexylcarbodiimide	C13 H22 N2	206.178	-1.82	[M+H]+1	DDA for preferred ion	207.185	4.716	+	33.5131		10868	C93487	HMDB0251215	CHEBI:53090	538-75-0	InChI=1S/C13H22N2/c1-3-7-12(8-4-1)14-11-15-13-9-5-2-6-10-13/h12-13H,1-10H2	QOSSAOTZNIDXMA-UHFFFAOYSA-N	N,N'-dicyclohexylmethanediimine	Organic nitrogen compounds	Organonitrogen compounds	Carbodiimides	19.9263	19.1741	20.0199	19.9331	20.2032	20.8493	22.3179	21.6413	22.4471	20.3265	18.8205	19.2411	19.2687	19.692	21.6136	21.9017	20.6196	21.9812	22.7563	21.6121	10	10	20	0.804147	0.751919	15.397	3.43955e-05	success
OLEYLDIMETHYLAMINE	C20 H41 N	295.323	-2.25	[M+H+MeOH]+1	No MS2	328.357	7.737	+			5357010				28061-69-0	InChI=1S/C20H41N/c1-4-5-6-7-8-9-10-11-12-13-14-15-16-17-18-19-20-21(2)3/h11-12H,4-10,13-20H2,1-3H3/b12-11-	DCNHQNGFLVPROM-QXMHVHEDSA-N	(Z)-N,N-dimethyloctadec-9-en-1-amine				19.1671	17.9439		17.1911	18.8921	19.4984	19.9603	20.3101	20.3358	16.9688	17.1234	16.4291	16.4072	19.6994	19.4072	19.909	19.787	19.5436	20.0552	18.7894	9	10	19	0.786784	0.725865	12.9152	0.000130364	success
N-Heptylbutanamide	C11 H23 N O	185.178	-1.84	[M+H]+1	DDA for preferred ion	186.185	2.544	+	27.3269		3252829					InChI=1S/C11H23NO/c1-3-5-6-7-8-10-12-11(13)9-4-2/h3-10H2,1-2H3,(H,12,13)	YOLMTRNOCFHKRO-UHFFFAOYSA-N	N-heptylbutanamide				22.9017	22.4511	21.9767	22.8398	23.1527	24.0229	23.9879	24.1364	23.7321	23.3548	22.3064	22.9128	22.9005	22.6779	23.9936	24.2846	23.8083	23.952	24.0278	24.3402	10	10	20	0.836428	0.792809	19.1757	9.21605e-06	success
Methylisopelletierine	C9 H17 N O	155.131	-1.91	[M+H]+1	DDA for preferred ion	156.138	1.904	+	78.3695		86786	C06184	HMDB0030326	CHEBI:7321	18747-42-7	InChI=1S/C9H17NO/c1-8(11)7-9-5-3-4-6-10(9)2/h9H,3-7H2,1-2H3	TYHJMEIBGDDCPA-UHFFFAOYSA-N	1-(1-methylpiperidin-2-yl)propan-2-one	Organoheterocyclic compounds	Piperidines		23.8161	22.068	24.4846	22.8497	22.9914	25.7576	26.5221	26.601	26.2132	24.0138	21.5084	22.7778	22.6971	22.9677	25.4337	27.3462	24.5903	26.3411	26.4594	26.2414	10	10	20	0.826602	0.780362	17.8765	1.41299e-05	success
N-Lauroylglycine	C14 H27 N O3	257.199	-1.76	[M+H]+1	DDA for preferred ion	258.206	4.316	+	24.7623		346152		HMDB0013272	CHEBI:74441	7596-88-5	InChI=1S/C14H27NO3/c1-2-3-4-5-6-7-8-9-10-11-13(16)15-12-14(17)18/h2-12H2,1H3,(H,15,16)(H,17,18)	JWGGSJFIGIGFSQ-UHFFFAOYSA-N	2-(dodecanoylamino)acetic acid	Organic acids and derivatives	Carboxylic acids and derivatives	Amino acids, peptides, and analogues		15.5807	16.2093	15.8496	15.8862		19.2229	19.68	18.8714	15.5956	15.3996		15.3523	16.2826	17.2778	19.556		19.1963	19.4004	20.1051	8	8	16	0.895403	0.857367	23.5413	2.399e-05	success
Cholic Acid	C24 H40 O5	408.288	1.82	[M-H]-1	DDA for preferred ion	407.281	7.7535	-	81.8588	LMST04010001	221493	C00695	HMDB0000619	CHEBI:16359	81-25-4	InChI=1S/C24H40O5/c1-13(4-7-21(28)29)16-5-6-17-22-18(12-20(27)24(16,17)3)23(2)9-8-15(25)10-14(23)11-19(22)26/h13-20,22,25-27H,4-12H2,1-3H3,(H,28,29)/t13-,14+,15-,16-,17+,18+,19-,20+,22+,23+,24-/m1/s1	BHQCQFFYRZLCQQ-OELDTZBJSA-N	(4R)-4-[(3R,5S,7R,8R,9S,10S,12S,13R,14S,17R)-3,7,12-trihydroxy-10,13-dimethyl-2,3,4,5,6,7,8,9,11,12,14,15,16,17-tetradecahydro-1H-cyclopenta[a]phenanthren-17-yl]pentanoic acid	Lipids and lipid-like molecules	Steroids and steroid derivatives	Bile acids, alcohols and derivatives	24.1224	22.8898	24.017	23.0471	24.2212	24.9935	24.4792	24.8197	25.0076	23.7557	22.9605	23.4622	23.9521	23.4387	24.6209	25.1372	24.9798	24.6571	24.7393	24.4874	10	10	20	0.757957	0.693412	11.7431	0.000160058	success
Nonylamine	C9 H21 N	143.167	-1.9	[M+H]+1	DDA for preferred ion	144.174	6.9545	+	23.4446		16215		HMDB0255712		112-20-9	InChI=1S/C9H21N/c1-2-3-4-5-6-7-8-9-10/h2-10H2,1H3	FJDUDHYHRVPMJZ-UHFFFAOYSA-N	nonan-1-amine	Organic nitrogen compounds	Organonitrogen compounds	Amines	19.5619	18.074	18.557	17.9983	20.1223	20.5792	21.1363	20.9154	20.815	19.3821	18.1908	19.1294	19.4703	18.5212	20.0874	21.2891	20.5739	20.3699	20.9624	20.5174	10	10	20	0.76994	0.708591	12.5501	0.000110837	success
Rimantadine	C12 H21 N	179.167	-2.11	[M+H]+1	No MS2	180.174	6.347	+			5071	C07236	HMDB0014621	CHEBI:94440	13392-28-4	InChI=1S/C12H21N/c1-8(13)12-5-9-2-10(6-12)4-11(3-9)7-12/h8-11H,2-7,13H2,1H3	UBCHPRBFMUDMNC-UHFFFAOYSA-N	1-(1-adamantyl)ethanamine	Organic nitrogen compounds	Organonitrogen compounds	Amines	18.639	16.9446	15.6375	16.5662	18.1067	19.2655	19.8156	19.1723	19.173	18.1243	16.6483	17.3284	17.2913	17.2725	18.7801	19.6315	18.8131	18.823	19.7086	18.467	10	10	20	0.790998	0.735264	14.1924	5.52095e-05	success
isotridecylamine	C13 H29 N	199.23	-2.39	[M+H]+1	DDA for preferred ion	200.237	7.466	+	73.0926		118864				35723-81-0	InChI=1S/C13H29N/c1-13(2)11-9-7-5-3-4-6-8-10-12-14/h13H,3-12,14H2,1-2H3	NGKIIKNJVVBNNE-UHFFFAOYSA-N	11-methyldodecan-1-amine				24.1205	23.5678	24.0089	23.6471	24.8902	24.4919	26.1954	25.8719	26.1118	24.2593	23.4621	23.5688	24.0035	23.8589	24.8723	25.8476	24.7098	25.3758	26.0281	25.1731	10	10	20	0.741345	0.67237	10.7481	0.000258417	success
Methyl 4-{4-[2-(1-azepanyl)-2-oxoethoxy]-3-methoxyphenyl}-6-methyl-2-thioxo-1,2,3,4-tetrahydro-5-pyrimidinecarboxylate	C22 H29 N3 O5 S	447.181	-4.43	[M+2H]+2	No MS2	224.598	7.682	+			2864060				5714-74-9	InChI=1S/C22H29N3O5S/c1-14-19(21(27)29-3)20(24-22(31)23-14)15-8-9-16(17(12-15)28-2)30-13-18(26)25-10-6-4-5-7-11-25/h8-9,12,20H,4-7,10-11,13H2,1-3H3,(H2,23,24,31)	MNIYGGGDHXCWSC-UHFFFAOYSA-N	methyl 4-[4-[2-(azepan-1-yl)-2-oxoethoxy]-3-methoxyphenyl]-6-methyl-2-sulfanylidene-3,4-dihydro-1H-pyrimidine-5-carboxylate				19.7348	19.2718	20.7032	19.4379	20.6176	19.8561	20.5383	21.3238	21.6886	19.9574	19.1499	20.0015	19.9938	20.025	21.9085	21.0349	21.6178	21.2529	21.3009		10	9	19	0.72804	0.650337	9.36954	0.000670812	success
Undecanamide	C11 H23 N O	185.178	-1.86	[M+H]+1	DDA for preferred ion	186.185	3.356	+	33.4179		256598				2244-06-6	InChI=1S/C11H23NO/c1-2-3-4-5-6-7-8-9-10-11(12)13/h2-10H2,1H3,(H2,12,13)	FKVMWDZRDMCIAJ-UHFFFAOYSA-N	undecanamide				20.9815	19.846	19.8801	20.8561	21.196	22.5483	23.1953	22.8373	21.8045	21.4457	19.7925	20.4137	20.7978	20.2764	21.9913	23.207	21.99	22.7892	23.0193	23.0737	10	10	20	0.81606	0.767009	16.6371	2.1756e-05	success
DL-Stachydrine	C7 H13 N O2	143.094	-2.17	[M+H]+1	DDA for preferred ion	144.102	0.771	+	83.5994		555	NAN			4136-37-2	InChI=1S/C7H13NO2/c1-8(2)5-3-4-6(8)7(9)10/h6H,3-5H2,1-2H3/p+1	CMUNUTVVOOHQPW-UHFFFAOYSA-O	1,1-Dimethylpyrrolidin-1-ium-2-carboxylic acid				22.5806	23.4254	24.9915	26.2008	22.083	20.7032	20.8299	20.4719	21.0025	24.8729	25.3123	22.2694	25.4041	24.6271	22.4922	20.7656	21.8295	20.7419	21.3215	22.5481	10	10	20	0.747246	0.679845	11.0866	0.000218808	success
Prosopinine	C16 H33 N O3	287.246	-1.8	[M+H]+1	DDA for preferred ion	288.253	4.417	+	41.4918	LMSP01080049	42608371			CHEBI:73903		InChI=1S/C16H33NO3/c1-2-14(19)9-7-5-3-4-6-8-13-10-11-16(20)15(12-18)17-13/h13-20H,2-12H2,1H3/t13-,14?,15-,16-/m1/s1	SEUBYHFHBZVRCC-QGAIPKOMSA-N	(2R,3R,6R)-6-(8-hydroxydecyl)-2-(hydroxymethyl)piperidin-3-ol				20.1585	19.1125	19.508	19.3977	20.6157	20.6418	21.2293	21.4917	21.1909	19.9724	18.8564	19.3076	19.8446	19.2506	20.6648	21.3776	20.4797	21.0366	21.3865	21.6636	10	10	20	0.757849	0.693276	11.7362	0.000160572	success
Lumichrome	C12 H10 N4 O2	242.08	-1.86	[M+H]+1	DDA for preferred ion	243.087	7.221	+	36.7599		5326566	C01727	HMDB0254199	CHEBI:37323	1086-80-2	InChI=1S/C12H10N4O2/c1-5-3-7-8(4-6(5)2)14-10-9(13-7)11(17)16-12(18)15-10/h3-4H,1-2H3,(H2,14,15,16,17,18)	ZJTJUVIJVLLGSP-UHFFFAOYSA-N	7,8-dimethyl-1H-benzo[g]pteridine-2,4-dione	Organoheterocyclic compounds	Pteridines and derivatives	Alloxazines and isoalloxazines	21.3868	20.4291	21.0532	20.8418	21.3214	19.5648	19.0674	18.8578	18.4022	20.9663	20.6434	19.9028	20.9571	20.4134	19.7613	19.4871	20.434	19.0369	19.3581	19.9396	10	10	20	0.691522	0.609261	8.40646	0.000913312	success
Palmitonitrile	C16 H31 N	237.245	-1.87	[M+H]+1	No MS2	238.252	7.383	+			69424			CHEBI:219523	629-79-8	InChI=1S/C16H31N/c1-2-3-4-5-6-7-8-9-10-11-12-13-14-15-16-17/h2-15H2,1H3	WGXGAUQEMYSVJM-UHFFFAOYSA-N	hexadecanenitrile				16.7412	15.9066	16.6978	16.1785	18.3503	17.399	18.8947	19.2123	19.3867	16.7353	15.7138	16.5888	16.9442	17.1154	17.9943	20.1281	17.7605	18.575	19.6133	18.1554	10	10	20	0.677688	0.591738	7.8847	0.00124786	success
3-imino-5,7-dimethyloctahydro-6H-imidazo[4,5-e][1,2,4]triazin-6-one	C6 H12 N6 O	184.107	-0.25	[M+H]+1	DDA for preferred ion	185.114	4.645	+	11.1471		3835379					InChI=1S/C6H12N6O/c1-11-3-4(12(2)6(11)13)9-10-5(7)8-3/h3-4,9H,1-2H3,(H3,7,8,10)	WRHZVACHVRHGAV-UHFFFAOYSA-N	3-amino-5,7-dimethyl-1,2,4a,7a-tetrahydroimidazo[4,5-e][1,2,4]triazin-6-one				20.8212	20.5511	20.3327	20.7057	20.9917	22.6921	22.4623	22.5499	21.7658	21.6846	20.0892	20.4449	20.3206	21.2227	22.308	22.9402	22.3437	22.3036	22.1596	20.9023	10	10	20	0.710276	0.633016	9.19335	0.000583562	success
Dodecylamine	C12 H27 N	185.214	-2.31	[M+H]+1	DDA for preferred ion	186.221	7.407	+	57.5704		13583		HMDB0251571	CHEBI:193593	124-22-1	InChI=1S/C12H27N/c1-2-3-4-5-6-7-8-9-10-11-12-13/h2-13H2,1H3	JRBPAEWTRLWTQC-UHFFFAOYSA-N	dodecan-1-amine	Organic nitrogen compounds	Organonitrogen compounds	Amines	23.5286	22.7968	22.7715	22.4466	24.0406	23.7883	25.343	25.3585	25.16	23.756	22.7541	22.887	23.5139	22.7085	24.0645	25.5774	24.1209	24.9707	25.4477	24.7187	10	10	20	0.718538	0.643481	9.57327	0.000474339	success
Triheptylamine	C21 H45 N	311.354	-2.28	[M+H]+1	No MS2	312.362	7.64	+			75483				2411-36-1	InChI=1S/C21H45N/c1-4-7-10-13-16-19-22(20-17-14-11-8-5-2)21-18-15-12-9-6-3/h4-21H2,1-3H3	CLZGJKHEVKJLLS-UHFFFAOYSA-N	N,N-diheptylheptan-1-amine				19.152	19.8401	20.251	19.453	19.9046	19.7858	20.607	21.4547	21.7511	19.9124	19.1753	18.91	19.5241	19.4477	21.2645	21.0326	20.1694	20.7946	20.6414	20.7972	10	10	20	0.721803	0.647618	9.72967	0.000436251	success
(-)-Sparteine	C15 H26 N2	234.209	-1.85	[M+H]+1	DDA for preferred ion	235.216	6.474	+	30.6107		644020	C10783	HMDB0243524	CHEBI:28827	90-39-1	InChI=1S/C15H26N2/c1-3-7-16-11-13-9-12(14(16)5-1)10-17-8-4-2-6-15(13)17/h12-15H,1-11H2/t12-,13-,14-,15+/m0/s1	SLRCCWJSBJZJBV-ZQDZILKHSA-N	(1S,2R,9S,10S)-7,15-diazatetracyclo[7.7.1.02,7.010,15]heptadecane	Alkaloids and derivatives	Lupin alkaloids	Sparteine, lupanine, and related alkaloids	16.024	15.1362	17.2286	16.0436		16.6432	18.0133	18.3925	19.4837	15.4451		15.5278	15.1958	15.6367	17.7552	18.1488	16.7192	17.6743	18.7251	16.586	8	10	18	0.716531	0.62931	8.2151	0.00156281	success
2-N,2-N-Dibutylbenzene-1,2-diamine	C14 H24 N2	220.194	-1.79	[M+H]+1	DDA for preferred ion	221.201	5.751	+	27.8942		22340974		HMDB0257613			InChI=1S/C14H24N2/c1-3-5-11-16(12-6-4-2)14-10-8-7-9-13(14)15/h7-10H,3-6,11-12,15H2,1-2H3	ZWAAKLAHTGGOEJ-UHFFFAOYSA-N	2-N,2-N-dibutylbenzene-1,2-diamine	Organic nitrogen compounds	Organonitrogen compounds	Amines	17.479	16.9956	18.4832	17.5707	16.9802	17.6959	18.5094	19.5029	21.1124	16.9573	15.5148	16.8542	16.7094	17.4217	19.7586	18.8876	17.9046	18.5852	19.4848	18.1315	10	10	20	0.654986	0.562983	7.11913	0.00202086	success
2,4,6-TRIS(TERT-BUTYLPEROXY)-1,3,5-TRIAZINE	C15 H27 N3 O6	345.189	-1.49	[M+H]+1	No MS2	346.197	5.258	+			2734923				854-44-4	InChI=1S/C15H27N3O6/c1-13(2,3)22-19-10-16-11(20-23-14(4,5)6)18-12(17-10)21-24-15(7,8)9/h1-9H3	NSWXQQHHYHEEES-UHFFFAOYSA-N	2,4,6-tris(tert-butylperoxy)-1,3,5-triazine				19.6581	21.4038	19.8937	20.4619	19.5226	19.0129	18.5076	17.3476	17.7495	19.5129	21.5233	20.8881	19.5059	21.1464	17.8107	17.8293	18.3035	17.8856	19.2986	17.0012	10	10	20	0.720055	0.645403	9.6455	0.000456299	success
Lysylglutamine	C11 H22 N4 O4	274.163	-2.32	[M+H]+1	DDA for preferred ion	275.171	0.77	+	62.7475		196305		HMDB0028949	CHEBI:73600	92352-82-4	InChI=1S/C11H22N4O4/c12-6-2-1-3-7(13)10(17)15-8(11(18)19)4-5-9(14)16/h7-8H,1-6,12-13H2,(H2,14,16)(H,15,17)(H,18,19)/t7-,8-/m0/s1	OAPNERBWQWUPTI-YUMQZZPRSA-N	(2S)-5-amino-2-[[(2S)-2,6-diaminohexanoyl]amino]-5-oxopentanoic acid	Organic acids and derivatives	Carboxylic acids and derivatives	Amino acids, peptides, and analogues	19.8817	21.5295	22.8241	23.9725	18.9565				17.3276	22.5616	23.2868	20.3877	23.1306	22.657	20.0269		18.5813	17.1498	17.7779	19.8233	10	6	16	0.757363	0.669131	8.58379	0.00213983	success
Ser-Val-Leu	C14 H27 N3 O5	317.195	-1.27	[M+H]+1	DDA for preferred ion	318.202	5.081	+	66.7716		145457935	NAN		CHEBI:163596		InChI=1S/C14H27N3O5/c1-7(2)5-10(14(21)22)16-13(20)11(8(3)4)17-12(19)9(15)6-18/h7-11,18H,5-6,15H2,1-4H3,(H,16,20)(H,17,19)(H,21,22)/t9-,10-,11-/m0/s1	YEDSOSIKVUMIJE-DCAQKATOSA-N	(2S)-2-[[(2S)-2-[[(2S)-2-amino-3-hydroxypropanoyl]amino]-3-methylbutanoyl]amino]-4-methylpentanoic acid				20.2342	21.9165	20.9494	20.828	19.1196	19.7553	19.4803	18.1646	18.3111	19.5145	21.6566	21.0557	20.2655	20.9623	18.0523	18.4185	19.0539	17.8649	18.4496	17.9312	10	10	20	0.693902	0.612276	8.50098	0.000864258	success
Tetradecylamine	C14 H31 N	213.245	-2.38	[M+H]+1	DDA for preferred ion	214.252	7.517	+	43.189		16217		HMDB0258887	CHEBI:165595	2016-42-4	InChI=1S/C14H31N/c1-2-3-4-5-6-7-8-9-10-11-12-13-14-15/h2-15H2,1H3	PLZVEHJLHYMBBY-UHFFFAOYSA-N	tetradecan-1-amine	Organic nitrogen compounds	Organonitrogen compounds	Amines	23.2034	22.6588	22.9781	22.7585	23.9435	23.2722	25.1181	25.3844	25.6215	23.3871	22.6467	22.6349	23.1001	22.865	23.8485	25.5744	23.7373	25.0237	25.6354	24.7298	10	10	20	0.675643	0.589147	7.81132	0.0013052	success
N-Desmethyl tapentadol	C13 H21 N O	207.162	-1.73	[M+H]+1	No MS2	208.169	4.507	+			71159880		HMDB0060611	CHEBI:173585	1300037-83-5	InChI=1S/C13H21NO/c1-4-13(10(2)9-14-3)11-6-5-7-12(15)8-11/h5-8,10,13-15H,4,9H2,1-3H3/t10-,13+/m0/s1	PQQINTFVECNXLC-GXFFZTMASA-N	3-[(2R,3R)-2-methyl-1-(methylamino)pentan-3-yl]phenol	Benzenoids	Benzene and substituted derivatives	Phenylpropanes	17.712	16.4346	17.0442	16.1012	17.378	17.8953	19.3631	19.7239	19.3656	17.5513	15.6057	17.1539	16.5152	16.6388	17.8535	20.1589	17.7831	18.9073	19.4728	19.5109	10	10	20	0.734704	0.663958	10.3852	0.000310156	success
Ser-Val-Ile	C14 H27 N3 O5	317.196	1.55	[M-H]-1	DDA for preferred ion	316.188	4.882	-	100		145457934	NAN		CHEBI:163594		InChI=1S/C14H27N3O5/c1-5-8(4)11(14(21)22)17-13(20)10(7(2)3)16-12(19)9(15)6-18/h7-11,18H,5-6,15H2,1-4H3,(H,16,19)(H,17,20)(H,21,22)/t8-,9-,10-,11-/m0/s1	MFQMZDPAZRZAPV-NAKRPEOUSA-N	(2S,3S)-2-[[(2S)-2-[[(2S)-2-amino-3-hydroxypropanoyl]amino]-3-methylbutanoyl]amino]-3-methylpentanoic acid				18.5015	20.1368	19.557	19.1353	17.4546	18.4042	17.8644	16.5977	16.3573	17.9616	19.7372	19.0579	18.3974	19.4837	15.8253	16.5545	17.1248	16.7881	17.2406	17.6538	10	10	20	0.658811	0.567827	7.24098	0.00186779	success
Bis(2,4,6-trichlorophenyl) oxalate	C14 H4 Cl6 O4	445.826	4.48	[M+H]+1	No MS2	446.833	0.846	+			160567		HMDB0249250		1165-91-9	InChI=1S/C14H4Cl6O4/c15-5-1-7(17)11(8(18)2-5)23-13(21)14(22)24-12-9(19)3-6(16)4-10(12)20/h1-4H	GEVPIWPYWJZSPR-UHFFFAOYSA-N	bis(2,4,6-trichlorophenyl) oxalate	Benzenoids	Benzene and substituted derivatives	Phenoxyacetic acid derivatives	20.6846	20.3342	18.9672	19.1824	19.7289		17.5438	18.2762	16.5144	20.2572	18.6353	19.4442	18.9064	19.2041	17.4655	16.6074	17.6281	17.9906	16.848	19.1529	10	9	19	0.687104	0.597706	7.68584	0.0017059	success
Tyr-Asp-Ile	C19 H27 N3 O7	409.184	-1.43	[M+H]+1	DDA for preferred ion	410.192	5.392	+	58.8074		44462698	NAN		CHEBI:165001		InChI=1S/C19H27N3O7/c1-3-10(2)16(19(28)29)22-18(27)14(9-15(24)25)21-17(26)13(20)8-11-4-6-12(23)7-5-11/h4-7,10,13-14,16,23H,3,8-9,20H2,1-2H3,(H,21,26)(H,22,27)(H,24,25)(H,28,29)/t10-,13-,14-,16-/m0/s1	NLMXVDDEQFKQQU-CFMVVWHZSA-N	(2S,3S)-2-[[(2S)-2-[[(2S)-2-amino-3-(4-hydroxyphenyl)propanoyl]amino]-3-carboxypropanoyl]amino]-3-methylpentanoic acid				18.3232	19.3349	18.3644	18.166	16.1595	17.4455	17.2446	15.0785	15.5932	17.4802	19.0011	18.8837	17.7343	18.8793	15.6059	15.4016	16.4921	14.9141	16.7126		10	9	19	0.694756	0.607543	7.96623	0.00144768	success
Pyrrole, 2-pentyl	C9 H15 N	137.12	-2.01	[M+H]+1	DDA for preferred ion	138.127	3.212	+	13.6217		529065		HMDB0256996		1551-12-8	InChI=1S/C9H15N/c1-2-3-4-6-9-7-5-8-10-9/h5,7-8,10H,2-4,6H2,1H3	SBEGSTRVXAZUOJ-UHFFFAOYSA-N	2-pentyl-1H-pyrrole	Organoheterocyclic compounds	Pyrroles	Substituted pyrroles	20.8546	19.8517	21.0488	19.8871	21.4874	22.1165	23.0708	23.564	22.5787	20.8067	19.3812	19.8432	20.5555	19.6687	21.9771	24.0711	21.1235	22.9308	23.405	23.3283	10	10	20	0.755534	0.690343	11.5896	0.000172002	success
Dioctylamine	C16 H35 N	241.276	-2.79	[M+H]+1	DDA for preferred ion	242.284	7.664	+	76.5126		3094		HMDB0251428	CHEBI:132284	1120-48-5	InChI=1S/C16H35N/c1-3-5-7-9-11-13-15-17-16-14-12-10-8-6-4-2/h17H,3-16H2,1-2H3	LAWOZCWGWDVVSG-UHFFFAOYSA-N	N-octyloctan-1-amine	Organic nitrogen compounds	Organonitrogen compounds	Amines	22.6549	22.3553	23.2308	22.5237	23.2919	22.5546	25.9516	26.2006	25.6749	22.6389	22.1293	22.2872	22.6994	22.8282	24.3552	25.8463	23.1941	25.5927	25.9189	24.687	10	10	20	0.662213	0.572137	7.35168	0.00173999	success
1-Hydroxy-2,2,5,5-tetramethylpyrrolidine-3-carboxamide	C9 H18 N2 O2	186.136	-1.94	[M+H]+1	DDA for preferred ion	187.144	2.456	+	69.6896		92211		HMDB0243894		4399-80-8	InChI=1S/C9H18N2O2/c1-8(2)5-6(7(10)12)9(3,4)11(8)13/h6,13H,5H2,1-4H3,(H2,10,12)	UXDLYVBMRUIQCX-UHFFFAOYSA-N	1-hydroxy-2,2,5,5-tetramethylpyrrolidine-3-carboxamide	Organoheterocyclic compounds	Pyrrolidines	Pyrrolidine carboxylic acids and derivatives	20.2192	19.3854	21.2851	20.0597	19.2244	21.9479	23.1106	23.8292	23.2716	20.5038	18.9566	19.8786	19.1034	19.9004	21.9782	24.689	20.4228	23.5652	23.6217	23.2192	10	10	20	0.752302	0.686249	11.3894	0.000189122	success
tert-Butyl [2-(2-aminoethoxy)ethyl]carbamate	C9 H20 N2 O3	204.147	-2.44	[M+H]+1	No MS2	205.154	0.651	+			12106198				127828-22-2	InChI=1S/C9H20N2O3/c1-9(2,3)14-8(12)11-5-7-13-6-4-10/h4-7,10H2,1-3H3,(H,11,12)	VULKFBHOEKTQSF-UHFFFAOYSA-N	tert-butyl N-[2-(2-aminoethoxy)ethyl]carbamate				20.3391	19.8133	19.6706	20.1382	20.1174	20.6232	21.2504	20.7975	22.8559	20.0062	19.6732	19.2391	20.2293	19.6639	20.476	20.8663	20.7824	20.8525	20.7363	20.9795	10	10	20	0.663348	0.573574	7.3891	0.00169905	success
N-Undecanoylglycine	C13 H25 N O3	243.183	-1.68	[M+H]+1	DDA for preferred ion	244.19	1.884	+	25.8147		454092		HMDB0013286	CHEBI:74438	836-796-9	InChI=1S/C13H25NO3/c1-2-3-4-5-6-7-8-9-10-12(15)14-11-13(16)17/h2-11H2,1H3,(H,14,15)(H,16,17)	HEUQYIQQCNOXOG-UHFFFAOYSA-N	2-(undecanoylamino)acetic acid	Organic acids and derivatives	Carboxylic acids and derivatives	Amino acids, peptides, and analogues	19.5787	19.0594	19.0616	17.4173	20.0751	20.6126	23.464	23.7415	23.0394	20.1226	18.9583	19.409	19.557	19.4243	20.6535	23.7976	20.3702	23.3148	23.471	23.7083	10	10	20	0.713254	0.636789	9.32779	0.000541952	success
3-(tetradecyloxy)propylamine	C17 H37 N O	271.287	-1.92	[M+H]+1	No MS2	272.294	7.447	+			82089				7617-82-5	InChI=1S/C17H37NO/c1-2-3-4-5-6-7-8-9-10-11-12-13-16-19-17-14-15-18/h2-18H2,1H3	XIFDDGOEJJEZBQ-UHFFFAOYSA-N	3-tetradecoxypropan-1-amine				19.1276	18.527	19.2952	18.6648	19.5788	19.5088	20.9197	19.7329	20.816	19.1982	18.5185	18.2655	18.5886	18.7582	19.8439	20.1396	19.8593	19.4391		19.6627	10	9	19	0.708537	0.625261	8.50837	0.00106492	success
Val-Thr-Leu	C15 H29 N3 O5	331.21	-2.03	[M+H]+1	DDA for preferred ion	332.217	5.31617	+	78.7767		101986938	NAN		CHEBI:166383		InChI=1S/C15H29N3O5/c1-7(2)6-10(15(22)23)17-14(21)12(9(5)19)18-13(20)11(16)8(3)4/h7-12,19H,6,16H2,1-5H3,(H,17,21)(H,18,20)(H,22,23)/t9-,10+,11+,12+/m1/s1	LCHZBEUVGAVMKS-RHYQMDGZSA-N	(2S)-2-[[(2S,3R)-2-[[(2S)-2-amino-3-methylbutanoyl]amino]-3-hydroxybutanoyl]amino]-4-methylpentanoic acid				23.4557	24.8984	24.8764	24.8545	21.5648	22.8273	22.7486	22.3285	21.7389	24.5994	26.5672	24.5843	24.2137	25.0545	21.1461	21.1932	21.6268	21.7888	21.0551	21.0537	10	10	20	0.673113	0.585943	7.72185	0.00137918	success
Octadecylamine	C18 H39 N	269.308	-2.67	[M+H]+1	DDA for preferred ion	270.315	7.7085	+	28.1296		15793		HMDB0029586	CHEBI:63866	124-30-1	InChI=1S/C18H39N/c1-2-3-4-5-6-7-8-9-10-11-12-13-14-15-16-17-18-19/h2-19H2,1H3	REYJJPSVUYRZGE-UHFFFAOYSA-N	octadecan-1-amine	Organic nitrogen compounds	Organonitrogen compounds	Amines	24.7307	25.6139	26.3228	24.9954	25.6139	25.3584	27.1899	28.0198	27.4808	25.3263	24.8975	24.7212	25.3319	25.1178	26.9397	27.4199	25.7242	27.2695	27.2818	26.4889	10	10	20	0.670348	0.58244	7.62562	0.00146408	success
Neramexane	C11 H23 N	169.183	-2.3	[M+H]+1	DDA for preferred ion	170.19	3.761	+	6.99362		6433106		HMDB0255540		219810-59-0	InChI=1S/C11H23N/c1-9(2)6-10(3,4)8-11(5,12)7-9/h6-8,12H2,1-5H3	OGZQTTHDGQBLBT-UHFFFAOYSA-N	1,3,3,5,5-pentamethylcyclohexan-1-amine	Organic nitrogen compounds	Organonitrogen compounds	Cyclohexylamines	16.9427		16.7474		18.5328	20.2353	20.4343	20.7272	19.3076	17.6877		15.8127	15.9282	15.6139	19.4138	21.0832	18.9271	20.5292	20.3595	20.851	7	10	17	0.873541	0.831388	20.7231	2.55251e-05	success
2,2-Dimethyl-5-(3-methyl-2-thienyl)-2,3,5,6-tetrahydrobenzo[a]phenanthridin-4(1H)-one	C24 H23 N O S	373.151	1.92	[M-H]-1	No MS2	372.143	3.879	-			2878341					InChI=1S/C24H23NOS/c1-14-10-11-27-23(14)22-21-17(12-24(2,3)13-19(21)26)20-16-7-5-4-6-15(16)8-9-18(20)25-22/h4-11,22,25H,12-13H2,1-3H3	JQZKPSQIQWWCHN-UHFFFAOYSA-N	2,2-dimethyl-5-(3-methylthiophen-2-yl)-1,3,5,6-tetrahydrobenzo[a]phenanthridin-4-one				17.8842	16.8025	18.1633		17.8275	19.5546	19.6848	20.168	20.1755	18.6554	16.3129		19.1513	17.9018	19.234	20.9003		20.4386	20.3763	20.6	8	9	17	0.757687	0.676916	9.38069	0.00112266	success
Lys-Leu-Leu	C18 H36 N4 O4	372.273	-1.42	[M+H]+1	DDA for preferred ion	373.28	4.746	+	70.6975		145456704	NAN		CHEBI:160080		InChI=1S/C18H36N4O4/c1-11(2)9-14(21-16(23)13(20)7-5-6-8-19)17(24)22-15(18(25)26)10-12(3)4/h11-15H,5-10,19-20H2,1-4H3,(H,21,23)(H,22,24)(H,25,26)/t13-,14-,15-/m0/s1	AIRZWUMAHCDDHR-KKUMJFAQSA-N	(2S)-2-[[(2S)-2-[[(2S)-2,6-diaminohexanoyl]amino]-4-methylpentanoyl]amino]-4-methylpentanoic acid				18.5847	20.5049	18.8778	19.4616	17.8158	18.6995	18.445	17.3643	17.4224	18.3632	20.5586	20.7082	19.4058	19.4813	16.8598	17.3194	17.1364	16.7788	16.7849	17.8168	10	10	20	0.627613	0.52831	6.32018	0.00345836	success
3-hexadecyloxy propylamine	C19 H41 N O	299.318	-1.42	[M+H]+1	No MS2	300.326	7.586	+			78406				4673-33-0	InChI=1S/C19H41NO/c1-2-3-4-5-6-7-8-9-10-11-12-13-14-15-18-21-19-16-17-20/h2-20H2,1H3	HPIKNEFNXLGDDK-UHFFFAOYSA-N	3-hexadecoxypropan-1-amine				21.5961	21.5845	22.2767	21.2936	21.7571	21.568	23.9654	22.8884	23.4523	21.3974	20.8791	20.8118	21.0676	21.1793	22.7866	22.8994	21.9252	22.3722	23.3992	22.1054	10	10	20	0.676679	0.59046	7.84838	0.00127588	success
2,5-Dibutyl-4-methyloxazole	C12 H21 N O	195.162	-1.89	[M+H]+1	DDA for preferred ion	196.169	3.849	+	11.3141		71409403		HMDB0037898		88300-08-7	InChI=1S/C12H21NO/c1-4-6-8-11-10(3)13-12(14-11)9-7-5-2/h4-9H2,1-3H3	GJYCWEFBUWYVBX-UHFFFAOYSA-N	2,5-dibutyl-4-methyl-1,3-oxazole	Organoheterocyclic compounds	Azoles	Oxazoles	20.4826	19.1352	17.9737	19.6376	19.3613	21.6256	21.1678	21.56	21.57	20.6668	18.1308	20.05	19.4425	19.6593	21.4168	22.0881	20.3871	21.1558	21.7324	20.3284	10	10	20	0.701622	0.622055	8.81796	0.000720234	success
1-(4-Morpholinylmethyl)-2,6-dioxo-1,2,3,6-tetrahydro-4-pyrimidinecarboxylic acid	C10 H13 N3 O5	255.085	-2.01	[M+H]+1	DDA for preferred ion	256.092	1.018	+	44.3295		1233977					InChI=1S/C10H13N3O5/c14-8-5-7(9(15)16)11-10(17)13(8)6-12-1-3-18-4-2-12/h5H,1-4,6H2,(H,11,17)(H,15,16)	YPFGWZOPZGGXJW-UHFFFAOYSA-N	3-(morpholin-4-ylmethyl)-2,4-dioxo-1H-pyrimidine-6-carboxylic acid				19.6829	18.4835	18.0186	21.0895	19.7298	18.0475	17.7137	17.2544	15.9401	21.0623	18.9836	20.001	19.6135	19.7375	17.5189	18.089	17.8046	18.507	16.8341	19.9698	10	10	20	0.611542	0.507953	5.90356	0.00464755	success
Tyr-Phe	C18 H20 N2 O4	328.142	-1.57	[M+H]+1	DDA for preferred ion	329.149	4.986	+	66.9844		7009600	NAN	HMDB0029112	CHEBI:75005	17355-11-2	InChI=1S/C18H20N2O4/c19-15(10-13-6-8-14(21)9-7-13)17(22)20-16(18(23)24)11-12-4-2-1-3-5-12/h1-9,15-16,21H,10-11,19H2,(H,20,22)(H,23,24)/t15-,16-/m0/s1	CGWAPUBOXJWXMS-HOTGVXAUSA-N	(2S)-2-[[(2S)-2-amino-3-(4-hydroxyphenyl)propanoyl]amino]-3-phenylpropanoic acid	Organic acids and derivatives	Carboxylic acids and derivatives	Amino acids, peptides, and analogues	17.6323	21.8452	18.4336	21.1311		18.1567	17.3983	15.0479	14.4178	17.0596	21.3082	20.6318	17.798	19.6262	15.0369	15.4496	16.7596	15.3216	14.8501	15.7617	9	10	19	0.661356	0.564601	6.83534	0.00287522	success
1-(Adamantan-1-yl)-1-phenylmethanamine	C17 H23 N	241.183	-2.03	[M+H]+1	No MS2	242.19	7.049	+			4912940				139026-44-1	InChI=1S/C17H23N/c18-16(15-4-2-1-3-5-15)17-9-12-6-13(10-17)8-14(7-12)11-17/h1-5,12-14,16H,6-11,18H2	RKXNBHCKARUOTD-UHFFFAOYSA-N	1-adamantyl(phenyl)methanamine				18.0122	17.0405	17.6659	17.1002	18.4785	17.491	20.5097	20.9385	20.7221	17.7342	17.0505	17.4212	17.2457	17.5576	18.6289	21.6464	18.5435	20.3136	21.0319	20.4197	10	10	20	0.652869	0.560301	7.05284	0.00211006	success
5-Hydroxytrideca-7,9-dienoylcarnitine	C20 H35 N O5	369.251	-1.35	[M+H]+1	DDA for preferred ion	370.258	7.241	+	61.9908		156961970		HMDB0241328			InChI=1S/C20H35NO5/c1-5-6-7-8-9-10-12-17(22)13-11-14-20(25)26-18(15-19(23)24)16-21(2,3)4/h7-10,17-18,22H,5-6,11-16H2,1-4H3/b8-7+,10-9+	HYAWBVWFHSYYTG-XBLVEGMJSA-N	3-[(7E,9E)-5-hydroxytrideca-7,9-dienoyl]oxy-4-(trimethylazaniumyl)butanoate	Lipids and lipid-like molecules	Fatty Acyls	Fatty acid esters	13.9807	15.5626	16.2229	15.2176	14.1576	16.9431	18.8149	19.5478	18.8487	14.61		16.3009		16.8593	17.2844	19.8064	17.6156	19.1326	19.4726	20.4285	8	10	18	0.750119	0.673232	9.75617	0.000715049	success
Pentadecylamine	C15 H33 N	227.261	-2.15	[M+H]+1	DDA for preferred ion	228.268	7.5095	+	56.0361		17386		HMDB0243828	CHEBI:87551	2570-26-5	InChI=1S/C15H33N/c1-2-3-4-5-6-7-8-9-10-11-12-13-14-15-16/h2-16H2,1H3	JPZYXGPCHFZBHO-UHFFFAOYSA-N	pentadecan-1-amine	Organic nitrogen compounds	Organonitrogen compounds	Amines	23.2118	23.0855	23.8093	23.2745	24.264	23.2361	25.4013	25.0624	25.4246	23.3335	22.7399	22.615	23.1152	23.3033	24.3327	25.0349	23.6146	24.5096	25.3947	24.3394	10	10	20	0.622137	0.521374	6.17424	0.00383076	success
Glu-Leu-Leu	C17 H31 N3 O6	373.222	1.78	[M-H]-1	DDA for preferred ion	372.215	5.9135	-	93.96		145455425	NAN		CHEBI:163035		InChI=1S/C17H31N3O6/c1-9(2)7-12(19-15(23)11(18)5-6-14(21)22)16(24)20-13(17(25)26)8-10(3)4/h9-13H,5-8,18H2,1-4H3,(H,19,23)(H,20,24)(H,21,22)(H,25,26)/t11-,12-,13-/m0/s1	MWMJCGBSIORNCD-AVGNSLFASA-N	(2S)-2-[[(2S)-2-[[(2S)-2-amino-4-carboxybutanoyl]amino]-4-methylpentanoyl]amino]-4-methylpentanoic acid				19.7776	22.0558	21.0113	20.5202	17.0112	19.1331	18.782	16.3398	17.6741	19.3006	21.8429	21.4276	19.8746	21.0468	15.9572	17.9555	18.4975	16.0011	17.1404	18.0642	10	10	20	0.607608	0.50297	5.80677	0.00498593	success
Val-Ala-Leu	C14 H27 N3 O4	301.2	-1.56	[M+H]+1	DDA for preferred ion	302.207	5.524	+	56.287		44398488	NAN		CHEBI:166065		InChI=1S/C14H27N3O4/c1-7(2)6-10(14(20)21)17-12(18)9(5)16-13(19)11(15)8(3)4/h7-11H,6,15H2,1-5H3,(H,16,19)(H,17,18)(H,20,21)/t9-,10-,11-/m0/s1	UXBZYLSMYOATLH-DCAQKATOSA-N	(2S)-2-[[(2S)-2-[[(2S)-2-amino-3-methylbutanoyl]amino]propanoyl]amino]-4-methylpentanoic acid				23.0376	24.0152	23.2233	23.2381	21.9688	22.446	22.3394	21.2137	21.4283	22.3166	23.6369	23.7643	23.2785	23.1699	21.0376	20.9291	21.8665	21.4922	21.4674	20.4114	10	10	20	0.699466	0.619324	8.72779	0.000758234	success
Leu-Glu-Ile	C17 H31 N3 O6	373.221	-1.29	[M+H]+1	DDA for preferred ion	374.228	5.6174	+	82.6595		145456414	NAN		CHEBI:159169		InChI=1S/C17H31N3O6/c1-5-10(4)14(17(25)26)20-16(24)12(6-7-13(21)22)19-15(23)11(18)8-9(2)3/h9-12,14H,5-8,18H2,1-4H3,(H,19,23)(H,20,24)(H,21,22)(H,25,26)/t10-,11-,12-,14-/m0/s1	HPBCTWSUJOGJSH-MNXVOIDGSA-N	(2S,3S)-2-[[(2S)-2-[[(2S)-2-amino-4-methylpentanoyl]amino]-4-carboxybutanoyl]amino]-3-methylpentanoic acid				20.9715	23.1996	22.1541	21.6342	19.6563	20.499	20.0988	18.1881	18.7376	20.3119	22.9414	22.7541	20.9143	21.9654	18.7318	18.4806	19.9838	18.4991	19.2134	17.9317	10	10	20	0.649962	0.556618	6.96311	0.00223797	success
N,N-Dimethyl-p-toluidine	C9 H13 N	135.105	-1.75	[M+H]+1	DDA for preferred ion	136.112	3.104	+	4.52271		7471		HMDB0255257		99-97-8	InChI=1S/C9H13N/c1-8-4-6-9(7-5-8)10(2)3/h4-7H,1-3H3	GYVGXEWAOAAJEU-UHFFFAOYSA-N	N,N,4-trimethylaniline	Benzenoids	Benzene and substituted derivatives	Toluenes	20.7024	19.5278	19.9269	19.2729	20.8	20.3707	21.6074	22.4056	22.4876	20.2436	19.1443	19.8142	20.3798	19.1992	21.4008	22.2352	20.6431	20.6767	22.2265	21.5746	10	10	20	0.646413	0.552124	6.8556	0.00240289	success
Merodesmosine	C18 H34 N4 O6	402.249	1.78	[M-H]-1	DDA for preferred ion	401.241	5.776	-	100		131751013		HMDB0030407	CHEBI:168656	51510-36-2	InChI=1S/C18H34N4O6/c19-13(16(23)24)6-2-1-5-12(8-9-15(21)18(27)28)11-22-10-4-3-7-14(20)17(25)26/h5,13-15,22H,1-4,6-11,19-21H2,(H,23,24)(H,25,26)(H,27,28)/b12-5+	ZUXGPPMNMKSOEO-LFYBBSHMSA-N	(E)-2,10-diamino-5-[[(5-amino-5-carboxypentyl)amino]methyl]undec-5-enedioic acid	Organic acids and derivatives	Carboxylic acids and derivatives	Amino acids, peptides, and analogues	18.0303	21.2915	22.1178	18.6115	18.2588	17.7683	18.0346	17.6722	17.1761	19.8649	20.556	18.8817	18.9462	18.3969	17.3994	17.4107	17.9965	17.5622	17.8816	17.478	10	10	20	0.595825	0.488045	5.52816	0.00612566	success
Met-Val-Tyr	C19 H29 N3 O5 S	411.182	-1.42	[M+H]+1	DDA for preferred ion	412.189	4.873	+	77.7434		145457121	NAN		CHEBI:161240		InChI=1S/C19H29N3O5S/c1-11(2)16(22-17(24)14(20)8-9-28-3)18(25)21-15(19(26)27)10-12-4-6-13(23)7-5-12/h4-7,11,14-16,23H,8-10,20H2,1-3H3,(H,21,25)(H,22,24)(H,26,27)/t14-,15-,16-/m0/s1	PVSPJQWHEIQTEH-JYJNAYRXSA-N	(2S)-2-[[(2S)-2-[[(2S)-2-amino-4-methylsulfanylbutanoyl]amino]-3-methylbutanoyl]amino]-3-(4-hydroxyphenyl)propanoic acid				19.7592	21.3504	20.7774	19.2572	17.597	19.3198	18.0988	15.1889	15.9054	18.2296	21.5447	20.3119	18.9912	20.1713	15.9118		18.4851	15.1855	16.6377		10	8	18	0.623949	0.508241	5.39244	0.00876765	success
N-(3-hydroxy-dodecanoyl)-homoserine lactone	C16 H29 N O4	299.209	-1.87	[M+H]+1	DDA for preferred ion	300.216	5.92967	+	46.4094	LMFA08030013	10891902			CHEBI:187815	216596-73-5	InChI=1S/C16H29NO4/c1-2-3-4-5-6-7-8-9-13(18)12-15(19)17-14-10-11-21-16(14)20/h13-14,18H,2-12H2,1H3,(H,17,19)/t13?,14-/m0/s1	RGTXFFYJJNWEPV-KZUDCZAMSA-N	3-hydroxy-N-[(3S)-2-oxooxolan-3-yl]dodecanamide				22.5744	21.5456	21.5995	21.7055	23.1903	22.7761	24.2599	24.6279	23.8955	22.6114	21.5905	21.9805	22.5369	21.6671	22.771	24.5036	22.8944	24.1577	24.4734	24.6812	10	10	20	0.662874	0.572974	7.37344	0.00171604	success
N-Lauroyl Aspartic acid	C16 H29 N O5	315.204	-1.74	[M+H]+1	DDA for preferred ion	316.211	4.1965	+	84.2685		539904		HMDB0242029			InChI=1S/C16H29NO5/c1-2-3-4-5-6-7-8-9-10-11-14(18)17-13(16(21)22)12-15(19)20/h13H,2-12H2,1H3,(H,17,18)(H,19,20)(H,21,22)	VCRXMSMANOGRCM-UHFFFAOYSA-N	2-(dodecanoylamino)butanedioic acid	Organic acids and derivatives	Carboxylic acids and derivatives	Amino acids, peptides, and analogues	24.4316	23.7444	23.9078	23.7421	24.928	24.2435	25.6998	26.0438	25.5278	24.4514	23.6064	23.515	24.1623	23.8309	24.9905	25.8105	24.7714	25.4955	25.835	26.3246	10	10	20	0.660638	0.570142	7.30016	0.0017982	success
Met-Val-Leu	C16 H31 N3 O4 S	361.203	-1.45	[M+H]+1	DDA for preferred ion	362.21	5.885	+	58.0395		145457115	NAN		CHEBI:161223		InChI=1S/C16H31N3O4S/c1-9(2)8-12(16(22)23)18-15(21)13(10(3)4)19-14(20)11(17)6-7-24-5/h9-13H,6-8,17H2,1-5H3,(H,18,21)(H,19,20)(H,22,23)/t11-,12-,13-/m0/s1	QAVZUKIPOMBLMC-AVGNSLFASA-N	(2S)-2-[[(2S)-2-[[(2S)-2-amino-4-methylsulfanylbutanoyl]amino]-3-methylbutanoyl]amino]-4-methylpentanoic acid				19.2492	20.5847	19.2166	19.3468	18.4431	18.4829	18.5062	16.014	16.8791	18.7712	20.8222	20.4838	19.1105	19.5724	16.9622	15.5562	18.5221	16.9636	16.7055	16.3889	10	10	20	0.660853	0.570413	7.30714	0.00179018	success
Trihexyphenidyl	C20 H31 N O	301.24	-1.41	[M+H-H2O]+1	DDA for other ion	284.237	7.355	+	41.6802		5572	C07171	HMDB0014520	CHEBI:9720	144-11-6	InChI=1S/C20H31NO/c22-20(18-10-4-1-5-11-18,19-12-6-2-7-13-19)14-17-21-15-8-3-9-16-21/h1,4-5,10-11,19,22H,2-3,6-9,12-17H2	HWHLPVGTWGOCJO-UHFFFAOYSA-N	1-cyclohexyl-1-phenyl-3-piperidin-1-ylpropan-1-ol	Organic nitrogen compounds	Organonitrogen compounds	Amines	18.8813	17.7267	18.3458	17.6182	19.1953	17.6	20.6338	20.2049	20.3072	17.825	17.5489	17.3806	17.3769	18.3871	19.188	20.7631	19.0048	19.7341	20.4113	20.3622	10	10	20	0.617557	0.515573	6.0554	0.00416758	success
Val-Thr-Ile	C15 H29 N3 O5	331.211	1.87	[M-H]-1	DDA for preferred ion	330.204	5.466	-	85.5373		145459048	NAN		CHEBI:166382		InChI=1S/C15H29N3O5/c1-6-8(4)11(15(22)23)17-14(21)12(9(5)19)18-13(20)10(16)7(2)3/h7-12,19H,6,16H2,1-5H3,(H,17,21)(H,18,20)(H,22,23)/t8-,9+,10-,11-,12-/m0/s1	WUFHZIRMAZZWRS-OSUNSFLBSA-N	(2S,3S)-2-[[(2S,3R)-2-[[(2S)-2-amino-3-methylbutanoyl]amino]-3-hydroxybutanoyl]amino]-3-methylpentanoic acid				21.4205	23.0088	23.0968	23.0121	18.8619	21.3038	21.1774	20.7445	20.1082	23.0142	24.6765	22.735	22.4773	23.4467	19.2616	19.7178	19.2156	20.2471	18.6041	21.0608	10	10	20	0.568971	0.45403	4.95011	0.00955842	success
12-tricosanone oxime	C23 H47 N O	353.365	-2.13	[M+H]+1	No MS2	354.372	7.755	+			4340380				200876-46-6	InChI=1S/C23H47NO/c1-3-5-7-9-11-13-15-17-19-21-23(24-25)22-20-18-16-14-12-10-8-6-4-2/h25H,3-22H2,1-2H3	RZFMDNXBQJACKD-UHFFFAOYSA-N	N-tricosan-12-ylidenehydroxylamine				20.0313	20.5208	21.9262	19.8778	20.7294	20.3053	22.0255	22.6578	22.5033	19.9037	19.8446	19.3074	20.0469	20.8144	22.1101	22.237	20.7069	21.9077	22.132	21.8055	10	10	20	0.600726	0.494253	5.64205	0.00562759	success
N-{[(Carboxymethyl)amino](oxo)acetyl}serine	C7 H10 N2 O7	234.049	0.85	[M-H]-1	DDA for preferred ion	233.042	0.765	-	92.8687		3812988				1008202-28-5	InChI=1S/C7H10N2O7/c10-2-3(7(15)16)9-6(14)5(13)8-1-4(11)12/h3,10H,1-2H2,(H,8,13)(H,9,14)(H,11,12)(H,15,16)	USSGVMDFOPENJO-UHFFFAOYSA-N	2-[[2-(carboxymethylamino)-2-oxoacetyl]amino]-3-hydroxypropanoic acid				20.3438	20.2165	20.584	21.2071	18.4523	21.5498	24.1802	22.6037	23.793	17.7898	20.4058	18.2233	20.6092	18.2303	21.9902	24.5081	21.0235	24.3556	25.6103	23.8364	10	10	20	0.698414	0.617991	8.68426	0.000777387	success
Val-Tyr	C14 H20 N2 O4	280.142	-1.31	[M+H]+1	DDA for preferred ion	281.149	3.247	+	70.9054		7009555	C10319	HMDB0029139	CHEBI:73703	3061-91-4	InChI=1S/C14H20N2O4/c1-8(2)12(15)13(18)16-11(14(19)20)7-9-3-5-10(17)6-4-9/h3-6,8,11-12,17H,7,15H2,1-2H3,(H,16,18)(H,19,20)/t11-,12-/m0/s1	VEYJKJORLPYVLO-RYUDHWBXSA-N	(2S)-2-[[(2S)-2-amino-3-methylbutanoyl]amino]-3-(4-hydroxyphenyl)propanoic acid	Organic acids and derivatives	Carboxylic acids and derivatives	Amino acids, peptides, and analogues	21.0975	22.9464	20.9515	21.6632	19.8217	21.146	19.796	17.4932	18.0791	20.2128	22.3545	21.853	20.7192	21.0895	17.4234	17.3492	20.3824	18.0916	18.276	18.067	10	10	20	0.623302	0.522849	6.20491	0.00374887	success
Ser-Ile	C9 H18 N2 O4	218.126	-1.9	[M+H]+1	DDA for preferred ion	219.134	3.051	+	81.6929		71429009	NAN	HMDB0029042	CHEBI:90326	91086-51-0	InChI=1S/C9H18N2O4/c1-3-5(2)7(9(14)15)11-8(13)6(10)4-12/h5-7,12H,3-4,10H2,1-2H3,(H,11,13)(H,14,15)/t5-,6-,7-/m0/s1	BXLYSRPHVMCOPS-ACZMJKKPSA-N	(2S,3S)-2-[[(2S)-2-amino-3-hydroxypropanoyl]amino]-3-methylpentanoic acid	Organic acids and derivatives	Carboxylic acids and derivatives	Amino acids, peptides, and analogues	20.0307	24.8332	21.3617	23.2274	18.7662	20.9789	20.3331	18.2472	18.1488	19.9853	23.724	23.3873	21.5554	21.6932	17.8409	17.4728	18.4424	18.4083	17.4184	18.5323	10	10	20	0.589875	0.480508	5.39354	0.00677953	success
Ser-Phe	C12 H16 N2 O4	252.111	-1.72	[M+H]+1	DDA for preferred ion	253.118	3.634	+	78.6423		7009598	NAN	HMDB0029046	CHEBI:71029	16875-28-8	InChI=1S/C12H16N2O4/c13-9(7-15)11(16)14-10(12(17)18)6-8-4-2-1-3-5-8/h1-5,9-10,15H,6-7,13H2,(H,14,16)(H,17,18)/t9-,10-/m0/s1	PPQRSMGDOHLTBE-UWVGGRQHSA-N	(2S)-2-[[(2S)-2-amino-3-hydroxypropanoyl]amino]-3-phenylpropanoic acid	Organic acids and derivatives	Carboxylic acids and derivatives	Amino acids, peptides, and analogues	19.3214	23.8003	19.9616	21.8883	18.2529	19.8043	18.3036	17.5176	16.8188	18.7509	22.8291	22.359	19.3717	20.6152	16.8699	15.8497	17.5632	16.6041	16.7579		10	9	19	0.607426	0.495262	5.41551	0.00754701	success
Pro-Leu-Pro	C16 H27 N3 O4	325.2	-1.4	[M+H]+1	DDA for preferred ion	326.207	4.844	+	69.3882		145457510	NAN		CHEBI:162445		InChI=1S/C16H27N3O4/c1-10(2)9-12(18-14(20)11-5-3-7-17-11)15(21)19-8-4-6-13(19)16(22)23/h10-13,17H,3-9H2,1-2H3,(H,18,20)(H,22,23)/t11-,12-,13+/m0/s1	MCWHYUWXVNRXFV-RWMBFGLXSA-N	(2R)-1-[(2S)-4-methyl-2-[[(2S)-pyrrolidine-2-carbonyl]amino]pentanoyl]pyrrolidine-2-carboxylic acid				21.5475	20.6032	17.8269	21.1412	19.5234	18.493	19.3717	17.8486	17.41	20.2827	20.4921	20.4686	19.9082	21.574	19.2342	18.573	17.395	19.0013	19.6461	19.913	10	10	20	0.637149	0.540389	6.58483	0.0028826	success
Thr-Leu	C10 H20 N2 O4	232.142	-1.63	[M+H]+1	DDA for preferred ion	233.149	3.32	+	72.2465		7021828	NAN	HMDB0029065	CHEBI:74860	50299-12-2	InChI=1S/C10H20N2O4/c1-5(2)4-7(10(15)16)12-9(14)8(11)6(3)13/h5-8,13H,4,11H2,1-3H3,(H,12,14)(H,15,16)/t6-,7+,8+/m1/s1	BQBCIBCLXBKYHW-CSMHCCOUSA-N	(2S)-2-[[(2S,3R)-2-amino-3-hydroxybutanoyl]amino]-4-methylpentanoic acid	Organic acids and derivatives	Carboxylic acids and derivatives	Amino acids, peptides, and analogues	18.9695	24.8783	20.6305	23.1161	17.4596	20.1992	18.1906	16.9328	17.0469	19.9951	24.1632	23.1547	20.0099	21.5221	16.5456		17.6728	17.2991	16.8017	16.8533	10	9	19	0.587483	0.469621	4.98449	0.0103925	success
Asn-Val-Ile	C15 H28 N4 O5	344.207	1.61	[M-H]-1	DDA for preferred ion	343.199	4.9865	-	87.6369		145454322	NAN		CHEBI:160255		InChI=1S/C15H28N4O5/c1-5-8(4)12(15(23)24)19-14(22)11(7(2)3)18-13(21)9(16)6-10(17)20/h7-9,11-12H,5-6,16H2,1-4H3,(H2,17,20)(H,18,21)(H,19,22)(H,23,24)/t8-,9-,11-,12-/m0/s1	JNCRAQVYJZGIOW-QSFUFRPTSA-N	(2S,3S)-2-[[(2S)-2-[[(2S)-2,4-diamino-4-oxobutanoyl]amino]-3-methylbutanoyl]amino]-3-methylpentanoic acid				19.8617	22.6109	21.5936	20.8948	19.0462	19.8981	19.1992	17.657	18.2008	19.6492	22.8895	20.8411	19.849	21.4076	17.2361	18.3025	19.9329	17.8237	17.3974	19.4575	10	10	20	0.575387	0.462157	5.08158	0.00861952	success
2-(Butylamino)cycloheptanol	C11 H23 N O	185.178	-1.97	[M+H]+1	DDA for preferred ion	186.185	3.122	+	16.953		498584					InChI=1S/C11H23NO/c1-2-3-9-12-10-7-5-4-6-8-11(10)13/h10-13H,2-9H2,1H3	YXTSSGNNQQHRLI-UHFFFAOYSA-N	2-(butylamino)cycloheptan-1-ol				19.2092	18.9236	19.5569	19.3609	21.1106	20.8362	21.2931	21.1898	20.742	20.8312	18.3214	19.3238	19.5419	19.3736	21.1944	21.4407	20.79	21.3491	21.2205	21.5501	10	10	20	0.661834	0.571657	7.33924	0.00175385	success
Phe-Glu-Glu	C19 H25 N3 O8	423.163	-1.69	[M+H]+1	DDA for preferred ion	424.171	4.477	+	50.4387		11611560	NAN		CHEBI:161485		InChI=1S/C19H25N3O8/c20-12(10-11-4-2-1-3-5-11)17(27)21-13(6-8-15(23)24)18(28)22-14(19(29)30)7-9-16(25)26/h1-5,12-14H,6-10,20H2,(H,21,27)(H,22,28)(H,23,24)(H,25,26)(H,29,30)/t12-,13-,14-/m0/s1	KYYMILWEGJYPQZ-IHRRRGAJSA-N	(2S)-2-[[(2S)-2-[[(2S)-2-amino-3-phenylpropanoyl]amino]-4-carboxybutanoyl]amino]pentanedioic acid				19.9322	20.7239	19.9275	19.7331	17.2018	18.9112	18.2825		16.0202	18.7557	21.4248	21.1278	18.8465	20.3504	16.9582	16.1599	18.1468	15.8372	18.2763	16.9313	10	9	19	0.623412	0.515816	5.79398	0.00576159	success
Hept-5-enoylcarnitine	C14 H25 N O4	271.178	-1.87	[M+H]+1	DDA for preferred ion	272.185	6.32	+	55.2948		156962605		HMDB0241683			InChI=1S/C14H25NO4/c1-5-6-7-8-9-14(18)19-12(10-13(16)17)11-15(2,3)4/h5-6,12H,7-11H2,1-4H3/b6-5+	HHQHYPIBDIJESJ-AATRIKPKSA-N	3-[(E)-hept-5-enoyl]oxy-4-(trimethylazaniumyl)butanoate	Lipids and lipid-like molecules	Fatty Acyls	Fatty acid esters	18.2873	16.943	17.8518	17.0435	18.516	18.6455	20.025	20.1788	19.6956	17.9862		16.5752	17.7005	17.2236	18.6543	20.05	18.2559	19.7112	20.154	20.5215	9	10	19	0.705739	0.621665	8.39421	0.00113482	success
Phe-Glu-Leu	C20 H29 N3 O6	407.205	-1.53	[M+H]+1	DDA for preferred ion	408.212	6.401	+	72.6799		145457205	NAN		CHEBI:161493		InChI=1S/C20H29N3O6/c1-12(2)10-16(20(28)29)23-19(27)15(8-9-17(24)25)22-18(26)14(21)11-13-6-4-3-5-7-13/h3-7,12,14-16H,8-11,21H2,1-2H3,(H,22,26)(H,23,27)(H,24,25)(H,28,29)/t14-,15-,16-/m0/s1	KJJROSNFBRWPHS-JYJNAYRXSA-N	(2S)-2-[[(2S)-2-[[(2S)-2-amino-3-phenylpropanoyl]amino]-4-carboxybutanoyl]amino]-4-methylpentanoic acid				20.5604	21.3423	20.3286	20.0789	18.8082	19.976	18.8351	15.5999	17.256	19.7499	21.2176	20.6349	20.0618	20.6802	17.8526	17.4962	19.5636	16.3442	17.8455	15.7697	10	10	20	0.628891	0.529929	6.35486	0.003376	success
Tyr-Leu	C15 H22 N2 O4	294.158	-1.44	[M+H]+1	DDA for preferred ion	295.165	4.553	+	56.5333		87071	C73328	HMDB0029109	CHEBI:75003	17355-10-1	InChI=1S/C15H22N2O4/c1-9(2)7-13(15(20)21)17-14(19)12(16)8-10-3-5-11(18)6-4-10/h3-6,9,12-13,18H,7-8,16H2,1-2H3,(H,17,19)(H,20,21)/t12-,13-/m0/s1	AUEJLPRZGVVDNU-STQMWFEESA-N	(2S)-2-[[(2S)-2-amino-3-(4-hydroxyphenyl)propanoyl]amino]-4-methylpentanoic acid	Organic acids and derivatives	Carboxylic acids and derivatives	Amino acids, peptides, and analogues	20.901	24.2865	22.7229	21.9981	18.7029	20.6543	19.6296	18.7497	17.9569	19.281	22.8192	22.3424	20.2947	20.613	17.5374	17.9537	19.2667	18.3821	17.4994	17.9718	10	10	20	0.603569	0.497854	5.7094	0.00535464	success
Ile-Phe	C15 H22 N2 O3	278.163	-1.82	[M+H]+1	DDA for preferred ion	279.17	5.448	+	83.2693		7009596	NAN	HMDB0028914	CHEBI:74075	22951-98-0	InChI=1S/C15H22N2O3/c1-3-10(2)13(16)14(18)17-12(15(19)20)9-11-7-5-4-6-8-11/h4-8,10,12-13H,3,9,16H2,1-2H3,(H,17,18)(H,19,20)/t10-,12-,13-/m0/s1	WMDZARSFSMZOQO-DRZSPHRISA-N	(2S)-2-[[(2S,3S)-2-amino-3-methylpentanoyl]amino]-3-phenylpropanoic acid	Organic acids and derivatives	Carboxylic acids and derivatives	Amino acids, peptides, and analogues	19.0706	25.257	20.22	22.4793	18.3874	19.8167	18.3657	16.9846	16.4839	19.0125	24.5168	23.2982	19.3823	21.2913	16.5712	17.2614	17.9256	17.6033	17.1832	17.3414	10	10	20	0.564345	0.44817	4.85773	0.010287	success
Gln-Glu-Gln	C15 H25 N5 O8	403.172	5.39	[M-H]-1	DDA for preferred ion	402.165	0.721	-	85.2006		145455052	NAN		CHEBI:162107		InChI=1S/C15H25N5O8/c16-7(1-4-10(17)21)13(25)19-8(3-6-12(23)24)14(26)20-9(15(27)28)2-5-11(18)22/h7-9H,1-6,16H2,(H2,17,21)(H2,18,22)(H,19,25)(H,20,26)(H,23,24)(H,27,28)/t7-,8-,9-/m0/s1	ZQPOVSJFBBETHQ-CIUDSAMLSA-N	(2S)-5-amino-2-[[(2S)-4-carboxy-2-[[(2S)-2,5-diamino-5-oxopentanoyl]amino]butanoyl]amino]-5-oxopentanoic acid				19.7652	20.7266	17.8285	20.193		20.2494	20.5173	22.5156	22.8342		19.2124	19.4892	20.4983	19.8286	22.7878	22.6008		22.0792	22.6916	22.2767	8	9	17	0.69777	0.597027	6.92622	0.00395282	success
Ala-Leu	C9 H18 N2 O3	202.131	-1.67	[M+H]+1	DDA for preferred ion	203.139	3.235	+	83.9328		96801	C10379	HMDB0028691	CHEBI:73770	3303-34-2	InChI=1S/C9H18N2O3/c1-5(2)4-7(9(13)14)11-8(12)6(3)10/h5-7H,4,10H2,1-3H3,(H,11,12)(H,13,14)/t6-,7-/m0/s1	RDIKFPRVLJLMER-BQBZGAKWSA-N	(2S)-2-[[(2S)-2-aminopropanoyl]amino]-4-methylpentanoic acid	Organic acids and derivatives	Carboxylic acids and derivatives	Amino acids, peptides, and analogues	20.4401	26.4471	21.8255	24.7445	18.9194	21.2256	19.7362	18.2559	17.8607	20.5051	26.2041	24.6138	20.8881	22.8877	17.9765	17.8279	19.1756	18.1587	18.1037	17.8649	10	10	20	0.570774	0.456314	4.98666	0.00928635	success
Val-Leu	C11 H22 N2 O3	230.163	-2.02	[M+H]+1	DDA for preferred ion	231.17	5.736	+	87.5477		6993118	NAN	HMDB0029131	CHEBI:75013	3989-97-7	InChI=1S/C11H22N2O3/c1-6(2)5-8(11(15)16)13-10(14)9(12)7(3)4/h6-9H,5,12H2,1-4H3,(H,13,14)(H,15,16)/t8-,9-/m0/s1	XCTHZFGSVQBHBW-IUCAKERBSA-N	(2S)-2-[[(2S)-2-amino-3-methylbutanoyl]amino]-4-methylpentanoic acid	Organic acids and derivatives	Carboxylic acids and derivatives	Amino acids, peptides, and analogues	21.8479	27.1217	23.3797	25.4654	20.442	21.9355	20.9749	19.138	19.565	21.8613	27.5945	25.136	21.4045	24.1202	20.6384	19.8997	20.627	19.9974	20.7202	20.1993	10	10	20	0.548132	0.427634	4.54888	0.0132158	success
Diisopropylethylamine	C8 H19 N	129.151	-2.46	[M+H]+1	DDA for preferred ion	130.159	5.5345	+	54.7459		81531		HMDB0247306	CHEBI:193590	3132-1-03	InChI=1S/C8H19N/c1-6-9(7(2)3)8(4)5/h7-8H,6H2,1-5H3	JGFZNNIVVJXRND-UHFFFAOYSA-N	N-ethyl-N-propan-2-ylpropan-2-amine	Organic nitrogen compounds	Organonitrogen compounds	Amines	27.4072	26.7561	26.4128	25.9193	27.5095	28.0656	27.4549	27.9743	28.3008	27.8319	26.3935	26.326	27.0848	26.4337	27.373	27.8983	28.1269	28.3069	28.0592	28.0002	10	10	20	0.610646	0.506819	5.88134	0.00472286	success
Leu-Asp-Leu	C16 H29 N3 O6	359.205	-1.36	[M+H]+1	DDA for preferred ion	360.212	5.6255	+	82.5927		9885188	NAN		CHEBI:159057		InChI=1S/C16H29N3O6/c1-8(2)5-10(17)14(22)18-11(7-13(20)21)15(23)19-12(16(24)25)6-9(3)4/h8-12H,5-7,17H2,1-4H3,(H,18,22)(H,19,23)(H,20,21)(H,24,25)/t10-,11-,12-/m0/s1	DLCOFDAHNMMQPP-SRVKXCTJSA-N	(2S)-2-[[(2S)-2-[[(2S)-2-amino-4-methylpentanoyl]amino]-3-carboxypropanoyl]amino]-4-methylpentanoic acid				22.7494	23.7959	22.761	22.843	21.5425	22.2329	21.5156	19.7622	20.1519	21.9301	23.9506	23.4017	22.0847	23.0695	20.247	19.8158	21.4901	20.1643	20.7242	18.4074	10	10	20	0.659434	0.568616	7.26108	0.00184382	success
alpha-Hydroxymetoprolol	C15 H25 N O4	283.178	-2.09	[M+H+MeOH]+1	DDA for other ion	316.211	3.895	+	82.8937		114962		HMDB0060994	CHEBI:165230	56392-16-6	InChI=1S/C15H25NO4/c1-11(2)16-8-13(17)9-20-14-6-4-12(5-7-14)15(18)10-19-3/h4-7,11,13,15-18H,8-10H2,1-3H3	OFRYBPCSEMMZHR-UHFFFAOYSA-N	1-[4-(1-hydroxy-2-methoxyethyl)phenoxy]-3-(propan-2-ylamino)propan-2-ol	Benzenoids	Phenol ethers		21.4654	21.9011	22.4666	21.9286	21.9262	22.0303	26.441	26.7271	26.1208	22.1051	21.542	20.9064	21.2429	22.2014	23.2612	26.1131	22.2073	26.2588	26.6382	26.8924	10	10	20	0.630605	0.5321	6.40173	0.00326815	success
Glutamylhydroxyproline	C10 H16 N2 O6	260.102	4.39	[M+H]+1	DDA for preferred ion	261.109	7.214	+	34.2748		25227055		HMDB0011161	CHEBI:193834		InChI=1S/C10H16N2O6/c11-6(1-2-8(14)15)9(16)12-4-5(13)3-7(12)10(17)18/h5-7,13H,1-4,11H2,(H,14,15)(H,17,18)/t5-,6+,7+/m1/s1	NRSOKLBABRGMGJ-VQVTYTSYSA-N	(2S,4R)-1-[(2S)-2-amino-4-carboxybutanoyl]-4-hydroxypyrrolidine-2-carboxylic acid	Organic acids and derivatives	Carboxylic acids and derivatives	Amino acids, peptides, and analogues	18.7203	18.0112	18.2839	18.092	19.6597	19.8676	19.8172	20.0128	19.8517	19.5971	18.3169	18.6655	19.3174	18.552	20.3541	20.0652	20.3606	19.7653	20.3914	17.7856	10	10	20	0.525772	0.399311	4.15759	0.018362	success
(2Z)-Non-2-enoylcarnitine	C16 H29 N O4	299.209	-1.88	[M+H]+1	DDA for preferred ion	300.216	4.802	+	24.859		156962713		HMDB0241744			InChI=1S/C16H29NO4/c1-5-6-7-8-9-10-11-16(20)21-14(12-15(18)19)13-17(2,3)4/h10-11,14H,5-9,12-13H2,1-4H3/b11-10+	DHNUSRNSTBOTHN-ZHACJKMWSA-N	3-[(E)-non-2-enoyl]oxy-4-(trimethylazaniumyl)butanoate	Lipids and lipid-like molecules	Fatty Acyls	Fatty acid esters	17.0686	15.9487	13.8109		17.4606		20.8329	21.9378	21.0089			16.5745	16.2703	14.7543	17.1798	21.1955	18.4994	20.9794	21.586	21.4884	7	9	16	0.762844	0.676606	8.84575	0.00189813	success
Anhydromethylecgonine	C10 H15 N O2	181.11	-1.78	[M+H]+1	DDA for preferred ion	182.117	2.351	+	11.5509		119478		HMDB0248436	CHEBI:191065	43021-26-7	InChI=1S/C10H15NO2/c1-11-7-3-5-8(10(12)13-2)9(11)6-4-7/h5,7,9H,3-4,6H2,1-2H3/t7-,9-/m1/s1	MPSNEAHFGOEKBI-VXNVDRBHSA-N	methyl (1R,5S)-8-methyl-8-azabicyclo[3.2.1]oct-2-ene-2-carboxylate	Organoheterocyclic compounds	Pyrrolidines	N-alkylpyrrolidines		14.4996		13.7066		18.5653	19.0588	20.9945	20.5118			14.9275	16.8569	14.6599		21.5274	17.3837	20.6156	21.1223	22.1493	5	9	14	0.830495	0.755159	11.0239	0.00161007	success
Ophthalmic acid	C11 H19 N3 O6	289.127	-2.11	[M+H]+1	DDA for preferred ion	290.134	0.783	+	63.2357		7018721	C21016	HMDB0005765	CHEBI:84058	495-27-2	InChI=1S/C11H19N3O6/c1-2-7(10(18)13-5-9(16)17)14-8(15)4-3-6(12)11(19)20/h6-7H,2-5,12H2,1H3,(H,13,18)(H,14,15)(H,16,17)(H,19,20)/t6-,7-/m0/s1	JCMUOFQHZLPHQP-BQBZGAKWSA-N	(2S)-2-amino-5-[[(2S)-1-(carboxymethylamino)-1-oxobutan-2-yl]amino]-5-oxopentanoic acid	Organic acids and derivatives	Carboxylic acids and derivatives	Amino acids, peptides, and analogues	19.6591	19.7322	19.6054	21.1168	19.2625	21.4799	21.9967	23.2128	22.2941	19.5092	19.3116	20.0956	20.1424	20.0606	22.1406	20.939	20.5199	20.6484	19.7161	21.8714	10	10	20	0.645742	0.551273	6.83551	0.00243522	success
2,4-Diamino-6-dimethylamino-1,3,5-triazine	C5 H10 N6	154.097	-0.53	[M+H]+1	No MS2	155.104	5.213	+			16134		HMDB0244854		1985-46-2	InChI=1S/C5H10N6/c1-11(2)5-9-3(6)8-4(7)10-5/h1-2H3,(H4,6,7,8,9,10)	IEFWDQQGFDLKFK-UHFFFAOYSA-N	2-N,2-N-dimethyl-1,3,5-triazine-2,4,6-triamine	Organic nitrogen compounds	Organonitrogen compounds	Amines	17.2655	16.212	16.5634	16.6858	17.5046	19.3612	19.0892	18.9872	17.8474	18.2285	15.2492	16.1416	16.2472	17.8401	18.8266	19.7323	19.4494	18.964	18.7413	15.6353	10	10	20	0.534386	0.410222	4.30388	0.0162126	success
Ser-Tyr-Phe	C21 H25 N3 O6	415.174	-1.43	[M+H]+1	DDA for preferred ion	416.181	5.57	+	42.7484		145457919	NAN		CHEBI:163562		InChI=1S/C21H25N3O6/c22-16(12-25)19(27)23-17(10-14-6-8-15(26)9-7-14)20(28)24-18(21(29)30)11-13-4-2-1-3-5-13/h1-9,16-18,25-26H,10-12,22H2,(H,23,27)(H,24,28)(H,29,30)/t16-,17-,18-/m0/s1	ZVBCMFDJIMUELU-BZSNNMDCSA-N	(2S)-2-[[(2S)-2-[[(2S)-2-amino-3-hydroxypropanoyl]amino]-3-(4-hydroxyphenyl)propanoyl]amino]-3-phenylpropanoic acid				19.2963	18.4964	19.1385	18.5588	17.0767	19.0072	17.307	14.6389	14.6848	17.9649	19.5489	18.4869	18.3536	19.1748	15.4696		17.7879	15.3481	14.4117		10	8	18	0.586232	0.458919	4.60464	0.0155278	success
2-[(2-Azaniumyl-3-methylbutanoyl)amino]-3-phenylpropanoate	C14 H20 N2 O3	264.147	-2.29	[M+H]+1	DDA for preferred ion	265.154	4.7	+	80.3647			NAN				InChI=1S/C14H20N2O3/c1-9(2)12(15)13(17)16-11(14(18)19)8-10-6-4-3-5-7-10/h3-7,9,11-12H,8,15H2,1-2H3,(H,16,17)(H,18,19)	GJNDXQBALKCYSZ-UHFFFAOYSA-N					20.5692	26.2647	21.4919	23.7295	18.4235	21.188	19.3068	17.3964	17.2888	19.586	25.6344	24.1208	20.4019	22.4558	17.4559	17.1382	18.5983	17.1624	17.5958	16.3634	10	10	20	0.567215	0.451805	4.9148	0.00982977	success
N4-Acetylaminobutanal	C6 H11 N O2	129.079	-1.83	[M+H-H2O]+1	DDA for other ion	112.075	4	+	17.1717		440850	C05936	HMDB0004226	CHEBI:7386	24431-54-7	InChI=1S/C6H11NO2/c1-6(9)7-4-2-3-5-8/h5H,2-4H2,1H3,(H,7,9)	DDSLGZOYEPKPSJ-UHFFFAOYSA-N	N-(4-oxobutyl)acetamide	Organic oxygen compounds	Organooxygen compounds	Carbonyl compounds	20.2742	19.6953	19.9036	19.9323	20.6336	21.8658	21.7462	21.6367	20.2573	21.0355	19.2568	20.1171	19.8935	20.6011	21.1367	22.1499	22.0372	21.5008	21.3692	22.2322	10	10	20	0.69264	0.610677	8.45067	0.00088999	success
Leu-Ile	C12 H24 N2 O3	244.178	-2.13	[M+H]+1	DDA for preferred ion	245.185	5.0425	+	34.7627		435718	NAN	HMDB0028932		36077-41-5	InChI=1S/C12H24N2O3/c1-5-8(4)10(12(16)17)14-11(15)9(13)6-7(2)3/h7-10H,5-6,13H2,1-4H3,(H,14,15)(H,16,17)	AZLASBBHHSLQDB-UHFFFAOYSA-N	2-[(2-amino-4-methylpentanoyl)amino]-3-methylpentanoic acid	Organic acids and derivatives	Carboxylic acids and derivatives	Amino acids, peptides, and analogues	22.2107	26.8065	22.9515	24.8104	20.4924	22.4021	20.9281	19.0099	18.9832	21.3023	26.1719	25.1795	21.919	23.4129	19.1852	18.7384	21.1794	19.1516	19.4376	18.1546	10	10	20	0.57852	0.466126	5.14723	0.00818985	success
Pro-Ile-Leu	C17 H31 N3 O4	341.231	-1.31	[M+H]+1	DDA for preferred ion	342.238	5.81	+	46.0666		145457495	NAN		CHEBI:162397		InChI=1S/C17H31N3O4/c1-5-11(4)14(20-15(21)12-7-6-8-18-12)16(22)19-13(17(23)24)9-10(2)3/h10-14,18H,5-9H2,1-4H3,(H,19,22)(H,20,21)(H,23,24)/t11-,12-,13-,14-/m0/s1	VZKBJNBZMZHKRC-XUXIUFHCSA-N	(2S)-4-methyl-2-[[(2S,3S)-3-methyl-2-[[(2S)-pyrrolidine-2-carbonyl]amino]pentanoyl]amino]pentanoic acid					18.7103	17.9548	19.2444	17.4118	18.6029	18.2085	17.3263	17.1346	17.7467	19.4739	19.1095	18.9197	19.299	16.8359	17.8836	17.1831	16.8903	17.3103	17.6778	9	10	19	0.561913	0.436745	4.48927	0.0152781	success
1-Boc-4-(1-pyrrolidinyl)-3,6-dihydro-2H-pyridine	C14 H24 N2 O2	252.183	-1.82	[M+H]+1	No MS2	253.191	3.708	+			1514431				207691-65-4	InChI=1S/C14H24N2O2/c1-14(2,3)18-13(17)16-10-6-12(7-11-16)15-8-4-5-9-15/h6H,4-5,7-11H2,1-3H3	ULPQSKBVAPQQTP-UHFFFAOYSA-N	tert-butyl 4-pyrrolidin-1-yl-3,6-dihydro-2H-pyridine-1-carboxylate				17.9522	17.4031	17.7623	16.9256	17.4983	18.4592	18.9114	18.0567	19.1497	17.9855	16.4115	17.6737	16.9049	17.4931	19.0151	18.2533	18.48	17.6498	19.1977	16.725	10	10	20	0.586073	0.475693	5.30958	0.00722705	success
Leu-Tyr-Ile	C21 H33 N3 O5	407.241	-1.66	[M+H]+1	DDA for preferred ion	408.249	6.33433	+	81.031		145456553	NAN		CHEBI:159608		InChI=1S/C21H33N3O5/c1-5-13(4)18(21(28)29)24-20(27)17(11-14-6-8-15(25)9-7-14)23-19(26)16(22)10-12(2)3/h6-9,12-13,16-18,25H,5,10-11,22H2,1-4H3,(H,23,26)(H,24,27)(H,28,29)/t13-,16-,17-,18-/m0/s1	ARNIBBOXIAWUOP-MGHWNKPDSA-N	(2S,3S)-2-[[(2S)-2-[[(2S)-2-amino-4-methylpentanoyl]amino]-3-(4-hydroxyphenyl)propanoyl]amino]-3-methylpentanoic acid				20.0166	21.8485	21.2974	19.1917	19.2959	19.4608	19.6172	17.8068	18.3046	19.7607	21.3815	21.4892	20.4008	20.8651	17.9002	19.0709	19.21	17.8457	17.904	16.9536	10	10	20	0.610754	0.506955	5.88401	0.00471374	success
Phe-Ile	C15 H22 N2 O3	278.162	-2.05	[M+H]+1	DDA for preferred ion	279.17	5.494	+	84.3896		7010566	NAN	HMDB0028998	CHEBI:74717	22951-94-6	InChI=1S/C15H22N2O3/c1-3-10(2)13(15(19)20)17-14(18)12(16)9-11-7-5-4-6-8-11/h4-8,10,12-13H,3,9,16H2,1-2H3,(H,17,18)(H,19,20)/t10-,12-,13-/m0/s1	JWBLQDDHSDGEGR-DRZSPHRISA-N	(2S,3S)-2-[[(2S)-2-amino-3-phenylpropanoyl]amino]-3-methylpentanoic acid	Organic acids and derivatives	Carboxylic acids and derivatives	Amino acids, peptides, and analogues	20.5484	25.5318	21.5327	23.5218	19.1155	20.9807	19.8713	18.6476	18.1828	20.1173	25.2714	23.4518	20.4295	22.0225	18.0418	17.4093	19.4631	18.6041	17.9663	18.5357	10	10	20	0.55444	0.435624	4.66638	0.0120033	success
Val-Val-Leu	C16 H31 N3 O4	329.231	-1.71	[M+H]+1	DDA for preferred ion	330.238	5.627	+	79.3371		44230570	NAN		CHEBI:166442		InChI=1S/C16H31N3O4/c1-8(2)7-11(16(22)23)18-15(21)13(10(5)6)19-14(20)12(17)9(3)4/h8-13H,7,17H2,1-6H3,(H,18,21)(H,19,20)(H,22,23)/t11-,12-,13-/m0/s1	MOJFVLVTLZDQGW-AVGNSLFASA-N	(2S)-2-[[(2S)-2-[[(2S)-2-amino-3-methylbutanoyl]amino]-3-methylbutanoyl]amino]-4-methylpentanoic acid				22.1119	23.0306	22.305	21.8891	20.3932	21.4921	20.9795	18.7381	19.2531	21.1679	22.5382	23.1321	21.8267	22.4608	19.3342	18.5796	20.9589	19.1844	19.1066	17.6496	10	10	20	0.65677	0.565242	7.17563	0.00194819	success
6,13-Dimethoxy-3,3,6,10,10,13-hexamethyl-1,4,8,11-tetraazacyclotetradecane-5,12-dione	C18 H36 N4 O4	372.273	-1.83	[M+2H]+2	No MS2	187.144	5.057	+			373030					InChI=1S/C18H36N4O4/c1-15(2)9-19-11-18(6,26-8)14(24)22-16(3,4)10-20-12-17(5,25-7)13(23)21-15/h19-20H,9-12H2,1-8H3,(H,21,23)(H,22,24)	XZHCFUDUNBPION-UHFFFAOYSA-N	6,13-dimethoxy-3,3,6,10,10,13-hexamethyl-1,4,8,11-tetrazacyclotetradecane-5,12-dione				17.8032	20.2608	18.6312	19.0433	16.738	17.9173	18.0025	17.4018	16.3805	17.8224	19.9467	20.2351	18.4132	18.4711	15.6124	16.5328	17.242	16.3877	16.5853	17.8168	10	10	20	0.521592	0.394017	4.0885	0.0194868	success
methyldioctylamine	C17 H37 N	255.292	-3.04	[M+H]+1	DDA for preferred ion	256.299	7.663	+	80.1842		78202			CHEBI:176815	4455-26-9	InChI=1S/C17H37N/c1-4-6-8-10-12-14-16-18(3)17-15-13-11-9-7-5-2/h4-17H2,1-3H3	YJLYANLCNIKXMG-UHFFFAOYSA-N	N-methyl-N-octyloctan-1-amine				25.1234	25.7788	26.9769	25.7463	25.8551	25.6326	28.0835	27.7961	28.1991	25.5632	25.1955	24.696	25.2306	26.0056	27.5269	27.7043	25.5336	27.2807	27.9944	26.4884	10	10	20	0.564881	0.448849	4.86833	0.0102002	success
Glu-Glu-Leu	C16 H27 N3 O8	389.179	-1.54	[M+H]+1	DDA for preferred ion	390.186	4.114	+	64.5597		471576	NAN		CHEBI:156359	189080-99-7	InChI=1S/C16H27N3O8/c1-8(2)7-11(16(26)27)19-15(25)10(4-6-13(22)23)18-14(24)9(17)3-5-12(20)21/h8-11H,3-7,17H2,1-2H3,(H,18,24)(H,19,25)(H,20,21)(H,22,23)(H,26,27)/t9-,10-,11-/m0/s1	MUSGDMDGNGXULI-DCAQKATOSA-N	(2S)-2-[[(2S)-2-[[(2S)-2-amino-4-carboxybutanoyl]amino]-4-carboxybutanoyl]amino]-4-methylpentanoic acid				20.2575	20.9159	20.063	20.622	18.5197	19.5218	18.8636	17.3304	17.6479	19.4771	21.3006	21.465	19.8499	21.2117	17.9217	17.0446	19.1154	18.3242	18.3494	16.6202	10	10	20	0.659418	0.568596	7.26056	0.00184443	success
4Z,7Z,10Z-octadecatrienenitrile	C18 H29 N	259.23	-1.61	[M+H]+1	DDA for preferred ion	260.237	7.267	+	27.6335	LMFA09000002	5282274	C13832		CHEBI:34446		InChI=1S/C18H29N/c1-2-3-4-5-6-7-8-9-10-11-12-13-14-15-16-17-18-19/h8-9,11-12,14-15H,2-7,10,13,16-17H2,1H3/b9-8-,12-11-,15-14-	IZQMXCVZGSWCLH-ORZIMQNZSA-N	(4Z,7Z,10Z)-octadeca-4,7,10-trienenitrile				14.7154	15.8292	16.7226	16.2738	15.764	16.2439	18.0415	18.7142	17.4833	16.8002	14.2482	16.5335	16.5098	16.2743	17.7852	19.8011	17.1343	18.5481	19.2567	17.3984	10	10	20	0.597497	0.490163	5.56671	0.00595173	success
2,4,6-tri-tert-butyl-N-methylaniline	C19 H33 N	275.261	-1.64	[M+H]+1	No MS2	276.268	7.54	+			1556924				4566-64-7	InChI=1S/C19H33N/c1-17(2,3)13-11-14(18(4,5)6)16(20-10)15(12-13)19(7,8)9/h11-12,20H,1-10H3	GFTNLYGZUUPSSM-UHFFFAOYSA-N	2,4,6-tritert-butyl-N-methylaniline				18.1219	18.7426	19.5154	18.3218	19.0186	18.2296	20.2044	19.7987	20.2438	18.1881	18.0663	18.1569	18.6033	18.4971	19.5773	19.9978	18.7063	19.67	20.2727	18.8789	10	10	20	0.524734	0.397996	4.14031	0.0186363	success
3-(DIETHYLAMINO)-2,2-DIMETHYLPROPAN-1-OL	C9 H21 N O	159.162	-2.06	[M+H]+1	No MS2	160.169	5.372	+			295965				39067-45-3	InChI=1S/C9H21NO/c1-5-10(6-2)7-9(3,4)8-11/h11H,5-8H2,1-4H3	YOWSYKCRNIREGL-UHFFFAOYSA-N	3-(diethylamino)-2,2-dimethylpropan-1-ol				17.6925	16.7092	16.4313	16.804	18.3835	17.8436	18.9839	18.9616	18.121	17.9762	16.361	17.1602	17.6101	16.7991	18.1913	19.4295	18.3322	18.7695	18.8787	19.3149	10	10	20	0.63749	0.54082	6.59454	0.00286364	success
met-ile-arg	C17 H34 N6 O4 S	418.236	-1.69	[M+2H]+2	DDA for other ion	210.125	4.486	+	20.4398		145456963			CHEBI:160808		InChI=1S/C17H34N6O4S/c1-4-10(2)13(23-14(24)11(18)7-9-28-3)15(25)22-12(16(26)27)6-5-8-21-17(19)20/h10-13H,4-9,18H2,1-3H3,(H,22,25)(H,23,24)(H,26,27)(H4,19,20,21)/t10-,11-,12-,13-/m0/s1	AEQVPPGEJJBFEE-CYDGBPFRSA-N	(2S)-2-[[(2S,3S)-2-[[(2S)-2-amino-4-methylsulfanylbutanoyl]amino]-3-methylpentanoyl]amino]-5-(diaminomethylideneamino)pentanoic acid				18.6967	20.1923	18.4938	18.4332	17.2465	17.7317	17.6291	14.9473	15.1535	18.0236	19.9322	19.8171	17.9975	19.1285			17.8066		16.105		10	6	16	0.632482	0.498839	4.73262	0.0182046	success
Capsaicin	C18 H27 N O3	305.199	-1.71	[M+H]+1	DDA for preferred ion	306.206	5.396	+	74.3359	LMFA08020085	1548943	C06866	HMDB0247367	CHEBI:94524	404-86-4	InChI=1S/C18H27NO3/c1-14(2)8-6-4-5-7-9-18(21)19-13-15-10-11-16(20)17(12-15)22-3/h6,8,10-12,14,20H,4-5,7,9,13H2,1-3H3,(H,19,21)/b8-6+	YKPUWZUDDOIDPM-SOFGYWHQSA-N	(E)-N-[(4-hydroxy-3-methoxyphenyl)methyl]-8-methylnon-6-enamide	Benzenoids	Phenols	Methoxyphenols		15.2395	16.3691	14.2225			20.228	20.6054	19.7826		15.0616			15.4689	16.5003	20.6558		20.1277	20.4184	20.7026	5	8	13	0.822585	0.733877	9.27299	0.00425064	success
Phe-Phe	C18 H20 N2 O3	312.147	-1.8	[M+H]+1	DDA for preferred ion	313.154	5.955	+	86.2044		6993090	NAN	HMDB0013302	CHEBI:72723	2577-40-4	InChI=1S/C18H20N2O3/c19-15(11-13-7-3-1-4-8-13)17(21)20-16(18(22)23)12-14-9-5-2-6-10-14/h1-10,15-16H,11-12,19H2,(H,20,21)(H,22,23)/t15-,16-/m0/s1	GKZIWHRNKRBEOH-HOTGVXAUSA-N	(2S)-2-[[(2S)-2-amino-3-phenylpropanoyl]amino]-3-phenylpropanoic acid	Organic acids and derivatives	Carboxylic acids and derivatives	Amino acids, peptides, and analogues	20.1121	23.101	20.4335	21.4592	17.8593	20.9877	18.8163	16.3017	16.1306	18.3365	22.9114	21.2795	19.3024	20.391	16.4368	16.1181	18.0371	16.2233	16.1634	14.6128	10	10	20	0.576467	0.463525	5.10409	0.00846939	success
2-Hepteneoylglycine	C9 H15 N O3	185.105	-1.8	[M+H]+1	DDA for preferred ion	186.112	4.369	+	22.5942		131802908		HMDB0094728	CHEBI:188431		InChI=1S/C9H15NO3/c1-2-3-4-5-6-7(11)8(10)9(12)13/h5-6,8H,2-4,10H2,1H3,(H,12,13)/b6-5+	UAGWYTNTGQGUQN-AATRIKPKSA-N	(E)-2-amino-3-oxonon-4-enoic acid	Organic acids and derivatives	Carboxylic acids and derivatives	Amino acids, peptides, and analogues	19.4133	18.5404	18.5219	18.7337	19.6057	20.3368	20.3328	20.2839	19.6072	19.6989	18.4754	19.1281	18.9908	19.025	20.0538	20.4217	19.8106	20.1113	20.0725	21.3616	10	10	20	0.731822	0.660307	10.2332	0.000335222	success
2,3-Dibromothianaphthene	C8 H4 Br2 S	289.839	-2.7	[M+H]+1	No MS2	290.847	0.65	+			94977				6287-82-7	InChI=1S/C8H4Br2S/c9-7-5-3-1-2-4-6(5)11-8(7)10/h1-4H	TWZSIAFEFBKCNN-UHFFFAOYSA-N	2,3-dibromo-1-benzothiophene				19.5047	20.8254	19.4627	21.8785	19.9059	17.0985	18.8628	18.5687	18.0518	21.7446	18.9435	21.3092	19.8472	21.0046	17.8992	18.2972	17.1717	20.0167	17.7723	19.1218	10	10	20	0.598336	0.491225	5.58615	0.00586611	success
2,5-Dimethylthiophene-3-boronic acid	C6 H9 B O2 S	156.041	-4.21	[M+H]+1	No MS2	157.048	0.622	+			45588123				162607-23-0	InChI=1S/C6H9BO2S/c1-4-3-6(7(8)9)5(2)10-4/h3,8-9H,1-2H3	RFQHMNWNEOZRLK-UHFFFAOYSA-N	(2,5-dimethylthiophen-3-yl)boronic acid				21.7387	19.6757	20.4725	18.6877	21.0941	21.4977	22.0841	22.3028	21.749	19.639	19.2456	19.2678	21.3814	18.5002	21.4427	23.0075	21.2887	21.9221	21.7258	21.3716	10	10	20	0.609375	0.505208	5.85	0.00483147	success
Ethylparaben	C9 H10 O3	166.063	-2.73	[M+H]+1	DDA for preferred ion	167.07	7.815	+	71.3939		8434	C24950	HMDB0032573	CHEBI:31575	120-47-8	InChI=1S/C9H10O3/c1-2-12-9(11)7-3-5-8(10)6-4-7/h3-6,10H,2H2,1H3	NUVBSKCKDOMJSU-UHFFFAOYSA-N	ethyl 4-hydroxybenzoate	Benzenoids	Benzene and substituted derivatives	Benzoic acids and derivatives	26.9769	25.9616	26.7127	26.3571	27.7404	26.6903	27.2096	27.6805	27.2592	26.8813	26.2065	26.7053	27.2233	26.6503	27.1733	26.7224	27.3919	27.285	27.1343	26.0167	10	10	20	0.527218	0.401143	4.18177	0.0179856	success
Prolintane	C15 H23 N	217.183	-1.7	[M+H]+1	DDA for preferred ion	218.19	6.378	+	21.5446		14592		HMDB0041998	CHEBI:134898	493-92-5	InChI=1S/C15H23N/c1-2-8-15(16-11-6-7-12-16)13-14-9-4-3-5-10-14/h3-5,9-10,15H,2,6-8,11-13H2,1H3	OJCPSBCUMRIPFL-UHFFFAOYSA-N	1-(1-phenylpentan-2-yl)pyrrolidine	Benzenoids	Benzene and substituted derivatives	Phenethylamines	17.7543	16.1147	16.8109	16.5148	17.9798	17.1649	19.9491	20.0194	19.0079		15.5331	16.4568	16.6836	16.4148	17.5617	20.5953	17.4774	19.2809	19.6557	19.8043	9	10	19	0.633042	0.528197	6.03788	0.0048665	success
Val-Met-Tyr	C19 H29 N3 O5 S	411.184	1.78	[M-H]-1	DDA for preferred ion	410.176	4.8105	-	96.5527		145459004	NAN		CHEBI:166313		InChI=1S/C19H29N3O5S/c1-11(2)16(20)18(25)21-14(8-9-28-3)17(24)22-15(19(26)27)10-12-4-6-13(23)7-5-12/h4-7,11,14-16,23H,8-10,20H2,1-3H3,(H,21,25)(H,22,24)(H,26,27)/t14-,15-,16-/m0/s1	ILMVQSHENUZYIZ-JYJNAYRXSA-N	(2S)-2-[[(2S)-2-[[(2S)-2-amino-3-methylbutanoyl]amino]-4-methylsulfanylbutanoyl]amino]-3-(4-hydroxyphenyl)propanoic acid				21.9975	22.2664	22.6323	20.606	19.5367	21.3246	20.0484		17.9571	20.6342	22.2308	21.1886	21.024	22.1599	18.743		20.331	17.5104	18.9635		10	7	17	0.592262	0.456349	4.35766	0.0209238	success
Butylparaben	C11 H14 O3	194.094	-3.16	[M+H]+1	DDA for preferred ion	195.101	7.816	+	42.6314		7184	D01420	HMDB0032575	CHEBI:88542	94-26-8	InChI=1S/C11H14O3/c1-2-3-8-14-11(13)9-4-6-10(12)7-5-9/h4-7,12H,2-3,8H2,1H3	QFOHBWFCKVYLES-UHFFFAOYSA-N	butyl 4-hydroxybenzoate	Benzenoids	Benzene and substituted derivatives	Benzoic acids and derivatives	29.3082	28.2933	29.0352	28.6878	30.0451	28.9792	29.5165	29.9851	29.5717	29.2223	28.5426	29.0119	29.5211	28.9855	29.4801	28.9952	29.7044	29.5888	29.4424	28.4163	10	10	20	0.526793	0.400604	4.17465	0.0180956	success
Relebactam	C12 H20 N4 O6 S	348.109	-4.14	[M-H]-1	No MS2	347.102	8.233	-			44129647		HMDB0257143		1174018-99-5	InChI=1S/C12H20N4O6S/c17-11(14-8-3-5-13-6-4-8)10-2-1-9-7-15(10)12(18)16(9)22-23(19,20)21/h8-10,13H,1-7H2,(H,14,17)(H,19,20,21)/t9-,10+/m1/s1	SMOBCLHAZXOKDQ-ZJUUUORDSA-N	[(2S,5R)-7-oxo-2-(piperidin-4-ylcarbamoyl)-1,6-diazabicyclo[3.2.1]octan-6-yl] hydrogen sulfate	Organic acids and derivatives	Carboxylic acids and derivatives	Amino acids, peptides, and analogues	18.4326	17.3036		17.3988	18.8917	17.0855	16.7585	16.6407	16.5884	19.064	17.7372	18.1613	18.328	17.8088	17.5695	16.8077	17.189	17.2197	17.192		9	9	18	0.646081	0.537182	5.93288	0.00607914	success
Ser-Glu-Leu	C14 H25 N3 O7	347.169	-0.95	[M+H]+1	DDA for preferred ion	348.176	3.898	+	80.1746		145457740	NAN		CHEBI:163078		InChI=1S/C14H25N3O7/c1-7(2)5-10(14(23)24)17-13(22)9(3-4-11(19)20)16-12(21)8(15)6-18/h7-10,18H,3-6,15H2,1-2H3,(H,16,21)(H,17,22)(H,19,20)(H,23,24)/t8-,9-,10-/m0/s1	LALNXSXEYFUUDD-GUBZILKMSA-N	(2S)-2-[[(2S)-2-[[(2S)-2-amino-3-hydroxypropanoyl]amino]-4-carboxybutanoyl]amino]-4-methylpentanoic acid				19.9555	21.9023	20.4969	23.7392	19.9919	19.6939	19.8267	18.9743	19.0117	21.3439	22.419	21.0085	20.5956	23.3479	18.7687	18.7805	19.5303	19.111	19.0889	18.3267	10	10	20	0.626756	0.527224	6.29703	0.0035146	success
D-Pantothenic acid	C9 H17 N O5	219.11	-1.75	[M+H]+1	DDA for preferred ion	220.118	3.5475	+	75.7697		6613	C00864	HMDB0000210	CHEBI:46905	79-83-4	InChI=1S/C9H17NO5/c1-9(2,5-11)7(14)8(15)10-4-3-6(12)13/h7,11,14H,3-5H2,1-2H3,(H,10,15)(H,12,13)/t7-/m0/s1	GHOKWGTUZJEAQD-ZETCQYMHSA-N	3-[[(2R)-2,4-dihydroxy-3,3-dimethylbutanoyl]amino]propanoic acid	Organic oxygen compounds	Organooxygen compounds	Alcohols and polyols	24.4701	24.2804	24.3462	26.7313	24.7398	22.3541	23.5343	24.0536	22.3652	25.5496	25.7996	25.1069	24.9696	25.1437	23.2789	24.4478	24.383	24.3462	23.9419	23.5775	10	10	20	0.635386	0.538156	6.53486	0.00298247	success
Hexadecylamine	C16 H35 N	241.276	-2.3	[M+H]+1	No MS2	242.284	7.5185	+			8926		HMDB0243891	CHEBI:165594	143-27-1	InChI=1S/C16H35N/c1-2-3-4-5-6-7-8-9-10-11-12-13-14-15-16-17/h2-17H2,1H3	FJLUATLTXUNBOT-UHFFFAOYSA-N	hexadecan-1-amine	Organic nitrogen compounds	Organonitrogen compounds	Amines	22.0689	22.0816	22.6749	22.0704	22.917	22.0803		23.9546	24.2904	22.3551	21.2349	21.5809	22.1131	21.3802	22.5837	23.5654	22.6819	22.9244	24.095	23.2989	10	9	19	0.572766	0.450699	4.69223	0.013015	success
Ile-Asp-Leu	C16 H29 N3 O6	359.206	2.06	[M-H]-1	DDA for preferred ion	358.199	5.62137	-	98.1135		145456084	NAN		CHEBI:158268		InChI=1S/C16H29N3O6/c1-5-9(4)13(17)15(23)18-10(7-12(20)21)14(22)19-11(16(24)25)6-8(2)3/h8-11,13H,5-7,17H2,1-4H3,(H,18,23)(H,19,22)(H,20,21)(H,24,25)/t9-,10-,11-,13-/m0/s1	RGSOCXHDOPQREB-ZPFDUUQYSA-N	(2S)-2-[[(2S)-2-[[(2S,3S)-2-amino-3-methylpentanoyl]amino]-3-carboxypropanoyl]amino]-4-methylpentanoic acid				21.308	22.7265	21.7196	21.6764	19.99	21.3227	20.6409	18.7035	19.4104	21.4294	22.778	22.1231	20.9906	22.1701	19.0275	18.8938	20.3511	20.2026	21.2493	19.1312	10	10	20	0.566066	0.45035	4.89187	0.0100107	success
N-Dodecylacrylamide	C15 H29 N O	239.224	-2.04	[M+H]+1	No MS2	240.232	6.123	+			73929				1506-53-2	InChI=1S/C15H29NO/c1-3-5-6-7-8-9-10-11-12-13-14-16-15(17)4-2/h4H,2-3,5-14H2,1H3,(H,16,17)	XQPVIMDDIXCFFS-UHFFFAOYSA-N	N-dodecylprop-2-enamide				17.4828	15.7038	15.5638	15.9472		18.3833	17.7717	18.7997	18.4054	17.0729	14.011	16.569	16.4936	16.0093	17.805	19.2338	16.2067	18.2696	18.8825	16.4161	9	10	19	0.601286	0.487368	5.27822	0.00834419	success
Ala-Ala-Ile	C12 H23 N3 O4	273.168	-1.81	[M+H]+1	DDA for preferred ion	274.176	3.6855	+	81.9694		139789064	NAN		CHEBI:157923	2054616-58-7	InChI=1S/C12H23N3O4/c1-5-6(2)9(12(18)19)15-11(17)8(4)14-10(16)7(3)13/h6-9H,5,13H2,1-4H3,(H,14,16)(H,15,17)(H,18,19)/t6-,7-,8-,9-/m0/s1	LGQPPBQRUBVTIF-JBDRJPRFSA-N	(2S,3S)-2-[[(2S)-2-[[(2S)-2-aminopropanoyl]amino]propanoyl]amino]-3-methylpentanoic acid				20.5667	22.3076	20.9501	20.9041	19.2413	20.2788	19.972	18.9355	19.2188	19.886	21.74	22.1787	20.2921	20.6146	19.1716	19.3121	19.6389	19.4568	19.6002	18.928	10	10	20	0.529935	0.404584	4.22761	0.0172957	success
5-[(4-Nitro-1H-pyrazol-1-yl)methyl]-2-furoic acid	C9 H7 N3 O5	237.037	-5.49	[M+H]+1	DDA for preferred ion	238.045	0.688	+	92.1269		3151588				436086-87-2	InChI=1S/C9H7N3O5/c13-9(14)8-2-1-7(17-8)5-11-4-6(3-10-11)12(15)16/h1-4H,5H2,(H,13,14)	IBTMBLNQUGWDNZ-UHFFFAOYSA-N	5-[(4-nitropyrazol-1-yl)methyl]furan-2-carboxylic acid				23.1288	22.4758	20.1108	22.1931	21.6653	23.7392	22.6132	24.4273	23.3823	21.8073	22.5064	22.99	22.9076	22.8886	24.1776	23.8982	23.3374	23.5772	24.0372	23.8813	10	10	20	0.615042	0.512386	5.99132	0.00436298	success
Methyltrifluorosilane	C H3 F3 Si	99.9957	0.75	[M+H]+1	DDA for preferred ion	101.003	1.102	+	38.1533		67804				5181-3-01	InChI=1S/CH3F3Si/c1-5(2,3)4/h1H3	BHOCBLDBJFCBQS-UHFFFAOYSA-N	trifluoro(methyl)silane				23.8523	23.2673	22.9788	22.983	24.7662	24.8325	24.7636	24.5605	23.9256	23.9289	23.0246	23.2798	23.3811	23.2689	24.0889	24.6106	24.5395	24.7627	24.4437		10	9	19	0.595942	0.480497	5.16213	0.00909342	success
Glu-Ile	C11 H20 N2 O5	260.137	-1.42	[M+H]+1	DDA for preferred ion	261.144	3.38	+	75.1307		9813855	NAN	HMDB0028822	CHEBI:141436	5879-22-1	InChI=1S/C11H20N2O5/c1-3-6(2)9(11(17)18)13-10(16)7(12)4-5-8(14)15/h6-7,9H,3-5,12H2,1-2H3,(H,13,16)(H,14,15)(H,17,18)/t6-,7-,9-/m0/s1	SNFUTDLOCQQRQD-ZKWXMUAHSA-N	(2S,3S)-2-[[(2S)-2-amino-4-carboxybutanoyl]amino]-3-methylpentanoic acid	Organic acids and derivatives	Carboxylic acids and derivatives	Amino acids, peptides, and analogues	19.4189	24.7458	20.1105	23.0606	17.8306	19.6623	19.2458	16.9917	17.5445	19.0957	23.8441	23.0937	18.9669	21.4792	17.5226	17.2502	17.8523	17.9212	17.9123	17.8993	10	10	20	0.503561	0.371178	3.8038	0.0250104	success
α-D-Glucose-1,6-bisphosphate	C6 H14 O12 P2	339.996	1.09	[M-H]-1	DDA for preferred ion	338.989	0.836	-	100		82400	C01231	HMDB03514		10139-18-1	InChI=1S/C6H14O12P2/c7-3-2(1-16-19(10,11)12)17-6(5(9)4(3)8)18-20(13,14)15/h2-9H,1H2,(H2,10,11,12)(H2,13,14,15)/t2-,3-,4+,5-,6-/m1/s1	RWHOZGRAXYWRNX-VFUOTHLCSA-N	1,6-Di-O-phosphono-α-D-glucopyranose				24.5539	25.3553	24.7893	23.5897	23.8279	23.4485	23.7432	20.8912	22.1388	24.9022	25.1726	24.7363	24.6044	25.039	22.8745	19.2714	22.9613	22.6858	22.2555		10	9	19	0.609993	0.498562	5.47419	0.00723296	success
Prodan	C15 H17 N O	227.131	-1.63	[M+H]+1	No MS2	228.138	6.923	+			107729	C76247	HMDB0247304	CHEBI:51909	70504-01-7	InChI=1S/C15H17NO/c1-4-15(17)13-6-5-12-10-14(16(2)3)8-7-11(12)9-13/h5-10H,4H2,1-3H3	MPPQGYCZBNURDG-UHFFFAOYSA-N	1-[6-(dimethylamino)naphthalen-2-yl]propan-1-one	Benzenoids	Naphthalenes		18.0496	17.5452	17.4547	17.1852	18.4425	17.7839	19.8754	18.8676	18.7979	18.7749	17.2966	16.7855	17.8669	17.4488	18.8268	18.1553	19.2271	18.9217	18.7447	19.0345	10	10	20	0.527461	0.401451	4.18586	0.0179229	success
N,N-Dimethyl-1-heptadecanamine	C19 H41 N	283.323	-3.13	[M+H]+1	DDA for preferred ion	284.33	7.754	+	60.1744		16219				3002-57-1	InChI=1S/C19H41N/c1-4-5-6-7-8-9-10-11-12-13-14-15-16-17-18-19-20(2)3/h4-19H2,1-3H3	WCVHUIPWSPEOIG-UHFFFAOYSA-N	N,N-dimethylheptadecan-1-amine				25.972	27.2953	28.6041	26.4143	26.321	26.6365	29.5651	29.5228	29.7749	26.2741	26.3319	25.5979	25.8542	27.2442	28.8183	29.202	26.3876	28.8393	29.3087	27.9061	10	10	20	0.542467	0.420458	4.44613	0.0143896	success
Methyl-3H-thymidine	C11 H16 N2 O5	256.105	-1.67	[M+H]+1	DDA for preferred ion	257.113	2.714	+	70.3235		23624090		HMDB0254620			InChI=1S/C11H16N2O5/c1-6-4-13(10(17)12-9(6)16)11(2)3-7(15)8(5-14)18-11/h4,7-8,14-15H,3,5H2,1-2H3,(H,12,16,17)/t7-,8+,11+/m0/s1	IPDRTIBDOPMMIQ-VAOFZXAKSA-N	1-[(2R,4S,5R)-4-hydroxy-5-(hydroxymethyl)-2-methyloxolan-2-yl]-5-methylpyrimidine-2,4-dione	Nucleosides, nucleotides, and analogues	Pyrimidine nucleosides	Pyrimidine 2'-deoxyribonucleosides	20.4404	20.7951	20.1398	21.5249	19.8554	19.4691	18.4208	14.0466		21.3778	22.3432	21.3859	20.3717	21.8018	18.2367		19.0608	19.3069	17.186	15.7014	10	8	18	0.643233	0.533459	5.85959	0.00638139	success
Leu-Val-Ile	C17 H33 N3 O4	343.247	-1.29	[M+H]+1	DDA for preferred ion	344.254	6.2425	+	66.9089		131714909	NAN		CHEBI:159645		InChI=1S/C17H33N3O4/c1-7-11(6)14(17(23)24)20-16(22)13(10(4)5)19-15(21)12(18)8-9(2)3/h9-14H,7-8,18H2,1-6H3,(H,19,21)(H,20,22)(H,23,24)/t11-,12-,13-,14-/m0/s1	FMFNIDICDKEMOE-XUXIUFHCSA-N	(2S,3S)-2-[[(2S)-2-[[(2S)-2-amino-4-methylpentanoyl]amino]-3-methylbutanoyl]amino]-3-methylpentanoic acid				22.1531	23.8727	22.6349	21.6359	20.3702	22.1055	21.5732	19.662	20.0163	20.7564	23.8302	23.0639	22.1359	21.9709	19.6259	20.5962	20.9092	19.7081	19.4413	19.2741	10	10	20	0.52609	0.399714	4.1629	0.0182786	success
2-Naphthalenesulfonic acid	C10 H8 O3 S	208.019	0.32	[M-H]-1	DDA for preferred ion	207.012	7.549	-	58.6017		8420	C16202	HMDB0255446	CHEBI:44229	120-18-3	InChI=1S/C10H8O3S/c11-14(12,13)10-6-5-8-3-1-2-4-9(8)7-10/h1-7H,(H,11,12,13)	KVBGVZZKJNLNJU-UHFFFAOYSA-N	naphthalene-2-sulfonic acid	Benzenoids	Naphthalenes	Naphthalene sulfonic acids and derivatives	24.0518	23.2096	23.6377	23.6904	24.1363	24.2312	25.0893	24.8989	24.4053	24.2469	22.0111	24.1547	24.4523	23.3866	24.2823	24.273	24.7194	24.6714	24.5366	23.4361	10	10	20	0.468381	0.326616	3.30392	0.0394873	success
Azacyclotridec-1-en-2-amine, N-(2-phenylcyclopentyl)-, cis-	C23 H36 N2	340.287	-1.21	[M+H]+1	DDA for preferred ion	341.295	5.68225	+	62.4327		123893		HMDB0254374		82985-31-7	InChI=1S/C23H36N2/c1-2-4-6-11-18-23(24-19-12-7-5-3-1)25-22-17-13-16-21(22)20-14-9-8-10-15-20/h8-10,14-15,21-22H,1-7,11-13,16-19H2,(H,24,25)/t21-,22-/m1/s1	RTRIXVOSRYRSBP-FGZHOGPDSA-N	N-[(1R,2R)-2-phenylcyclopentyl]-1-azacyclotridecen-2-amine	Benzenoids	Benzene and substituted derivatives		17.7333	17.3267	19.1448	16.9976	18.3754	17.1101	21.2502	20.8273	20.7651	17.9922	17.2184	16.3255	15.9919	17.7816	19.3735	21.4979	18.2555	19.8187	20.8179	20.4375	10	10	20	0.572769	0.45884	5.02745	0.00899294	success
N,N-Dimethyloctadecylamine	C20 H43 N	297.339	-2.19	[M+H]+1	No MS2	298.346	7.672	+			15365		HMDB0255266	CHEBI:135258	124-28-7	InChI=1S/C20H43N/c1-4-5-6-7-8-9-10-11-12-13-14-15-16-17-18-19-20-21(2)3/h4-20H2,1-3H3	NAPSCFZYZVSQHF-UHFFFAOYSA-N	N,N-dimethyloctadecan-1-amine	Organic nitrogen compounds	Organonitrogen compounds	Amines	20.8172			19.8695	21.3282		21.833	21.8741	21.9868	21.1034	20.7328	20.4129	21.0437	20.8373	21.8219				22.0714		8	5	13	0.753957	0.630936	6.12866	0.014717	success
Octanoyl chloride	C8 H15 Cl O	162.081	-1.7	[M+H-H2O]+1	DDA for other ion	145.078	6.653	+	11.5434		8124				111-64-8	InChI=1S/C8H15ClO/c1-2-3-4-5-6-7-8(9)10/h2-7H2,1H3	REEZZSHJLXOIHL-UHFFFAOYSA-N	octanoyl chloride				18.9059	16.8654	17.1053	17.5479	18.5869	19.8526	19.5907	19.4958	18.4179	19.209	16.1613	17.2513	17.8309	18.3058	19.3656	19.8865	19.762	19.3281	19.1535	20.1811	10	10	20	0.614227	0.511355	5.97075	0.00442785	success
Leu-Phe	C15 H22 N2 O3	278.163	-1.67	[M+H]+1	DDA for preferred ion	279.17	5.765	+	58.9865		6992310	NAN	HMDB0013243	CHEBI:73585	3063-05-6	InChI=1S/C15H22N2O3/c1-10(2)8-12(16)14(18)17-13(15(19)20)9-11-6-4-3-5-7-11/h3-7,10,12-13H,8-9,16H2,1-2H3,(H,17,18)(H,19,20)/t12-,13-/m0/s1	KFKWRHQBZQICHA-STQMWFEESA-N	(2S)-2-[[(2S)-2-amino-4-methylpentanoyl]amino]-3-phenylpropanoic acid	Organic acids and derivatives	Carboxylic acids and derivatives	Amino acids, peptides, and analogues	19.7053	24.4122	20.5715	22.8024	18.5834	20.0219	18.7736		16.8935	19.2038	24.1862	23.2708	19.4757	21.5021	17.1659	17.0444	18.777	17.0679	17.8201		10	8	18	0.547122	0.407775	3.92632	0.026454	success
2-Octanone	C8 H16 O	128.12	-2.19	[M+H-H2O]+1	DDA for preferred ion	111.117	6.178	+	30.0033	LMFA12000054	8093	NAN	HMDB0031294	CHEBI:87434	111-13-7	InChI=1S/C8H16O/c1-3-4-5-6-7-8(2)9/h3-7H2,1-2H3	ZPVFWPFBNIEHGJ-UHFFFAOYSA-N	octan-2-one	Organic oxygen compounds	Organooxygen compounds	Carbonyl compounds	25.3879	23.8114	24.2177	24.3274	25.2418	26.4663	26.2514	26.0497	24.9007	25.7325	22.8166	23.8942	24.3181	25.1093	25.7753	26.7973	26.3403	25.9967	25.8113	26.0985	10	10	20	0.589674	0.480253	5.38907	0.00680259	success
11-nitro-1-undecene	C11 H21 N O2	199.157	-1.94	[M+H]+1	DDA for preferred ion	200.164	3.315	+	32.2072		543829		HMDB0062669	CHEBI:84219	40244-98-2	InChI=1S/C11H21NO2/c1-2-3-4-5-6-7-8-9-10-11-12(13)14/h2H,1,3-11H2	QSFROPSPQWQTKU-UHFFFAOYSA-N	11-nitroundec-1-ene	Organic 1,3-dipolar compounds	Allyl-type 1,3-dipolar organic compounds	Organic nitro compounds	17.6773	16.3588	17.2876	16.9982	17.7773	19.8499	20.3524	21.0653	18.9	18.1116	16.3186	17.1544	17.9183	17.465	16.8672	21.3108	19.0985	20.6252	19.9475	22.0372	10	10	20	0.631613	0.533376	6.4295	0.0032061	success
Tridecanedioylcarnitine	C20 H37 N O6	387.261	-1.65	[M+H]+1	No MS2	388.269	5.002	+			156962008		HMDB0241347			InChI=1S/C20H37NO6/c1-21(2,3)16-17(15-19(24)25)27-20(26)14-12-10-8-6-4-5-7-9-11-13-18(22)23/h17H,4-16H2,1-3H3,(H-,22,23,24,25)	OUKBBORYKNDDES-UHFFFAOYSA-N	3-(12-carboxydodecanoyloxy)-4-(trimethylazaniumyl)butanoate	Lipids and lipid-like molecules	Fatty Acyls	Fatty acid esters		14.6119	15.1426	14.8777		15.5022	18.3752	18.6104	18.0226	15.7563	14.3603	14.2906		15.026	15.9976	18.4296	15.548	17.8345	18.3229	18.666	7	10	17	0.644215	0.52562	5.43205	0.00986816	success
Glu-Ala-Ile	C14 H25 N3 O6	331.174	-1.25	[M+H]+1	DDA for preferred ion	332.181	4.044	+	37.7674		145455288	NAN		CHEBI:162670		InChI=1S/C14H25N3O6/c1-4-7(2)11(14(22)23)17-12(20)8(3)16-13(21)9(15)5-6-10(18)19/h7-9,11H,4-6,15H2,1-3H3,(H,16,21)(H,17,20)(H,18,19)(H,22,23)/t7-,8-,9-,11-/m0/s1	RLZBLVSJDFHDBL-KBIXCLLPSA-N	(2S,3S)-2-[[(2S)-2-[[(2S)-2-amino-4-carboxybutanoyl]amino]propanoyl]amino]-3-methylpentanoic acid				20.1542	21.3561	20.2592	21.1994	19.1031	20.0399	19.766	18.2031	18.6804	19.707	21.7967	21.0793	20.2232	21.3028	18.7824	18.4757	19.2758	19.4157	19.2425	18.0956	10	10	20	0.566313	0.450664	4.8968	0.00997148	success
Pro-Phe-Ile	C20 H29 N3 O4	375.215	-1.39	[M+H]+1	DDA for preferred ion	376.223	6.291	+	57.4429		145457555	NAN		CHEBI:162555		InChI=1S/C20H29N3O4/c1-3-13(2)17(20(26)27)23-19(25)16(12-14-8-5-4-6-9-14)22-18(24)15-10-7-11-21-15/h4-6,8-9,13,15-17,21H,3,7,10-12H2,1-2H3,(H,22,24)(H,23,25)(H,26,27)/t13-,15-,16-,17-/m0/s1	MHBSUKYVBZVQRW-HJWJTTGWSA-N	(2S,3S)-3-methyl-2-[[(2S)-3-phenyl-2-[[(2S)-pyrrolidine-2-carbonyl]amino]propanoyl]amino]pentanoic acid				17.6463	19.5143	17.7616	17.9059	16.6406	17.0612	17.1925	14.8277	15.5461	16.1108	18.8788	17.6901	17.4631	17.6752	16.0794	16.2383	16.3029	16.8054	16.5514	15.8986	10	10	20	0.500133	0.366836	3.752	0.0261933	success
Ile-Ile-Leu	C18 H35 N3 O4	357.262	-1.64	[M+H]+1	DDA for preferred ion	358.269	6.69725	+	80.019		145456179	NAN		CHEBI:158510		InChI=1S/C18H35N3O4/c1-7-11(5)14(19)16(22)21-15(12(6)8-2)17(23)20-13(18(24)25)9-10(3)4/h10-15H,7-9,19H2,1-6H3,(H,20,23)(H,21,22)(H,24,25)/t11-,12-,13-,14-,15-/m0/s1	TWPSALMCEHCIOY-YTFOTSKYSA-N	(2S)-2-[[(2S,3S)-2-[[(2S,3S)-2-amino-3-methylpentanoyl]amino]-3-methylpentanoyl]amino]-4-methylpentanoic acid				22.363	23.8029	22.7032	21.7692	20.4924	22.3349	21.3346	18.9802	19.5073	21.3287	23.4601	23.6825	22.1577	22.5127	19.5315	19.0031	21.9911	19.3291	19.4075	19.0931	10	10	20	0.548172	0.427685	4.54963	0.0132077	success
Beta-Citryl-L-glutamic acid	C11 H15 N O10	321.069	-1.28	[M+H]+1	DDA for preferred ion	322.076	2.233	+	82.0636		21125622		HMDB0013220		73590-26-8	InChI=1S/C11H15NO10/c13-6(14)2-1-5(9(19)20)12-10(21)11(22,3-7(15)16)4-8(17)18/h5,22H,1-4H2,(H,12,21)(H,13,14)(H,15,16)(H,17,18)(H,19,20)	GAQNUGISBQJMKO-UHFFFAOYSA-N	3-(1,3-dicarboxypropylcarbamoyl)-3-hydroxypentanedioic acid	Organic acids and derivatives	Carboxylic acids and derivatives	Amino acids, peptides, and analogues	23.4645	24.0711	23.5854	25.2884	23.7064	23.3958	23.9711	22.3175	22.2294	23.8995	23.2646	24.4537	23.8756	24.1798	22.3048	22.4886	23.4606	22.1057	22.2748	24.0233	10	10	20	0.481291	0.342969	3.47949	0.0335426	success
L-beta-aspartyl-L-leucine	C10 H18 N2 O5	246.121	-1.65	[M+H]+1	DDA for preferred ion	247.128	1.0055	+	26.8507		3549397		HMDB0011166		14650-26-1	InChI=1S/C10H18N2O5/c1-5(2)3-7(10(16)17)12-8(13)4-6(11)9(14)15/h5-7H,3-4,11H2,1-2H3,(H,12,13)(H,14,15)(H,16,17)	IYJILWQAFPUBHP-UHFFFAOYSA-N	2-[(3-amino-3-carboxypropanoyl)amino]-4-methylpentanoic acid	Organic acids and derivatives	Peptidomimetics	Hybrid peptides	21.567	21.5806	20.8247	22.1188	21.7309	20.7606	22.4087	21.2051	18.5018	22.983	22.1841	21.8304	22.1093	21.7663	20.798	21.2444	20.6079	19.6631	22.194	21.2504	10	10	20	0.467169	0.325081	3.28788	0.0400862	success
N-(2-Hydroxypropyl)valine	C8 H17 N O3	175.121	-1.77	[M+H]+1	DDA for preferred ion	176.128	1.424	+	7.74563		130204		HMDB0254992		101834-32-6	InChI=1S/C8H17NO3/c1-5(2)7(8(11)12)9-4-6(3)10/h5-7,9-10H,4H2,1-3H3,(H,11,12)/t6?,7-/m0/s1	LQFKABMWUHITQU-MLWJPKLSSA-N	(2S)-2-(2-hydroxypropylamino)-3-methylbutanoic acid	Organic acids and derivatives	Carboxylic acids and derivatives	Amino acids, peptides, and analogues	22.0523	19.7072	20.7414	21.4074	21.8422	22.7172	23.3763	22.9741	21.5521	20.7025	19.6464	20.3235	20.9065	20.9117	21.2088	23.4265	21.4434	23.1551	23.4199	23.8147	10	10	20	0.634285	0.536761	6.50389	0.00304632	success
2-Hydrazinopyridine	C5 H7 N3	109.064	-2.35	[M+H]+1	DDA for preferred ion	110.071	0.679	+	49.5818		78645		HMDB0245139		4930-98-7	InChI=1S/C5H7N3/c6-8-5-3-1-2-4-7-5/h1-4H,6H2,(H,7,8)	NWELCUKYUCBVKK-UHFFFAOYSA-N	pyridin-2-ylhydrazine	Organoheterocyclic compounds	Pyridines and derivatives		22.6251	21.4399	21.3486	22.5051	22.9458	20.7568	21.7166	20.9289	20.3384	23.1813	22.97	21.8541	22.2217	22.4137	21.1046	20.4259	21.7613	21.6396	21.4676	21.7687	10	10	20	0.572451	0.458438	5.02093	0.00903911	success
Pimelic acid	C7 H12 O4	160.073	-1.37	[M-H]-1	DDA for preferred ion	159.066	5.117	-	39.5883	LMFA01170051	385	C02656	HMDB0000857	CHEBI:30531	111-16-0	InChI=1S/C7H12O4/c8-6(9)4-2-1-3-5-7(10)11/h1-5H2,(H,8,9)(H,10,11)	WLJVNTCWHIRURA-UHFFFAOYSA-N	heptanedioic acid	Lipids and lipid-like molecules	Fatty Acyls	Fatty acids and conjugates	22.5315	22.0008	22.7344	22.2798	23.4038	22.9442	23.9522	23.211	23.3227	22.9813	22.0774	22.2919	22.6516	22.1339	22.8902	22.8646	23.1814	23.1161	23.2542	23.313	10	10	20	0.524676	0.397923	4.13936	0.0186515	success
D-Sedoheptulose 7-phosphate	C7 H15 O10 P	290.041	1.41	[M-H]-1	DDA for preferred ion	289.033	0.836	-	93.6404		165007	C05382	HMDB0001068	CHEBI:15721	2646-35-7	InChI=1S/C7H15O10P/c8-1-3(9)5(11)7(13)6(12)4(10)2-17-18(14,15)16/h4-8,10-13H,1-2H2,(H2,14,15,16)/t4-,5-,6-,7+/m1/s1	JDTUMPKOJBQPKX-GBNDHIKLSA-N	[(2R,3R,4R,5S)-2,3,4,5,7-pentahydroxy-6-oxoheptyl] dihydrogen phosphate	Organic oxygen compounds	Organooxygen compounds	Carbohydrates and carbohydrate conjugates	25.8192	24.3617	26.4196	24.8731	26.0493	26.3336	26.8234	27.1932	26.8143	25.209	23.9744	24.3962	26.0636	23.6276	26.2896	27.3007	26.1292	26.1392	26.3807	26.9754	10	10	20	0.618228	0.516423	6.07263	0.00411673	success
Thr-Phe-Leu	C19 H29 N3 O5	379.21	-1.41	[M+H]+1	DDA for preferred ion	380.217	6.43025	+	51.9277		145458171	NAN		CHEBI:164148		InChI=1S/C19H29N3O5/c1-11(2)9-15(19(26)27)22-17(24)14(10-13-7-5-4-6-8-13)21-18(25)16(20)12(3)23/h4-8,11-12,14-16,23H,9-10,20H2,1-3H3,(H,21,25)(H,22,24)(H,26,27)/t12-,14+,15+,16+/m1/s1	WNQJTLATMXYSEL-OEAJRASXSA-N	(2S)-2-[[(2S)-2-[[(2S,3R)-2-amino-3-hydroxybutanoyl]amino]-3-phenylpropanoyl]amino]-4-methylpentanoic acid				19.8254	21.8372	20.6661	19.5652	18.7915	20.0613	19.2319	17.7522	18.4646	19.4263	21.3048	21.882	20.266	19.9792	18.1573	17.3175	19.5133	18.1499	17.6039		10	9	19	0.514078	0.375243	3.7028	0.0294163	success
1-Hexadecyl-1H-benzimidazole	C23 H38 N2	342.303	-2.68	[M+2H]+2	No MS2	172.159	5.548	+			3123138	C10857			333765-98-3	InChI=1S/C23H38N2/c1-2-3-4-5-6-7-8-9-10-11-12-13-14-17-20-25-21-24-22-18-15-16-19-23(22)25/h15-16,18-19,21H,2-14,17,20H2,1H3	RWMRETJLJRUDMC-UHFFFAOYSA-N	1-hexadecylbenzimidazole				17.2711	17.1076	18.3424	17.1428	17.1876	17.8933	18.8444	18.4004	19.5307	17.4833	16.1381	16.9554	16.6555	16.9043	18.6777	19.0112	17.1661	18.0258	19.0985	16.4917	10	10	20	0.524111	0.397207	4.12999	0.0188024	success
Ile-Val-Ile	C17 H33 N3 O4	343.248	1.7	[M-H]-1	DDA for preferred ion	342.24	6.3565	-	89.5812		53765802	NAN		CHEBI:158907		InChI=1S/C17H33N3O4/c1-7-10(5)12(18)15(21)19-13(9(3)4)16(22)20-14(17(23)24)11(6)8-2/h9-14H,7-8,18H2,1-6H3,(H,19,21)(H,20,22)(H,23,24)/t10-,11-,12-,13-,14-/m0/s1	DLEBSGAVWRPTIX-PEDHHIEDSA-N	(2S,3S)-2-[[(2S)-2-[[(2S,3S)-2-amino-3-methylpentanoyl]amino]-3-methylbutanoyl]amino]-3-methylpentanoic acid				19.9208	20.959	20.5691	19.098	17.9065	20.3614	19.4443	17.4023	18.1143	18.4673	20.7683	20.2339	19.7927	19.6172	17.3502	18.6924	18.634	17.343	16.8842	18.2504	10	10	20	0.478523	0.339462	3.44111	0.0347516	success
Phe-Ala-Leu	C18 H27 N3 O4	349.2	-1.76	[M+H]+1	DDA for preferred ion	350.207	6.614	+	77.0608		145457126	NAN		CHEBI:161260		InChI=1S/C18H27N3O4/c1-11(2)9-15(18(24)25)21-16(22)12(3)20-17(23)14(19)10-13-7-5-4-6-8-13/h4-8,11-12,14-15H,9-10,19H2,1-3H3,(H,20,23)(H,21,22)(H,24,25)/t12-,14-,15-/m0/s1	BBDSZDHUCPSYAC-QEJZJMRPSA-N	(2S)-2-[[(2S)-2-[[(2S)-2-amino-3-phenylpropanoyl]amino]propanoyl]amino]-4-methylpentanoic acid				17.9528	20.0055	18.6045	17.6472	16.5685	17.8522	16.9177		13.9063	18.0841	20.2881	19.4494	17.1017	18.3557	15.0034	14.9953	17.7795		15.2699	16.0355	10	8	18	0.531489	0.387332	3.68688	0.0322473	success
Ile-Glu	C11 H20 N2 O5	260.138	1.25	[M-H]-1	DDA for preferred ion	259.13	3.925	-	93.7786		18218218	NAN	HMDB0028906	CHEBI:177254	42516-53-0	InChI=1S/C11H20N2O5/c1-3-6(2)9(12)10(16)13-7(11(17)18)4-5-8(14)15/h6-7,9H,3-5,12H2,1-2H3,(H,13,16)(H,14,15)(H,17,18)	KTGFOCFYOZQVRJ-UHFFFAOYSA-N	2-[(2-amino-3-methylpentanoyl)amino]pentanedioic acid	Organic acids and derivatives	Carboxylic acids and derivatives	Amino acids, peptides, and analogues	20.652	23.6102	19.9183	21.8962	19.8334	19.4069	18.9842	18.5029	18.8049	19.9235	22.736	21.7283	19.8142	21.8012	18.4377	17.7277	18.0456	20.8678	19.4112	19.3688	10	10	20	0.516565	0.387649	4.00699	0.0209142	success
Ala-Phe	C12 H16 N2 O3	236.116	-1.95	[M+H]+1	DDA for preferred ion	237.123	3.84	+	41.6456		96814	C10792	HMDB0028694	CHEBI:73807	3061-90-3	InChI=1S/C12H16N2O3/c1-8(13)11(15)14-10(12(16)17)7-9-5-3-2-4-6-9/h2-6,8,10H,7,13H2,1H3,(H,14,15)(H,16,17)/t8-,10-/m0/s1	OMNVYXHOSHNURL-WPRPVWTQSA-N	(2S)-2-[[(2S)-2-aminopropanoyl]amino]-3-phenylpropanoic acid	Organic acids and derivatives	Carboxylic acids and derivatives	Amino acids, peptides, and analogues	19.5752	24.3814	20.0996	22.4528	18.2507	19.9689	18.6755		17.3763	18.9987	23.629	23.0575	19.7196	21.4908	17.2765		17.745	18.0924	17.269	17.8511	10	8	18	0.523982	0.377515	3.57747	0.0353659	success
TriMM	C6 H12 N6	168.112	-0.88	[M+H]+1	DDA for preferred ion	169.119	6.449	+	62.4954		17804		HMDB0259246		2827-46-5	InChI=1S/C6H12N6/c1-7-4-10-5(8-2)12-6(9-3)11-4/h1-3H3,(H3,7,8,9,10,11,12)	LGEXGKUJMFHVSY-UHFFFAOYSA-N	2-N,4-N,6-N-trimethyl-1,3,5-triazine-2,4,6-triamine	Organoheterocyclic compounds	Triazines	Aminotriazines	25.5176	23.9551	24.3811	24.3924	25.4767	26.7395	26.4654	26.3237	25.2248	25.9505	23.0215	24.0588	24.5726	25.3029	26.1538	27.0748	26.7108	26.2386	26.1043	23.701	10	10	20	0.463905	0.320946	3.24503	0.0417372	success
Ala-Thr-Leu	C13 H25 N3 O5	303.179	-1.38	[M+H]+1	DDA for preferred ion	304.186	4.07	+	58.65		44230568	NAN		CHEBI:158541		InChI=1S/C13H25N3O5/c1-6(2)5-9(13(20)21)15-12(19)10(8(4)17)16-11(18)7(3)14/h6-10,17H,5,14H2,1-4H3,(H,15,19)(H,16,18)(H,20,21)/t7-,8+,9-,10-/m0/s1	IOFVWPYSRSCWHI-JXUBOQSCSA-N	(2S)-2-[[(2S,3R)-2-[[(2S)-2-aminopropanoyl]amino]-3-hydroxybutanoyl]amino]-4-methylpentanoic acid				20.2062	22.1249	21.0372	23.1411	19.0747	20.5792	20.5376	19.9087	19.4739	21.2374	23.4061	21.4748	21.078	22.7194	19.0551	19.0945	18.8806	19.9071	18.9244	18.636	10	10	20	0.523418	0.39633	4.11854	0.0189886	success
Asn-Val-Leu	C15 H28 N4 O5	344.206	-1.22	[M+H]+1	DDA for preferred ion	345.213	4.266	+	77.4875		145454323	NAN		CHEBI:160257		InChI=1S/C15H28N4O5/c1-7(2)5-10(15(23)24)18-14(22)12(8(3)4)19-13(21)9(16)6-11(17)20/h7-10,12H,5-6,16H2,1-4H3,(H2,17,20)(H,18,22)(H,19,21)(H,23,24)/t9-,10-,12-/m0/s1	CBHVAFXKOYAHOY-NHCYSSNCSA-N	(2S)-2-[[(2S)-2-[[(2S)-2,4-diamino-4-oxobutanoyl]amino]-3-methylbutanoyl]amino]-4-methylpentanoic acid				21.186	23.8004	22.7181	22.3556	20.0854	21.2513	21.2551	19.8156	19.9585	20.9	24.0772	22.2457	21.5456	22.578	19.2635	19.7948	21.1561	20.2032	19.2271	19.5849	10	10	20	0.519217	0.391008	4.04978	0.0201509	success
Coutaric acid	C18 H27 N3 O4	349.2	-1.26	[M+H]+1	DDA for preferred ion	350.207	6.146	+	70.1097				HMDB0029225				ZEZFFRWWHKSMEB-GOSISDBHSA-N		Benzenoids	Benzene and substituted derivatives	Benzoic acids and derivatives	20.296	21.0206	21.4723	19.2671	18.4327	19.2998	18.6963	15.8668	16.9136	18.8559	20.829	19.9264	19.0524	21.5478	16.745	16.2198	19.729	17.0997	16.7771	16.5396	10	10	20	0.58979	0.480401	5.39167	0.00678918	success
Asn-Met-Ile	C15 H28 N4 O5 S	376.179	1.76	[M-H]-1	DDA for preferred ion	375.171	4.075	-	97.1638		145454205	NAN		CHEBI:159973		InChI=1S/C15H28N4O5S/c1-4-8(2)12(15(23)24)19-14(22)10(5-6-25-3)18-13(21)9(16)7-11(17)20/h8-10,12H,4-7,16H2,1-3H3,(H2,17,20)(H,18,21)(H,19,22)(H,23,24)/t8-,9-,10-,12-/m0/s1	KSGAFDTYQPKUAP-GMOBBJLQSA-N	(2S,3S)-2-[[(2S)-2-[[(2S)-2,4-diamino-4-oxobutanoyl]amino]-4-methylsulfanylbutanoyl]amino]-3-methylpentanoic acid				20.478	22.0601	21.1985	20.3245	17.9806	20.0676	18.7659		16.4057	19.5894	21.7381	20.4126	19.4501	20.8001	16.5028		19.102		17.1627		10	6	16	0.55117	0.387959	3.37704	0.0491938	success
Heptadecylamine	C17 H37 N	255.292	-2	[M+H]+1	DDA for preferred ion	256.299	7.428	+	16.2076		15791				4200-95-7	InChI=1S/C17H37N/c1-2-3-4-5-6-7-8-9-10-11-12-13-14-15-16-17-18/h2-18H2,1H3	KAJZYANLDWUIES-UHFFFAOYSA-N	heptadecan-1-amine				19.4107	19.1156	19.0088	18.5533	19.7876	19.2984	19.6748	20.5232	21.3529	20.3078	19.3568	18.513	19.3183	18.577	19.9719	20.713	19.9406	21.0132	20.9836	20.5563	10	10	20	0.528324	0.402544	4.20038	0.017702	success
5-Methoxytryptophol	C11 H13 N O2	191.094	-2.03	[M+H]+1	DDA for preferred ion	192.102	5.746	+	14.1148		12835		HMDB0001896	CHEBI:89851	712-09-4	InChI=1S/C11H13NO2/c1-14-9-2-3-11-10(6-9)8(4-5-13)7-12-11/h2-3,6-7,12-13H,4-5H2,1H3	QLWKTGDEPLRFAT-UHFFFAOYSA-N	2-(5-methoxy-1H-indol-3-yl)ethanol	Organoheterocyclic compounds	Indoles and derivatives	Indoles	19.8839	18.7634	19.458	19.1487	20.1344	20.5237	20.2351	20.22	20.0749	20.4354	18.2473	19.0088	19.6117	19.8376	20.6803	20.1692	20.5351	20.264	20.2802	20.3244	10	10	20	0.489893	0.353865	3.6014	0.0300031	success
Myrtine	C10 H17 N O	167.131	-2.05	[M+H]+1	DDA for preferred ion	168.138	2.813	+	10.7314		433955		HMDB0030371	CHEBI:187472	66835-10-7	InChI=1S/C10H17NO/c1-8-6-10(12)7-9-4-2-3-5-11(8)9/h8-9H,2-7H2,1H3	GDQCWCOVKFXWMP-UHFFFAOYSA-N	4-methyl-1,3,4,6,7,8,9,9a-octahydroquinolizin-2-one	Organoheterocyclic compounds	Quinolizines		19.7183	17.2607	18.7195	17.0516	19.3014	20.9779	21.6126	21.9965	19.8933	19.608	16.7492	17.6999	18.8062	18.0104	18.2051	23.0849	19.7018	21.8777	21.1827	22.1133	10	10	20	0.608093	0.503584	5.81859	0.00494316	success
Phe-Val	C14 H20 N2 O3	264.147	-1.5	[M+H]+1	DDA for preferred ion	265.154	4.413	+	32.123		7359122	NAN	HMDB0029008	CHEBI:73638	3918-90-9	InChI=1S/C14H20N2O3/c1-9(2)12(14(18)19)16-13(17)11(15)8-10-6-4-3-5-7-10/h3-7,9,11-12H,8,15H2,1-2H3,(H,16,17)(H,18,19)/t11-,12-/m0/s1	IEHDJWSAXBGJIP-RYUDHWBXSA-N	(2S)-2-[[(2S)-2-amino-3-phenylpropanoyl]amino]-3-methylbutanoic acid	Organic acids and derivatives	Carboxylic acids and derivatives	Amino acids, peptides, and analogues	17.1387	19.8538	17.5278	19.4549	16.9445	18.1113	17.6311	17.2996	16.0459	17.2757	19.3124	19.5448	17.21	18.2329	16.2552	17.6234	16.6074	16.8538	16.8479	17.3988	10	10	20	0.424244	0.270709	2.76318	0.0665508	success
Val-His-Ile	C17 H29 N5 O4	367.221	-1.62	[M+H]+1	DDA for preferred ion	368.229	4.187	+	68.2027		145458936	NAN		CHEBI:166222		InChI=1S/C17H29N5O4/c1-5-10(4)14(17(25)26)22-15(23)12(6-11-7-19-8-20-11)21-16(24)13(18)9(2)3/h7-10,12-14H,5-6,18H2,1-4H3,(H,19,20)(H,21,24)(H,22,23)(H,25,26)/t10-,12-,13-,14-/m0/s1	DLMNFMXSNGTSNJ-PYJNHQTQSA-N	(2S,3S)-2-[[(2S)-2-[[(2S)-2-amino-3-methylbutanoyl]amino]-3-(1H-imidazol-5-yl)propanoyl]amino]-3-methylpentanoic acid				18.1592	18.2137	19.4976	18.2865	17.9367	18.1115	18.3615	17.8456	17.2143	19.7046	20.153	17.8389	18.7005	19.0205	16.051	16.6494	17.7276	17.1285	17.2077	17.0846	10	10	20	0.508661	0.377637	3.8822	0.023332	success
DL-Arginine	C6 H14 N4 O2	174.111	-2.4	[M+H]+1	DDA for preferred ion	175.119	0.672	+	89.0534		232	C10586	HMDB0251511	CHEBI:29016	74-79-3	InChI=1S/C6H14N4O2/c7-4(5(11)12)2-1-3-10-6(8)9/h4H,1-3,7H2,(H,11,12)(H4,8,9,10)	ODKSFYDXXFIFQN-UHFFFAOYSA-N	2-amino-5-(diaminomethylideneamino)pentanoic acid	Organic acids and derivatives	Carboxylic acids and derivatives	Amino acids, peptides, and analogues	26.6214	26.2986	25.9399	26.9202	27.0424	26.0197	25.6255	25.9825	25.9726	27.0702	27.2043	26.7218	27.1453	27.175	26.4975	25.5782	25.6377	26.5485	26.5447	25.9907	10	10	20	0.644688	0.549938	6.80409	0.00248674	success
5-(4-Amino-1,2,5-oxadiazol-3-yl)-1H-tetrazol-1-ol	C3 H3 N7 O2	169.035	1.61	[M+FA-H]-1	DDA for preferred ion	214.033	0.722	-	58.0973		4304221				147085-23-2	InChI=1S/C3H3N7O2/c4-2-1(6-12-7-2)3-5-8-9-10(3)11/h11H,(H2,4,7)	AKVZWSYYSPLREI-UHFFFAOYSA-N	4-(1-hydroxytetrazol-5-yl)-1,2,5-oxadiazol-3-amine				22.6051	20.6427	22.5069	20.9555	23.1114	23.8544	23.2776	23.2053	22.3126	22.2284	20.7109	20.9905	22.2063	21.1461	22.7532	23.2718	23.3899	22.8926	23.4029	23.5112	10	10	20	0.576228	0.463222	5.0991	0.0085024	success
1-Methylpiperidin-4-yl butanoate	C10 H19 N O2	185.141	-1.9	[M+H]+1	DDA for preferred ion	186.149	5.389	+	21.0586		9815447		HMDB0243943	CHEBI:230336	311802-59-2	InChI=1S/C10H19NO2/c1-3-4-10(12)13-9-5-7-11(2)8-6-9/h9H,3-8H2,1-2H3	ZDIPDZCEYMNVHW-UHFFFAOYSA-N	(1-methylpiperidin-4-yl) butanoate	Lipids and lipid-like molecules	Fatty Acyls	Fatty acid esters	22.4009	21.1295	20.9932	21.3583	22.6889	23.1138	22.9475	23.0921	22.1916	22.6858	21.066	21.7616	21.9501	21.6837	22.7248	23.2421	23.1151	22.7821	22.8432	23.8154	10	10	20	0.622952	0.522406	6.19569	0.00377329	success
3-Methylhexanoylcarnitine	C14 H27 N O4	273.194	-1.79	[M+H]+1	DDA for preferred ion	274.201	2.68	+	63.6786		156961430		HMDB0241038			InChI=1S/C14H27NO4/c1-6-7-11(2)8-14(18)19-12(9-13(16)17)10-15(3,4)5/h11-12H,6-10H2,1-5H3	PDLRQDVAXMTAAB-UHFFFAOYSA-N	3-(3-methylhexanoyloxy)-4-(trimethylazaniumyl)butanoate	Lipids and lipid-like molecules	Fatty Acyls	Fatty acid esters	17.3924	17.0438	16.6828	17.7826		17.6245	21.2668	20.9944	19.154	16.893	16.5922	16.7059	17.3517	17.1514	17.7225	21.1686	17.4925	21.0628	20.944	21.9202	9	10	19	0.594224	0.478288	5.12544	0.00934588	success
Vanilpyruvic acid	C10 H10 O5	210.053	0.48	[M-H]-1	DDA for preferred ion	209.046	6.045	-	42.9359		14124		HMDB0011714	CHEBI:88402	1081-71-6	InChI=1S/C10H10O5/c1-15-9-5-6(2-3-7(9)11)4-8(12)10(13)14/h2-3,5,11H,4H2,1H3,(H,13,14)	YGQHQTMRZPHIBB-UHFFFAOYSA-N	3-(4-hydroxy-3-methoxyphenyl)-2-oxopropanoic acid	Benzenoids	Benzene and substituted derivatives	Phenylpyruvic acid derivatives	20.3258	19.5751	20.5292	20.2818	21.4889	22.2586	21.1156	21.2243	20.9667	20.2767	19.5276	18.0046	20.5942	19.3299	20.7827	21.7489	21.9968	21.3154	21.4374	21.0257	10	10	20	0.564386	0.448223	4.85854	0.0102802	success
3-Amino-5-(3-thiophenyl)-2-thiophenecarboxamide	C9 H8 N2 O S2	224.007	-1.89	[M+H]+1	DDA for preferred ion	225.015	7.198	+	44.0239		2807869		HMDB0257535	CHEBI:92464	354812-17-2	InChI=1S/C9H8N2OS2/c10-6-3-7(5-1-2-13-4-5)14-8(6)9(11)12/h1-4H,10H2,(H2,11,12)	BMUACLADCKCNKZ-UHFFFAOYSA-N	3-amino-5-thiophen-3-ylthiophene-2-carboxamide	Organoheterocyclic compounds	Bi- and oligothiophenes		20.4995	19.6354	20.2721	18.7367	20.5229	20.6375	20.5645	21.1044	20.8221	21.1915	19.7118	19.4255	20.7212	20.2202	20.9027	20.9484	21.1796	21.4318	21.3614	21.0723	10	10	20	0.516463	0.38752	4.00536	0.020944	success
D-α-Aminobutyric acid	C4 H9 N O2	103.063	-4.38	[M-H]-1	DDA for preferred ion	102.056	0.717	-	99.5383			NAN	HMDB0000650			InChI=1S/C4H9NO2/c1-2-3(5)4(6)7/h3H,2,5H2,1H3,(H,6,7)/t3-/m1/s1	QWCKQJZIFLGMSD-GSVOUGTGSA-N		Organic acids and derivatives	Carboxylic acids and derivatives	Amino acids, peptides, and analogues	25.2625	24.5901	25.0593	24.9911	25.3823	25.7038	25.4076	25.8855	25.481	25.3001	24.2244	24.6489	25.3742	24.8578	25.6077	25.6974	25.1067	25.7618	26.1082	25.8684	10	10	20	0.549513	0.429383	4.57432	0.0129421	success
Phe-Ser-Ile	C18 H27 N3 O5	365.194	-1.59	[M+H]+1	DDA for preferred ion	366.202	6.14633	+	80.7241		145457311	NAN		CHEBI:161845		InChI=1S/C18H27N3O5/c1-3-11(2)15(18(25)26)21-17(24)14(10-22)20-16(23)13(19)9-12-7-5-4-6-8-12/h4-8,11,13-15,22H,3,9-10,19H2,1-2H3,(H,20,23)(H,21,24)(H,25,26)/t11-,13-,14-,15-/m0/s1	JXQVYPWVGUOIDV-MXAVVETBSA-N	(2S,3S)-2-[[(2S)-2-[[(2S)-2-amino-3-phenylpropanoyl]amino]-3-hydroxypropanoyl]amino]-3-methylpentanoic acid				20.1352	23.0829	21.5355	20.1837	19.1147	19.9687	19.9198	18.136	18.3111	19.5988	23.9128	22.416	20.0791	21.1564	18.8147	18.5264	20.608	17.7944	19.1634	18.5814	10	10	20	0.457443	0.312761	3.16171	0.0451676	success
L-Histidine	C6 H9 N3 O2	155.069	-2.05	[M+H]+1	DDA for preferred ion	156.076	0.679	+	39.1508		6274	C00135	HMDB0000177	CHEBI:15971	71-00-1	InChI=1S/C6H9N3O2/c7-5(6(10)11)1-4-2-8-3-9-4/h2-3,5H,1,7H2,(H,8,9)(H,10,11)/t5-/m0/s1	HNDVDQJCIGZPNO-YFKPBYRVSA-N	(2S)-2-amino-3-(1H-imidazol-5-yl)propanoic acid	Organic acids and derivatives	Carboxylic acids and derivatives	Amino acids, peptides, and analogues	25.4711	24.4849	24.1281	25.422	25.5931	23.5513	24.4858	24.2009	23.4034	25.8018	25.6551	24.5092	25.0023	25.224	24.199	23.7792	24.6951	24.406	24.4792	24.7387	10	10	20	0.534007	0.409742	4.29732	0.0163026	success
2-Phenylethyl beta-D-glucopyranoside	C14 H20 O6	284.127	2.03	[M+FA-H]-1	DDA for preferred ion	329.125	6.029	-	73.8617		468284		HMDB0029819	CHEBI:174715	14861-16-6	InChI=1S/C14H20O6/c15-8-10-11(16)12(17)13(18)14(20-10)19-7-6-9-4-2-1-3-5-9/h1-5,10-18H,6-8H2	MLRIJUWUQTVDQE-UHFFFAOYSA-N	2-(hydroxymethyl)-6-(2-phenylethoxy)oxane-3,4,5-triol	Organic oxygen compounds	Organooxygen compounds	Carbohydrates and carbohydrate conjugates	21.6363	20.8177	21.0144	20.7659	22.1317	21.9284	21.8226	21.962	21.856	21.8572	20.6551	20.7222	21.5784	20.9915	22.0037	22.0006	22.1037	21.7719	21.9118	21.9667	10	10	20	0.495469	0.360927	3.68265	0.0278763	success
Met-Ile-Leu	C17 H33 N3 O4 S	375.219	-1.47	[M+H]+1	DDA for preferred ion	376.226	6.361	+	75.3928		145456972	NAN		CHEBI:160826		InChI=1S/C17H33N3O4S/c1-6-11(4)14(20-15(21)12(18)7-8-25-5)16(22)19-13(17(23)24)9-10(2)3/h10-14H,6-9,18H2,1-5H3,(H,19,22)(H,20,21)(H,23,24)/t11-,12-,13-,14-/m0/s1	WPTDJKDGICUFCP-XUXIUFHCSA-N	(2S)-2-[[(2S,3S)-2-[[(2S)-2-amino-4-methylsulfanylbutanoyl]amino]-3-methylpentanoyl]amino]-4-methylpentanoic acid				20.1222	21.1329	20.6804	18.633	18.278	19.7829	18.7765	15.3037	16.2135	19.3552	20.8886	19.6584	19.0918	20.0927	16.8464	15.3867	19.2815	17.249	17.0372	15.0149	10	10	20	0.545109	0.423805	4.49374	0.0138317	success
Tenofovir exalidex	C28 H52 N5 O5 P	569.37	-1.05	[M-H]-1	DDA for preferred ion	568.363	8.704	-	88.009		23628250		HMDB0250380		911208-73-6	InChI=1S/C28H52N5O5P/c1-3-4-5-6-7-8-9-10-11-12-13-14-15-16-18-36-19-17-20-38-39(34,35)24-37-25(2)21-33-23-32-26-27(29)30-22-31-28(26)33/h22-23,25H,3-21,24H2,1-2H3,(H,34,35)(H2,29,30,31)/t25-/m1/s1	SCTJKHUUZLXJIP-RUZDIDTESA-N	[(2R)-1-(6-aminopurin-9-yl)propan-2-yl]oxymethyl-(3-hexadecoxypropoxy)phosphinic acid	Organoheterocyclic compounds	Imidazopyrimidines	Purines and purine derivatives	18.7787	16.2082	19.7008	16.3596	17.6345	18.5245	18.7014	19.3819	19.9755	16.7323	16.1798	18.6761	19.4644	18.4862	19.0688	20.9146	21.292	19.2713	18.6716	21.1664	10	10	20	0.467042	0.32492	3.28621	0.0401494	success
4-Amino-2,2,6,6-tetramethylpiperidin-1-ol	C9 H20 N2 O	172.157	-2.24	[M+H]+1	DDA for preferred ion	173.164	7.572	+	46.1155		84597		HMDB0246342		14691-88-4	InChI=1S/C9H20N2O/c1-8(2)5-7(10)6-9(3,4)11(8)12/h7,12H,5-6,10H2,1-4H3	AYSOUYKQIUYGFR-UHFFFAOYSA-N	1-hydroxy-2,2,6,6-tetramethylpiperidin-4-amine	Organoheterocyclic compounds	Piperidines	Aminopiperidines	21.2357	20.9183	20.4201	20.1722	21.6356	20.9795	21.3103	21.8662	22.1128	21.8173	20.7789	20.4302	21.2224	20.4635	21.6132	21.7157	21.7529	22.1277	21.9403	21.9591	10	10	20	0.492283	0.356892	3.63601	0.0290757	success
Diundecylamine	C22 H47 N	325.37	-1.99	[M+H]+1	DDA for preferred ion	326.377	7.852	+	67.5906		519223			CHEBI:74110	16165-33-6	InChI=1S/C22H47N/c1-3-5-7-9-11-13-15-17-19-21-23-22-20-18-16-14-12-10-8-6-4-2/h23H,3-22H2,1-2H3	NKGSHSILLGXYDW-UHFFFAOYSA-N	N-undecylundecan-1-amine				22.6209	23.9223	24.6945	22.0938	23.7059	22.654	24.1844	25.3995	25.2796	22.3851	22.7824	22.3272	22.7534	23.0015	24.262	24.8921	23.0582	24.5595	24.155	23.9946	10	10	20	0.479706	0.340961	3.45746	0.0342308	success
b-Dihydrotetrabenazine	C19 H29 N O3	319.214	-1.58	[M+H]+1	DDA for preferred ion	320.222	6.239	+	80.3237		123836		HMDB0060578	CHEBI:174330	862377-29-5	InChI=1S/C19H29NO3/c1-12(2)7-14-11-20-6-5-13-8-18(22-3)19(23-4)9-15(13)16(20)10-17(14)21/h8-9,12,14,16-17,21H,5-7,10-11H2,1-4H3	WEQLWGNDNRARGE-UHFFFAOYSA-N	9,10-dimethoxy-3-(2-methylpropyl)-2,3,4,6,7,11b-hexahydro-1H-benzo[a]quinolizin-2-ol	Organoheterocyclic compounds	Tetrahydroisoquinolines		15.7548	18.1413	18.9783	17.7421	16.8393	16.1325	22.8277	23.3882	22.5104	17.2068	17.5869	15.5446	15.506	18.8158	19.3768	23.2201	17.292	22.8853	23.2122	23.4853	10	10	20	0.517761	0.389164	4.02623	0.0205671	success
N-Methyl-o-toluidine	C8 H11 N	121.089	-2.43	[M+H]+1	DDA for preferred ion	122.096	3.036	+	12.8602		69137		HMDB0255183		611-21-2	InChI=1S/C8H11N/c1-7-5-3-4-6-8(7)9-2/h3-6,9H,1-2H3	GUAWMXYQZKVRCW-UHFFFAOYSA-N	N,2-dimethylaniline	Benzenoids	Benzene and substituted derivatives	Toluenes	22.5837	21.5514	22.1527	22.2727	23.1918	23.6004	24.2386	23.8538	22.6888	23.2141	21.5615	21.9399	22.3209	22.007	22.6443	24.925	23.166	24.3403	23.8206	23.5862	10	10	20	0.57621	0.463199	5.09872	0.00850491	success
Tripropylamine	C9 H21 N	143.167	-1.74	[M+H]+1	DDA for preferred ion	144.174	4.402	+	18.4742		7616		HMDB0032545	CHEBI:38880	102-69-2	InChI=1S/C9H21N/c1-4-7-10(8-5-2)9-6-3/h4-9H2,1-3H3	YFTHZRPMJXBUME-UHFFFAOYSA-N	N,N-dipropylpropan-1-amine	Organic nitrogen compounds	Organonitrogen compounds	Amines	21.0105	21.0852	20.2456	20.2346	21.7351	21.1105	21.5823	22.5612	22.9845	22.1139	21.0099	19.8132	20.979	20.3868	21.3876	22.8969	21.6696	23.1793	22.5087	22.5491	10	10	20	0.51675	0.387884	4.00997	0.0208601	success
Pyridoxamine 5'-phosphate	C8 H13 N2 O5 P	248.055	-3.16	[M+H]+1	DDA for preferred ion	249.063	6.354	+	37.1436		1053	C00647	HMDB0001555	CHEBI:18335	529-96-4	InChI=1S/C8H13N2O5P/c1-5-8(11)7(2-9)6(3-10-5)4-15-16(12,13)14/h3,11H,2,4,9H2,1H3,(H2,12,13,14)	ZMJGSOSNSPKHNH-UHFFFAOYSA-N	[4-(aminomethyl)-5-hydroxy-6-methyl-3-pyridinyl]methyl dihydrogen phosphate	Organoheterocyclic compounds	Pyridines and derivatives	Pyridoxamines	20.4601	18.7872	19.3653	19.2266	20.2606	21.3958	21.1426	20.9857	19.7768	20.7698	17.9724	18.7904	19.3524	20.0881	20.7074	21.7364	21.2754	20.8625	20.5872	19.9353	10	10	20	0.493301	0.358181	3.65084	0.0286882	success
1,2-Dilinolenoyl-3-(4-aminobutyryl)propane-1,2,3-triol	C43 H71 N O6	697.526	-2.59	[M+H]+1	DDA for preferred ion	698.534	7.759	+	71.0601		6438565		HMDB0244079		93349-26-9	InChI=1S/C43H71NO6/c1-3-5-7-9-11-13-15-17-19-21-23-25-27-29-31-34-41(45)48-38-40(39-49-42(46)36-33-37-44)50-43(47)35-32-30-28-26-24-22-20-18-16-14-12-10-8-6-4-2/h5-8,11-14,17-20,40H,3-4,9-10,15-16,21-39,44H2,1-2H3/b7-5+,8-6+,13-11+,14-12+,19-17+,20-18-	GEVNNPDGYIOEJR-GORAGTRSSA-N	[3-(4-aminobutanoyloxy)-2-[(9Z,12E,15E)-octadeca-9,12,15-trienoyl]oxypropyl] (9E,12E,15E)-octadeca-9,12,15-trienoate	Lipids and lipid-like molecules	Glycerolipids	Triradylcglycerols	21.3769	22.5539	23.4561	21.6077	21.4121	21.9287	24.2815	24.4746	24.2608	21.3722	21.5793	20.6677	20.9944	22.3257	23.7769	24.0894	21.6399	23.458	24.1086	24.8107	10	10	20	0.57144	0.457158	5.00024	0.00918746	success
Antimony trichloride	Cl3 Sb	225.811	2.41	[M-H]-1	DDA for preferred ion	224.804	1.132	-	32.2019		24814	C15235		CHEBI:74856	10025-91-9	InChI=1S/3ClH.Sb/h3*1H;/q;;;+3/p-3	FAPDDOBMIUGHIN-UHFFFAOYSA-K	trichlorostibane				21.484	19.598	20.1616	20.6992	21.7101	21.7208	21.4925	21.9903	21.8461	20.4044	18.7141	21.2507	21.6301	20.9712	21.6347	19.8827	22.3607	21.5969	21.6994	22.7975	10	10	20	0.404919	0.246231	2.55166	0.0822938	success
Phe-Phe-Ser	C21 H25 N3 O5	399.179	-1.48	[M+H]+1	DDA for preferred ion	400.186	6.675	+	56.7373		145457293	NAN		CHEBI:161781		InChI=1S/C21H25N3O5/c22-16(11-14-7-3-1-4-8-14)19(26)23-17(12-15-9-5-2-6-10-15)20(27)24-18(13-25)21(28)29/h1-10,16-18,25H,11-13,22H2,(H,23,26)(H,24,27)(H,28,29)/t16-,17-,18-/m0/s1	GPLWGAYGROGDEN-BZSNNMDCSA-N	(2S)-2-[[(2S)-2-[[(2S)-2-amino-3-phenylpropanoyl]amino]-3-phenylpropanoyl]amino]-3-hydroxypropanoic acid				17.1898	18.6679	17.9548	16.0715	18.7154	17.1607	15.4555	15.9504	13.6847	16.1161	18.6737	17.9503	17.27		16.442	15.3673	16.2504	15.9291	16.452		9	9	18	0.484664	0.326099	3.05657	0.0558044	success
Phe-Leu-Ile	C21 H33 N3 O4	391.246	-1.65	[M+H]+1	DDA for preferred ion	392.254	7.079	+	62.4035		145457255	NAN		CHEBI:161649		InChI=1S/C21H33N3O4/c1-5-14(4)18(21(27)28)24-20(26)17(11-13(2)3)23-19(25)16(22)12-15-9-7-6-8-10-15/h6-10,13-14,16-18H,5,11-12,22H2,1-4H3,(H,23,25)(H,24,26)(H,27,28)/t14-,16-,17-,18-/m0/s1	KZRQONDKKJCAOL-DKIMLUQUSA-N	(2S,3S)-2-[[(2S)-2-[[(2S)-2-amino-3-phenylpropanoyl]amino]-4-methylpentanoyl]amino]-3-methylpentanoic acid				20.9972	21.3618	20.9878	19.305	19.6887	20.7162	20.2462	18.8654	18.8894	19.5514	21.7844	21.2624	19.8293	20.0235	18.4459	18.702	19.8002	18.8548	18.9124	18.7482	10	10	20	0.502825	0.370245	3.79261	0.0252608	success
2-Butyl-5-hydroxy-N-(2-hydroxyethyl)hexanamide	C12 H25 N O3	231.183	-1.57	[M+H]+1	DDA for preferred ion	232.19	5.483	+	26.2308		3125302					InChI=1S/C12H25NO3/c1-3-4-5-11(7-6-10(2)15)12(16)13-8-9-14/h10-11,14-15H,3-9H2,1-2H3,(H,13,16)	SYMHNBYKGBAQQU-UHFFFAOYSA-N	2-butyl-5-hydroxy-N-(2-hydroxyethyl)hexanamide				18.6353	17.7637	17.9664	17.8531	19.1347	18.5364	18.9448	19.1804	18.859	18.4704	17.5787	17.8801	18.66	17.841	18.9148	19.1752	18.846	18.7757	19.1165	19.5965	10	10	20	0.524835	0.398124	4.14199	0.0186094	success
Leu-Gln-Leu	C17 H32 N4 O5	372.237	-1.18	[M+H]+1	DDA for preferred ion	373.244	6.14	+	50.6762		44298593	NAN		CHEBI:159132		InChI=1S/C17H32N4O5/c1-9(2)7-11(18)15(23)20-12(5-6-14(19)22)16(24)21-13(17(25)26)8-10(3)4/h9-13H,5-8,18H2,1-4H3,(H2,19,22)(H,20,23)(H,21,24)(H,25,26)/t11-,12-,13-/m0/s1	LOLUPZNNADDTAA-AVGNSLFASA-N	(2S)-2-[[(2S)-5-amino-2-[[(2S)-2-amino-4-methylpentanoyl]amino]-5-oxopentanoyl]amino]-4-methylpentanoic acid				18.2763	20.0696	18.8939	18.534	16.8919	18.2033	16.9364	16.1354		17.5104	20.0147	20.1191	18.6396	19.407	15.5531	17.0395	17.1458	16.8339	15.0923	15.0835	10	9	19	0.578525	0.458104	4.80417	0.0119307	success
Dicyclohexylamine	C12 H23 N	181.183	-1.93	[M+H]+1	DDA for preferred ion	182.19	6.49733	+	26.53		7582	C14686	HMDB0251214	CHEBI:34694	31025-14-6	InChI=1S/C12H23N/c1-3-7-11(8-4-1)13-12-9-5-2-6-10-12/h11-13H,1-10H2	XBPCUCUWBYBCDP-UHFFFAOYSA-N	N-cyclohexylcyclohexanamine	Organic nitrogen compounds	Organonitrogen compounds	Cyclohexylamines	22.405	20.6663	19.8401	20.9256	20.9758	23.3403	22.0189	22.8257	22.9414	22.3296	19.5976	21.8511	21.753	20.9786	22.8717	23.3951	21.6205	22.6005	23.3755	20.8256	10	10	20	0.523002	0.395802	4.11167	0.0191013	success
Ile-Ile	C12 H24 N2 O3	244.178	-1.43	[M+H]+1	DDA for preferred ion	245.186	4.583	+	23.0092		7010568	NAN	HMDB0028910	CHEBI:74067	42537-99-5	InChI=1S/C12H24N2O3/c1-5-7(3)9(13)11(15)14-10(12(16)17)8(4)6-2/h7-10H,5-6,13H2,1-4H3,(H,14,15)(H,16,17)/t7-,8-,9-,10-/m0/s1	BCVIOZZGJNOEQS-XKNYDFJKSA-N	(2S,3S)-2-[[(2S,3S)-2-amino-3-methylpentanoyl]amino]-3-methylpentanoic acid	Organic acids and derivatives	Carboxylic acids and derivatives	Amino acids, peptides, and analogues	17.1885	20.3221	18.0737	19.8519	16.1653	17.9549	17.3481	14.9692	15.596	16.3502	19.8238	19.3553	17.5383	18.4997	16.0626	15.0348	17.0583	16.1618	15.5924	15.7484	10	10	20	0.465642	0.323146	3.26776	0.0408521	success
1-(2-methoxy-octadecanyl)-sn-glycero-3-phosphoserine	C25 H52 N O9 P	541.339	1.64	[M-H]-1	DDA for preferred ion	540.332	8.412	-	99.5997	LMGP03060017	137323953			CHEBI:229789		InChI=1S/C25H52NO9P/c1-3-4-5-6-7-8-9-10-11-12-13-14-15-16-17-23(32-2)20-33-18-22(27)19-34-36(30,31)35-21-24(26)25(28)29/h22-24,27H,3-21,26H2,1-2H3,(H,28,29)(H,30,31)/t22-,23?,24+/m1/s1	DSQIMWJOWYOZRV-BGTNVORWSA-N	(2S)-2-amino-3-[hydroxy-[(2R)-2-hydroxy-3-(2-methoxyoctadecoxy)propoxy]phosphoryl]oxypropanoic acid				23.1175	20.4092	23.4065	20.9395	22.5526	22.2457	22.8439	23.3294	23.3276	21.0625	19.5415	22.6399	23.2476	22.3412	23.2209	25.2147	25.358	23.3052	23.6977	25.126	10	10	20	0.472338	0.331628	3.35682	0.0375811	success
4-Guanidinobutanoic acid	C5 H11 N3 O2	145.085	-2.14	[M+H]+1	No MS2	146.092	0.776	+			500	C01035	HMDB0003464	CHEBI:86564	463-00-3	InChI=1S/C5H11N3O2/c6-5(7)8-3-1-2-4(9)10/h1-3H2,(H,9,10)(H4,6,7,8)	TUHVEAJXIMEOSA-UHFFFAOYSA-N	4-(diaminomethylideneamino)butanoic acid	Organic acids and derivatives	Carboxylic acids and derivatives	Amino acids, peptides, and analogues	21.9913	20.8959	21.0681	22.0798	21.6533	21.5749	22.3393	21.9688	22.1759	21.832	21.1256	21.563	21.9416	21.6849	22.0839	22.0272	21.7072	22.6065	22.5444	22.2549	10	10	20	0.486206	0.349194	3.54865	0.031481	success
Met-Thr-Ile	C15 H29 N3 O5 S	363.184	2.01	[M-H]-1	DDA for preferred ion	362.176	5.091	-	100		145457069	NAN		CHEBI:161103		InChI=1S/C15H29N3O5S/c1-5-8(2)11(15(22)23)17-14(21)12(9(3)19)18-13(20)10(16)6-7-24-4/h8-12,19H,5-7,16H2,1-4H3,(H,17,21)(H,18,20)(H,22,23)/t8-,9+,10-,11-,12-/m0/s1	WXJLBSXNUHIGSS-OSUNSFLBSA-N	(2S,3S)-2-[[(2S,3R)-2-[[(2S)-2-amino-4-methylsulfanylbutanoyl]amino]-3-hydroxybutanoyl]amino]-3-methylpentanoic acid				19.8674	22.1826	20.5611	20.0448	17.0235	19.0436	18.2626		15.4617	18.9284	22.5151	21.24	19.0775	21.0563	16.2761		18.1046				10	5	15	0.551073	0.371503	3.06884	0.0684745	success
STEAROXYPROPYL DIMETHYLAMINE	C23 H49 N O	355.381	-2.42	[M+H]+1	No MS2	356.388	7.722	+			87142				17517-01-0	InChI=1S/C23H49NO/c1-4-5-6-7-8-9-10-11-12-13-14-15-16-17-18-19-22-25-23-20-21-24(2)3/h4-23H2,1-3H3	BHQZSXXOSYWJSZ-UHFFFAOYSA-N	N,N-dimethyl-3-octadecoxypropan-1-amine				19.2285	20.1761	21.691	19.7974	20.3741	19.6996	22.0347	21.5435	21.9351	19.2187	19.3804	18.8014	18.4681	20.1521	21.7618	21.4156	19.5167	21.1404	21.5497	20.4769	10	10	20	0.496537	0.36228	3.69841	0.0274834	success
BUTYLDIETHANOLAMINE	C8 H19 N O2	161.141	-1.79	[M+H]+1	DDA for preferred ion	162.149	5.921	+	2.86041		7620				102-79-4	InChI=1S/C8H19NO2/c1-2-3-4-9(5-7-10)6-8-11/h10-11H,2-8H2,1H3	GVNHOISKXMSMPX-UHFFFAOYSA-N	2-[butyl(2-hydroxyethyl)amino]ethanol				18.1432	16.5922	17.4996	16.7828	17.8328	19.1697	19.1409	18.6073	17.9874	18.492	15.9832	16.5151	16.6634	17.3107	18.7813	19.5172	19.1297	18.2845	18.1672	20.22	10	10	20	0.663715	0.574039	7.40125	0.00168599	success
Ile-Glu-Met	C16 H29 N3 O6 S	391.177	-1.43	[M+H]+1	DDA for preferred ion	392.184	5.23867	+	77.3461		145456137	NAN		CHEBI:158394		InChI=1S/C16H29N3O6S/c1-4-9(2)13(17)15(23)18-10(5-6-12(20)21)14(22)19-11(16(24)25)7-8-26-3/h9-11,13H,4-8,17H2,1-3H3,(H,18,23)(H,19,22)(H,20,21)(H,24,25)/t9-,10-,11-,13-/m0/s1	TVSPLSZTKTUYLV-ZPFDUUQYSA-N	(4S)-4-[[(2S,3S)-2-amino-3-methylpentanoyl]amino]-5-[[(1S)-1-carboxy-3-methylsulfanylpropyl]amino]-5-oxopentanoic acid				20.4982	21.3393	21.0672	20.0782	19.2845	20.1856	19.6416	16.878	17.8717	19.3892	21.117	20.7818	20.1522	20.7446	17.9103	18.11	20.1553	17.1095	18.3627	15.7897	10	10	20	0.563139	0.446643	4.83397	0.0104843	success
Tyr-Asp-Met	C18 H25 N3 O7 S	427.141	-1.43	[M+H]+1	DDA for preferred ion	428.148	4.362	+	72.9456		145458592	NAN		CHEBI:165004		InChI=1S/C18H25N3O7S/c1-29-7-6-13(18(27)28)20-17(26)14(9-15(23)24)21-16(25)12(19)8-10-2-4-11(22)5-3-10/h2-5,12-14,22H,6-9,19H2,1H3,(H,20,26)(H,21,25)(H,23,24)(H,27,28)/t12-,13-,14-/m0/s1	YRBHLWWGSSQICE-IHRRRGAJSA-N	(3S)-3-[[(2S)-2-amino-3-(4-hydroxyphenyl)propanoyl]amino]-4-[[(1S)-1-carboxy-3-methylsulfanylpropyl]amino]-4-oxobutanoic acid				18.1425	19.6618	19.6628	18.1269		18.3598	17.7845		15.0883	16.6767	19.5608	18.4389	17.8295	18.5396			17.03	14.78	15.0775	15.1252	9	7	16	0.615761	0.476037	4.407	0.0227744	success
Met-Ala-Leu	C14 H27 N3 O4 S	333.172	-1.54	[M+H]+1	DDA for preferred ion	334.179	5.532	+	71.5028		9880748	NAN		CHEBI:160470		InChI=1S/C14H27N3O4S/c1-8(2)7-11(14(20)21)17-12(18)9(3)16-13(19)10(15)5-6-22-4/h8-11H,5-7,15H2,1-4H3,(H,16,19)(H,17,18)(H,20,21)/t9-,10-,11-/m0/s1	QEVRUYFHWJJUHZ-DCAQKATOSA-N	(2S)-2-[[(2S)-2-[[(2S)-2-amino-4-methylsulfanylbutanoyl]amino]propanoyl]amino]-4-methylpentanoic acid				18.1969	19.9415	19.6081	18.0098	16.6182	17.6844	16.9656	15.9856	15.5413	17.2071	20.2182	19.6703	17.2477	19.072			17.191		16.0356		10	6	16	0.514672	0.33819	2.91628	0.0718572	success
Val-Phe-Glu	C19 H27 N3 O6	393.189	-1.37	[M+H]+1	DDA for preferred ion	394.197	5.47967	+	52.6987		145459010	NAN		CHEBI:166321		InChI=1S/C19H27N3O6/c1-11(2)16(20)18(26)22-14(10-12-6-4-3-5-7-12)17(25)21-13(19(27)28)8-9-15(23)24/h3-7,11,13-14,16H,8-10,20H2,1-2H3,(H,21,25)(H,22,26)(H,23,24)(H,27,28)/t13-,14-,16-/m0/s1	YLRAFVVWZRSZQC-DZKIICNBSA-N	(2S)-2-[[(2S)-2-[[(2S)-2-amino-3-methylbutanoyl]amino]-3-phenylpropanoyl]amino]pentanedioic acid				20.9098	21.1649	21.1979	20.1715	19.1538	20.7649	20.0102	16.2606	18.2961	19.6845	21.2833	21.9762	20.975	20.7678	18.0811	16.7893	20.0474	17.8808	18.5519	16.6016	10	10	20	0.563683	0.447331	4.84466	0.0103949	success
Leu-Thr-Ile	C16 H31 N3 O5	345.226	-1.38	[M+H]+1	DDA for preferred ion	346.233	5.9865	+	47.8322		145456524	NAN		CHEBI:159532		InChI=1S/C16H31N3O5/c1-6-9(4)12(16(23)24)18-15(22)13(10(5)20)19-14(21)11(17)7-8(2)3/h8-13,20H,6-7,17H2,1-5H3,(H,18,22)(H,19,21)(H,23,24)/t9-,10+,11-,12-,13-/m0/s1	LJBVRCDPWOJOEK-PPCPHDFISA-N	(2S,3S)-2-[[(2S,3R)-2-[[(2S)-2-amino-4-methylpentanoyl]amino]-3-hydroxybutanoyl]amino]-3-methylpentanoic acid				21.9042	22.7656	21.7128	21.0359	21.0445	21.4866	21.3672	19.9322	20.2865	20.6844	22.2526	22.55	21.4152	21.2947	19.9299	19.472	21.0967	20.1957	19.8313	19.4668	10	10	20	0.56288	0.446315	4.82889	0.010527	success
Anserine	C10 H16 N4 O3	240.122	-2.28	[M+H]+1	DDA for preferred ion	241.129	0.675	+	68.6936		112072	C01262	HMDB0000194	CHEBI:18323	584-85-0	InChI=1S/C10H16N4O3/c1-14-6-12-5-7(14)4-8(10(16)17)13-9(15)2-3-11/h5-6,8H,2-4,11H2,1H3,(H,13,15)(H,16,17)/t8-/m0/s1	MYYIAHXIVFADCU-QMMMGPOBSA-N	(2S)-2-(3-aminopropanoylamino)-3-(3-methylimidazol-4-yl)propanoic acid	Organic acids and derivatives	Peptidomimetics	Hybrid peptides	24.5989	23.0483	22.8101	24.9574	23.9251	21.6112	24.0472	22.5855	20.6735	25.0601	24.3299	23.5256	23.1896	24.0938	22.0073	22.2349	23.7719	22.2259	21.5812	23.9191	10	10	20	0.432138	0.280708	2.85372	0.0608544	success
glu-ile-val	C16 H29 N3 O6	359.205	-1.85	[M+H]+1	DDA for preferred ion	360.212	3.792	+	17.1742		71464664			CHEBI:73499		InChI=1S/C16H29N3O6/c1-5-9(4)13(15(23)18-12(8(2)3)16(24)25)19-14(22)10(17)6-7-11(20)21/h8-10,12-13H,5-7,17H2,1-4H3,(H,18,23)(H,19,22)(H,20,21)(H,24,25)/t9-,10-,12-,13-/m0/s1	INGJLBQKTRJLFO-UKJIMTQDSA-N	(4S)-4-amino-5-[[(2S,3S)-1-[[(1S)-1-carboxy-2-methylpropyl]amino]-3-methyl-1-oxopentan-2-yl]amino]-5-oxopentanoic acid				20.2244	21.9931	22.461	18.5937	17.424	19.3328	17.9413	14.614	15.0587	18.0721	20.9212	20.5971	19.091	19.2649		16.1412	19.4858	16.9567	16.5334	14.7317	10	9	19	0.491444	0.346142	3.38223	0.0390631	success
1-Palmitoyl-sn-glycero-3-Phosphocholine	C24 H50 N O7 P	495.332	-1.94	[M+H]+1	DDA for preferred ion	496.339	8.333	+	73.1754	LMGP01050018	460602	C04102	HMDB0010382	CHEBI:72998	97281-38-4	InChI=1S/C24H50NO7P/c1-5-6-7-8-9-10-11-12-13-14-15-16-17-18-24(27)30-21-23(26)22-32-33(28,29)31-20-19-25(2,3)4/h23,26H,5-22H2,1-4H3/t23-/m1/s1	ASWBNKHCZGQVJV-HSZRJFAPSA-N	[(2R)-3-hexadecanoyloxy-2-hydroxypropyl] 2-(trimethylazaniumyl)ethyl phosphate	Lipids and lipid-like molecules	Glycerophospholipids	Glycerophosphocholines	20.627	17.6315	21.2235	17.625	20.3245	19.6691	20.8764	21.4868	21.8513	18.6047	16.7213	19.6135	20.339	19.5908	21.0906	23.7446	22.4044	21.5314	21.7279	25.0202	10	10	20	0.507012	0.375548	3.85667	0.0238644	success
Sec-Butylpropylacetamide	C9 H19 N O	157.146	-2.02	[M+H]+1	DDA for preferred ion	158.154	4.618	+	12.9895		44550483		HMDB0257395			InChI=1S/C9H19NO/c1-4-6-8(9(10)11)7(3)5-2/h7-8H,4-6H2,1-3H3,(H2,10,11)	ICMNKCCFRUPZCU-UHFFFAOYSA-N	3-methyl-2-propylpentanamide	Lipids and lipid-like molecules	Fatty Acyls	Fatty amides	19.8812	18.6947	19.1544	18.9868	20.3402	19.8874	20.2629	20.586	19.8735	19.8687	18.9006	19.3619	19.4895	18.8844	19.9845	20.6893	20.1828	20.2217	20.394	20.9902	10	10	20	0.568596	0.453556	4.94256	0.00961574	success
Ile-Ala-Leu	C15 H29 N3 O4	315.215	-1.3	[M+H]+1	DDA for preferred ion	316.223	5.93433	+	57.0144		145456040	NAN		CHEBI:158146		InChI=1S/C15H29N3O4/c1-6-9(4)12(16)14(20)17-10(5)13(19)18-11(15(21)22)7-8(2)3/h8-12H,6-7,16H2,1-5H3,(H,17,20)(H,18,19)(H,21,22)/t9-,10-,11-,12-/m0/s1	VAXBXNPRXPHGHG-BJDJZHNGSA-N	(2S)-2-[[(2S)-2-[[(2S,3S)-2-amino-3-methylpentanoyl]amino]propanoyl]amino]-4-methylpentanoic acid				21.4774	22.5357	21.573	21.0968	19.6872	21.7181	21.0195	19.1257	19.2835	20.4546	22.4346	22.4162	21.4692	21.7389	18.8151	19.1063	20.9898	19.1282	18.892	18.6829	10	10	20	0.49959	0.366147	3.74386	0.026385	success
LysoPE(0:0/22:6(4Z,7Z,10Z,13Z,16Z,19Z))	C27 H44 N O7 P	525.284	-2.49	[M+H]+1	DDA for preferred ion	526.292	8.239	+	75.0333				HMDB0011496				TWBVHOYVCUOMJY-PAUXXPOVSA-N		Lipids and lipid-like molecules	Glycerophospholipids	Glycerophosphoethanolamines	22.5123	18.8224	25.0614	19.2883	22.284	21.3711	24.0276	25.2948	24.8011	20.4705	19.0664	17.306	21.2425	19.6468	22.8213	27.5681	23.9305	24.1251	25.0462	27.1779	10	10	20	0.52586	0.399423	4.15906	0.0183389	success
Methyl leucylleucyl-1-benzylhistidylleucinate	C32 H50 N6 O5	598.382	-4.07	[M+2H]+2	DDA for preferred ion	300.198	4.684	+	69.5144		3845467					InChI=1S/C32H50N6O5/c1-20(2)13-25(33)29(39)35-26(14-21(3)4)30(40)36-27(31(41)37-28(15-22(5)6)32(42)43-7)16-24-18-38(19-34-24)17-23-11-9-8-10-12-23/h8-12,18-22,25-28H,13-17,33H2,1-7H3,(H,35,39)(H,36,40)(H,37,41)	CEFIKNVKGSMLOV-UHFFFAOYSA-N	methyl 2-[[2-[[2-[(2-amino-4-methylpentanoyl)amino]-4-methylpentanoyl]amino]-3-(1-benzylimidazol-4-yl)propanoyl]amino]-4-methylpentanoate				17.5137	20.9226	21.8839	20.6791	18.6237	17.2652	24.3892	25.3717	24.6431	18.1294	20.3512	16.6076	16.8805	21.0879	22.4184	25.1545	20.281	24.8003	25.0527	25.2378	10	10	20	0.486235	0.349231	3.54905	0.0314692	success
Glu-Phe	C14 H18 N2 O5	294.121	-1.4	[M+H]+1	DDA for preferred ion	295.128	3.99	+	49.2113		18653118	NAN	HMDB0029156	CHEBI:157850	20556-22-3	InChI=1S/C14H18N2O5/c15-10(6-7-12(17)18)13(19)16-11(14(20)21)8-9-4-2-1-3-5-9/h1-5,10-11H,6-8,15H2,(H,16,19)(H,17,18)(H,20,21)/t10-,11-/m0/s1	XMBSYZWANAQXEV-QWRGUYRKSA-N	(4S)-4-amino-5-[[(1S)-1-carboxy-2-phenylethyl]amino]-5-oxopentanoic acid	Organic acids and derivatives	Carboxylic acids and derivatives	Amino acids, peptides, and analogues	19.099	24.208	19.6492	22.2092	16.5591	18.9628	16.8194			18.3279	23.6108	22.2917	18.4583	20.7009	15.0974		16.2601	15.478	16.2348	14.7531	10	7	17	0.558155	0.410874	3.78971	0.0323595	success
Actinonin	C19 H35 N3 O5	385.258	1.98	[M-H]-1	DDA for preferred ion	384.251	5.772	-	100		443600	C12056	HMDB0242670		13434-13-4	InChI=1S/C19H35N3O5/c1-4-5-6-8-14(11-16(24)21-27)18(25)20-17(13(2)3)19(26)22-10-7-9-15(22)12-23/h13-15,17,23,27H,4-12H2,1-3H3,(H,20,25)(H,21,24)/t14-,15+,17+/m1/s1	XJLATMLVMSFZBN-VYDXJSESSA-N	(2R)-N'-hydroxy-N-[(2S)-1-[(2S)-2-(hydroxymethyl)pyrrolidin-1-yl]-3-methyl-1-oxobutan-2-yl]-2-pentylbutanediamide	Organic acids and derivatives	Carboxylic acids and derivatives	Amino acids, peptides, and analogues	17.6695	20.3757	21.9408	17.4567	18.1312	16.4183	17.8474	17.4495	17.2231	19.9579	19.1601	17.3475	18.911	17.5996	17.3256	17.7807	17.4273	17.8461	17.4684	18.0847	10	10	20	0.432514	0.281184	2.85809	0.0605935	success
Dehydroanonaine	C17 H13 N O2	263.094	-1.96	[M+H]+1	DDA for preferred ion	264.101	6.18	+	32.1747		85821358		HMDB0030350	CHEBI:186609	41679-82-7	InChI=1S/C17H13NO2/c1-2-4-12-10(3-1)7-13-15-11(5-6-18-13)8-14-17(16(12)15)20-9-19-14/h1-4,7-8,18H,5-6,9H2	VNNKFCMTGJUPOQ-UHFFFAOYSA-N	3,5-dioxa-11-azapentacyclo[10.7.1.02,6.08,20.014,19]icosa-1(20),2(6),7,12,14,16,18-heptaene	Alkaloids and derivatives	Aporphines		18.743	16.9523	17.3129	17.3282	18.2585	19.7568	19.2628	19.2063	17.9104	18.8326	15.861	16.8752	17.3658	18.3676	18.9448	20.0172	19.6727	19.1546	19.0092	16.3081	10	10	20	0.419541	0.264752	2.71041	0.0701413	success
Phentermine	C10 H15 N	149.12	-1.93	[M+H]+1	No MS2	150.127	5.5035	+			4771	C07438	HMDB0014337	CHEBI:8080	122-09-8	InChI=1S/C10H15N/c1-10(2,11)8-9-6-4-3-5-7-9/h3-7H,8,11H2,1-2H3	DHHVAGZRUROJKS-UHFFFAOYSA-N	2-methyl-1-phenylpropan-2-amine	Benzenoids	Benzene and substituted derivatives	Phenethylamines	20.1618	18.0906	19.5294	18.61	21.38	20.7267	20.7072	21.2996	20.742	19.0135	18.0115	19.1527	20.0934	18.8588	20.0717	21.5241	19.3901	20.6926	20.6659	21.1113	10	10	20	0.479334	0.340489	3.45231	0.0343939	success
Phe-Glu-Ser	C17 H23 N3 O7	381.153	-1.37	[M+H]+1	DDA for preferred ion	382.16	3.347	+	69.7746		25192221	NAN		CHEBI:161504		InChI=1S/C17H23N3O7/c18-11(8-10-4-2-1-3-5-10)15(24)19-12(6-7-14(22)23)16(25)20-13(9-21)17(26)27/h1-5,11-13,21H,6-9,18H2,(H,19,24)(H,20,25)(H,22,23)(H,26,27)/t11-,12-,13-/m0/s1	JWQWPTLEOFNCGX-AVGNSLFASA-N	(4S)-4-[[(2S)-2-amino-3-phenylpropanoyl]amino]-5-[[(1S)-1-carboxy-2-hydroxyethyl]amino]-5-oxopentanoic acid				19.84	19.1855	20.9137	20.4451	19.3498	18.9335	17.803		15.9688	20.2084	20.3089	19.8313	17.8276	19.7568	16.4974		20.3834	15.5276	18.2584		10	7	17	0.476968	0.302624	2.73579	0.0790605	success
HMBOA trihexose	C9 H19 N O2	173.141	-1.99	[M+H]+1	DDA for preferred ion	174.149	3.394	+	76.3809		157010299		HMDB0304553			InChI=1S/C9H19NO2/c1-6-7(2)8(9(11)12)10(3,4)5/h7-8H,6H2,1-5H3	WEFWRGFGKPRQQC-UHFFFAOYSA-N	3-methyl-2-(trimethylazaniumyl)pentanoate	Organic acids and derivatives	Carboxylic acids and derivatives	Amino acids, peptides, and analogues	24.9855	23.1439	23.1357	23.5266	25.042	25.3492	25.0874	25.4223	24.5768	24.8841	23.068	24.2158	24.7825	24.1499	24.8961	25.3832	25.2824	25.0578	25.0148	25.7312	10	10	20	0.510219	0.379611	3.90648	0.0228381	success
Leu-Asp-Met	C15 H27 N3 O6 S	377.162	-1.34	[M+H]+1	DDA for preferred ion	378.169	4.987	+	68.3902		145456371	NAN		CHEBI:159060		InChI=1S/C15H27N3O6S/c1-8(2)6-9(16)13(21)18-11(7-12(19)20)14(22)17-10(15(23)24)4-5-25-3/h8-11H,4-7,16H2,1-3H3,(H,17,22)(H,18,21)(H,19,20)(H,23,24)/t9-,10-,11-/m0/s1	XVSJMWYYLHPDKY-DCAQKATOSA-N	(3S)-3-[[(2S)-2-amino-4-methylpentanoyl]amino]-4-[[(1S)-1-carboxy-3-methylsulfanylpropyl]amino]-4-oxobutanoic acid				15.8346	17.7707	16.9735	16.9776		15.3485	15.4043	15.2163	15.9544		18.1574	17.0352	15.4277	17.8121	16.5432	15.2463		13.8691	14.8486		8	8	16	0.566765	0.409224	3.59759	0.0413604	success
radiosumin	C22 H32 N4 O5	432.237	-1.45	[M+H]+1	DDA for preferred ion	433.244	6.75	+	76.9836		10812638			CHEBI:205486	157744-22-4	InChI=1S/C22H32N4O5/c1-13(27)24-18-9-5-16(6-10-18)12-20(22(30)31)26-21(29)19(25-14(2)28)11-15-3-7-17(23)8-4-15/h3,7,11-12,17-20H,4-6,8-10,23H2,1-2H3,(H,24,27)(H,25,28)(H,26,29)(H,30,31)/b15-11-,16-12?/t17-,18?,19-,20-/m0/s1	BZYYTAOQKTUZST-NRZWWCDRSA-N	(2S)-2-[[(2S,3E)-2-acetamido-3-[(4R)-4-aminocyclohex-2-en-1-ylidene]propanoyl]amino]-3-(4-acetamidocyclohexylidene)propanoic acid				17.9066	16.9752		16.4137	18.8737	14.9927	15.616	16.2466	15.3699	17.8409	19.3528	18.5302	17.495	18.6901	15.3497	14.4706					9	6	15	0.797866	0.717013	9.86805	0.00168359	success
Leu-Tyr	C15 H22 N2 O4	294.158	-1.27	[M+H]+1	DDA for preferred ion	295.165	4.077	+	38.7638		70410	NAN	HMDB0028941	CHEBI:73591	968-21-8	InChI=1S/C15H22N2O4/c1-9(2)7-12(16)14(19)17-13(15(20)21)8-10-3-5-11(18)6-4-10/h3-6,9,12-13,18H,7-8,16H2,1-2H3,(H,17,19)(H,20,21)/t12-,13-/m0/s1	LHSGPCFBGJHPCY-STQMWFEESA-N	(2S)-2-[[(2S)-2-amino-4-methylpentanoyl]amino]-3-(4-hydroxyphenyl)propanoic acid	Organic acids and derivatives	Carboxylic acids and derivatives	Amino acids, peptides, and analogues	19.4038	22.8723	19.813	21.556	17.4387	19.9594	18.7179		15.6126	18.2973	22.3443	21.4942	18.8321	20.2778	15.566	13.8962	17.8647	16.9687	16.4813	15.1042	10	9	19	0.540198	0.408826	4.11197	0.0207754	success
3-Mercapto-2-methyl-1-butanol	C5 H12 O S	120.061	-2.13	[M+H]+1	DDA for preferred ion	121.068	4.158	+	9.53917		6430892		HMDB0032373	CHEBI:156147	227456-33-9	InChI=1S/C5H12OS/c1-4(3-6)5(2)7/h4-7H,3H2,1-2H3	RFMHFOPFUZZBAD-UHFFFAOYSA-N	2-methyl-3-sulfanylbutan-1-ol	Organosulfur compounds	Thiols	Alkylthiols	19.3743	19.4258	19.3469	19.209	20.8215	19.8346	19.8723	20.2366	20.5684	20.22	19.2808	18.4318	19.211	19.176	20.1165	20.5347	20.3648	20.776	20.4434	20.7702	10	10	20	0.501684	0.3688	3.77535	0.0256526	success
Lys-Ile	C12 H25 N3 O3	259.189	-1.36	[M+H]+1	DDA for preferred ion	260.197	4.18	+	68.328		7010499	NAN	HMDB0028954	CHEBI:74559	20556-13-2	InChI=1S/C12H25N3O3/c1-3-8(2)10(12(17)18)15-11(16)9(14)6-4-5-7-13/h8-10H,3-7,13-14H2,1-2H3,(H,15,16)(H,17,18)/t8-,9-,10-/m0/s1	FMIIKPHLJKUXGE-GUBZILKMSA-N	(2S,3S)-2-[[(2S)-2,6-diaminohexanoyl]amino]-3-methylpentanoic acid	Organic acids and derivatives	Carboxylic acids and derivatives	Amino acids, peptides, and analogues	17.0808	20.9353	17.4027	18.4985		16.8185	16.6587	16.059	15.5436	16.598	21.1276	19.6998	17.1573	18.3741		16.3957		14.9564			9	6	15	0.522902	0.332063	2.74001	0.0893485	success
LysoPE(0:0/22:5(4Z,7Z,10Z,13Z,16Z))	C27 H46 N O7 P	527.302	1.57	[M-H]-1	DDA for preferred ion	526.295	8.257	-	89.1314				HMDB0011494				ZMHRXVSSWJALGN-GOGKNFEWSA-N		Lipids and lipid-like molecules	Glycerophospholipids	Glycerophosphoethanolamines	17.8846	15.4071	20.1914		17.057	18.299	19.6003	21.2262	20.9517	17.8284	14.8541		16.7147		19.5937	23.4074	19.6329	20.3253	21.3553	22.9634	7	10	17	0.575939	0.434586	4.07446	0.0259107	success
2-Amino-N-(4-chlorobenzyl)-1-octyl-1H-pyrrolo[2,3-b]quinoxaline-3-carboxamide	C26 H30 Cl N5 O	463.212	-4.28	[M+H]+1	No MS2	464.219	7.959	+			1885646				840460-72-2	InChI=1S/C26H30ClN5O/c1-2-3-4-5-6-9-16-32-24(28)22(26(33)29-17-18-12-14-19(27)15-13-18)23-25(32)31-21-11-8-7-10-20(21)30-23/h7-8,10-15H,2-6,9,16-17,28H2,1H3,(H,29,33)	HVXIMNSRSTYJSL-UHFFFAOYSA-N	2-amino-N-[(4-chlorophenyl)methyl]-1-octylpyrrolo[3,2-b]quinoxaline-3-carboxamide				19.3255	17.9937	18.9774	18.1656	19.6045	19.3178	19.1617	19.5063	18.9665	18.8176	18.0803	18.4304	19.0386	18.4047	19.4647	19.4277	19.6286	18.9826	19.5281	18.857	10	10	20	0.413606	0.257234	2.64502	0.0748895	success
Lauramidopropyl dimethylamine	C17 H36 N2 O	284.282	-1.79	[M+H]+1	No MS2	285.29	8.0465	+			51392				3179-80-4	InChI=1S/C17H36N2O/c1-4-5-6-7-8-9-10-11-12-14-17(20)18-15-13-16-19(2)3/h4-16H2,1-3H3,(H,18,20)	TWMFGCHRALXDAR-UHFFFAOYSA-N	N-[3-(dimethylamino)propyl]dodecanamide				17.4646	18.7569	19.0061	18.2402	19.5574	17.5132	19.9744	20.1906	20.6873	19.506	18.6456	18.245	18.5145	18.1511	19.5343	20.4381	19.3252	20.1517	20.6284	19.8856	10	10	20	0.466984	0.324846	3.28543	0.0401787	success
(±)-threo-1-(p-Hydroxyphenyl)propylene glycol 4'-glucoside	C15 H22 O8	330.132	1.92	[M-H]-1	DDA for preferred ion	329.125	5.95	-	73.7475				HMDB0033068				IVGOVXXPQSIWEF-UHFFFAOYSA-N		Organic oxygen compounds	Organooxygen compounds	Carbohydrates and carbohydrate conjugates	20.2487	19.2314	19.8235	19.5781	20.9253	20.6116	20.3712	20.4898	20.5386	20.3855	19.3615	19.1876	20.1029	19.5109	20.5742	20.6639	20.8163	20.3014	20.7662	20.77	10	10	20	0.476044	0.336323	3.4071	0.0358638	success
Leu-Asn-Ile	C16 H30 N4 O5	358.221	-1.39	[M+H]+1	DDA for preferred ion	359.228	5.7665	+	75.5567		122390385	NAN		CHEBI:159020		InChI=1S/C16H30N4O5/c1-5-9(4)13(16(24)25)20-15(23)11(7-12(18)21)19-14(22)10(17)6-8(2)3/h8-11,13H,5-7,17H2,1-4H3,(H2,18,21)(H,19,22)(H,20,23)(H,24,25)/t9-,10-,11-,13-/m0/s1	OXKYZSRZKBTVEY-ZPFDUUQYSA-N	(2S,3S)-2-[[(2S)-4-amino-2-[[(2S)-2-amino-4-methylpentanoyl]amino]-4-oxobutanoyl]amino]-3-methylpentanoic acid				20.4979	21.4706	20.7873	20.6592	18.0505	20.2308	20.0796	18.6309	18.9966	19.8361	21.9801	20.9153	21.7453	20.6603	18.1089	16.189	18.1282	19.5837	16.9444	19.2862	10	10	20	0.456805	0.311953	3.1536	0.0455181	success
Asn-Phe	C13 H17 N3 O4	279.122	-1.34	[M+H]+1	DDA for preferred ion	280.129	3.632	+	38.4468		11471482	NAN	HMDB0028738	CHEBI:141424	22849-01-0	InChI=1S/C13H17N3O4/c14-9(7-11(15)17)12(18)16-10(13(19)20)6-8-4-2-1-3-5-8/h1-5,9-10H,6-7,14H2,(H2,15,17)(H,16,18)(H,19,20)/t9-,10-/m0/s1	OMSMPWHEGLNQOD-UWVGGRQHSA-N	(2S)-2-[[(2S)-2,4-diamino-4-oxobutanoyl]amino]-3-phenylpropanoic acid	Organic acids and derivatives	Carboxylic acids and derivatives	Amino acids, peptides, and analogues	18.082	22.213	18.5372	20.7877	17.0656	18.502	18.2297	17.2245		17.4284	21.5395	20.373	18.3606	19.8675	16.3311	16.6298	16.3886	17.0052	17.0945	17.1368	10	9	19	0.465971	0.313392	3.05395	0.0527892	success
Val-Lys-Leu	C17 H34 N4 O4	358.257	-2.13	[M+2H]+2	DDA for other ion	180.136	4.18	+	44.2725		100934423	NAN		CHEBI:166285		InChI=1S/C17H34N4O4/c1-10(2)9-13(17(24)25)21-15(22)12(7-5-6-8-18)20-16(23)14(19)11(3)4/h10-14H,5-9,18-19H2,1-4H3,(H,20,23)(H,21,22)(H,24,25)/t12-,13-,14-/m0/s1	ZRSZTKTVPNSUNA-IHRRRGAJSA-N	(2S)-2-[[(2S)-6-amino-2-[[(2S)-2-amino-3-methylbutanoyl]amino]hexanoyl]amino]-4-methylpentanoic acid				19.7957	23.8742	20.6758	21.3843	18.3399	19.7087	19.5013	18.8923	18.5765	19.5367	24.0608	22.7165	20.1625	21.1694	18.3081	18.678	18.0174	18.7841	17.5683	15.2414	10	10	20	0.475496	0.335628	3.39961	0.0361139	success
(2S,3R)-3-Hydroxy-2-methylbutanoic acid	C5 H10 O3	118.063	-3.64	[M-H]-1	DDA for preferred ion	117.055	3.884	-	17.3049	LMFA01050491	12313370		HMDB0000351	CHEBI:165405	71526-30-2	InChI=1S/C5H10O3/c1-3(4(2)6)5(7)8/h3-4,6H,1-2H3,(H,7,8)/t3-,4+/m0/s1	VEXDRERIMPLZLU-IUYQGCFVSA-N	(2S,3R)-3-hydroxy-2-methylbutanoic acid	Lipids and lipid-like molecules	Fatty Acyls	Fatty acids and conjugates	22.429	23.24	22.1115	23.4875	21.8956	24.5392	27.4511	22.4709	25.4162	21.2646	21.0893	21.821	22.9677	21.2811	24.2118	22.9795	22.037	24.708	23.7209	23.8146	10	10	20	0.563504	0.447106	4.84115	0.0104242	success
hexadellin A	C21 H23 Br4 N3 O5	712.838	1.37	[M-H]-1	No MS2	711.831	0.618	-			180014				121135-00-0	InChI=1S/C21H23Br4N3O5/c1-31-18-14(24)9-21(19(29)16(18)25)10-15(28-33-21)20(30)27-5-2-6-32-17-12(22)7-11(3-4-26)8-13(17)23/h7-9,19,29H,2-6,10,26H2,1H3,(H,27,30)/t19-,21+/m1/s1	DJOILUOUAWXGIG-CTNGQTDRSA-N	(5R,6S)-N-[3-[4-(2-aminoethyl)-2,6-dibromophenoxy]propyl]-7,9-dibromo-6-hydroxy-8-methoxy-1-oxa-2-azaspiro[4.5]deca-2,7,9-triene-3-carboxamide				19.0776	17.4163	18.7069	17.9806	19.1101	19.6443	19.7316	19.3801	18.6822	18.6516	17.3119	18.0932	18.4775	18.0469	19.2712	19.3497	18.8159	19.2211	19.53	20.3241	10	10	20	0.609798	0.505744	5.86041	0.0047951	success
Phe-Glu-Met	C19 H27 N3 O6 S	425.161	-1.71	[M+H]+1	DDA for preferred ion	426.169	5.682	+	46.5871		23728944	NAN		CHEBI:161498		InChI=1S/C19H27N3O6S/c1-29-10-9-15(19(27)28)22-18(26)14(7-8-16(23)24)21-17(25)13(20)11-12-5-3-2-4-6-12/h2-6,13-15H,7-11,20H2,1H3,(H,21,25)(H,22,26)(H,23,24)(H,27,28)/t13-,14-,15-/m0/s1	XXAOSEUPEMQJOF-KKUMJFAQSA-N	(4S)-4-[[(2S)-2-amino-3-phenylpropanoyl]amino]-5-[[(1S)-1-carboxy-3-methylsulfanylpropyl]amino]-5-oxopentanoic acid				17.4921	18.7689	17.4369	17.4299	16.3012	16.0281	15.0983			17.3434	18.1323	19.9525	16.8715	18.1999			17.2099	14.578	16.0198		10	5	15	0.567904	0.395066	3.28575	0.0578333	success
Isopropyloctadecylamine	C21 H45 N	311.354	-2.39	[M+H]+1	DDA for preferred ion	312.362	7.847	+	31.1477		25883				13329-71-0	InChI=1S/C21H45N/c1-4-5-6-7-8-9-10-11-12-13-14-15-16-17-18-19-20-22-21(2)3/h21-22H,4-20H2,1-3H3	WHFZOMWNDCWQRF-UHFFFAOYSA-N	N-propan-2-yloctadecan-1-amine				21.4895	23.9944	24.9947	22.2048	22.5833	21.8382	25.0496	26.0154	25.8388	21.6964	22.4799	21.4657	21.3386	23.5997	24.2906	24.9299	22.1167	24.878	24.0929	23.9587	10	10	20	0.443854	0.295549	2.99284	0.0531242	success
Ser-Leu-Tyr	C18 H27 N3 O6	381.189	-1.51	[M+H]+1	DDA for preferred ion	382.197	4.898	+	76.7528		145457803	NAN		CHEBI:163252		InChI=1S/C18H27N3O6/c1-10(2)7-14(20-16(24)13(19)9-22)17(25)21-15(18(26)27)8-11-3-5-12(23)6-4-11/h3-6,10,13-15,22-23H,7-9,19H2,1-2H3,(H,20,24)(H,21,25)(H,26,27)/t13-,14-,15-/m0/s1	JWOBLHJRDADHLN-KKUMJFAQSA-N	(2S)-2-[[(2S)-2-[[(2S)-2-amino-3-hydroxypropanoyl]amino]-4-methylpentanoyl]amino]-3-(4-hydroxyphenyl)propanoic acid				18.4701	18.6668	19.4792	17.1529	18.6948	17.7394	16.8186		15.8434	17.9042	18.7933	18.5227	17.7242	18.1972	15.4265	15.4087	18.2903	14.8005	16.9642	14.4233	10	9	19	0.612522	0.501813	5.53276	0.00693419	success
(R)-pantoate	C6 H11 O4	147.066	-0.17	[M+H]+1	No MS2	148.073	5.016	+				C00522	HMDB0303992				OTOIIPJYVQJATP-UHFFFAOYSA-M		Lipids and lipid-like molecules	Fatty Acyls	Fatty acids and conjugates	18.2396	16.7834	17.3477	17.5895	18.3773	19.9105	19.776	19.536	18.2495	19.0743	16.6434	17.1915	17.6197	18.4325	19.3087	20.1246	19.8758	19.4763	19.2968	14.9893	10	10	20	0.361577	0.19133	2.12384	0.128205	success
Hexanethioic acid S-propyl ester	C9 H18 O S	174.107	-2.85	[M+H]+1	No MS2	175.115	7.501	+			538678		HMDB0039466	CHEBI:180249	2432-78-2	InChI=1S/C9H18OS/c1-3-5-6-7-9(10)11-8-4-2/h3-8H2,1-2H3	XWEXGRZJPGGXCY-UHFFFAOYSA-N	S-propyl hexanethioate	Lipids and lipid-like molecules	Fatty Acyls	Fatty acyl thioesters	16.944	17.1943	15.7844	17.4876	19.2066	18.1825	16.1725	18.8075	18.3681	16.2294	17.086	17.1199	16.9984	17.2126	18.1842	18.008	18.163	18.6263	18.7788	18.4892	10	10	20	0.395023	0.233696	2.44858	0.0914178	success
4-Bromo-N-{2,2,2-trichloro-1-[(4-chlorophenyl)sulfanyl]ethyl}benzamide	C15 H10 Br Cl4 N O S	470.843	1.44	[M-H]-1	No MS2	469.835	0.538	-			3089985				300405-26-9	InChI=1S/C15H10BrCl4NOS/c16-10-3-1-9(2-4-10)13(22)21-14(15(18,19)20)23-12-7-5-11(17)6-8-12/h1-8,14H,(H,21,22)	APLQHKFABMHWHP-UHFFFAOYSA-N	4-bromo-N-[2,2,2-trichloro-1-(4-chlorophenyl)sulfanylethyl]benzamide				16.5025		16.7568		17.3009	17.1684	17.3961	17.6604		16.7004	15.9181		17.0055		17.3036	16.9125			17.8436	17.6898	6	7	13	0.628307	0.442461	3.38079	0.0670567	success
N-Methyl-N-dodecylnitrosamine	C13 H28 N2 O	228.22	-1.64	[M+H]+1	No MS2	229.227	7.9	+			41320				55090-44-3	InChI=1S/C13H28N2O/c1-3-4-5-6-7-8-9-10-11-12-13-15(2)14-16/h3-13H2,1-2H3	QPUKANZXOGADOB-UHFFFAOYSA-N	N-dodecyl-N-methylnitrous amide				18.8343	19.0015	18.4981	18.1312	19.5128	18.4302	19.0053	19.6267	20.1262	19.5031	18.677	18.5485	18.5149	18.255	19.3591	19.4374	19.5164	20.2157	19.8758	20.0873	10	10	20	0.442982	0.294444	2.98228	0.0536713	success
Toxin T2 tetrol	C15 H22 O6	298.142	1.94	[M+FA-H]-1	DDA for other ion	343.14	6.902	-	79.0743		599328		HMDB0036159	CHEBI:201500	34114-99-3	InChI=1S/C15H22O6/c1-7-3-9-14(5-16,4-8(7)17)13(2)11(19)10(18)12(21-9)15(13)6-20-15/h3,8-12,16-19H,4-6H2,1-2H3	ZAXZBJSXSOISTF-UHFFFAOYSA-N	2-(hydroxymethyl)-1,5-dimethylspiro[8-oxatricyclo[7.2.1.02,7]dodec-5-ene-12,2'-oxirane]-4,10,11-triol	Lipids and lipid-like molecules	Prenol lipids	Sesquiterpenoids	20.7319	19.6996	20.1173	19.7391	20.8799	21.2076	20.6064	21.1079	21.0309	20.8126	19.1812	19.8243	20.4241	20.0634	21.0885	21.6233	20.5699	20.4903	21.312	20.363	10	10	20	0.465118	0.322482	3.26089	0.0411175	success
Val-Gly-Ile	C13 H25 N3 O4	287.184	-1.58	[M+H]+1	DDA for preferred ion	288.191	5.1	+	62.1519		82961749	NAN		CHEBI:166202		InChI=1S/C13H25N3O4/c1-5-8(4)11(13(19)20)16-9(17)6-15-12(18)10(14)7(2)3/h7-8,10-11H,5-6,14H2,1-4H3,(H,15,18)(H,16,17)(H,19,20)/t8-,10-,11-/m0/s1	PMDOQZFYGWZSTK-LSJOCFKGSA-N	(2S,3S)-2-[[2-[[(2S)-2-amino-3-methylbutanoyl]amino]acetyl]amino]-3-methylpentanoic acid				21.8622	22.008	21.7855	20.7642	20.3206	21.0691	19.853	16.7647	17.9049	20.9512	20.3564	21.5055	20.3607	20.0855	18.6034	16.3564	21.3516	17.9788	18.9407	16.0985	10	10	20	0.541439	0.419156	4.42775	0.0146116	success
Leu-Leu-Leu	C18 H35 N3 O4	357.263	1.98	[M-H]-1	DDA for preferred ion	356.256	6.838	-	95.0563		82546	NAN	HMDB0094648	CHEBI:74541	10329-75-6	InChI=1S/C18H35N3O4/c1-10(2)7-13(19)16(22)20-14(8-11(3)4)17(23)21-15(18(24)25)9-12(5)6/h10-15H,7-9,19H2,1-6H3,(H,20,22)(H,21,23)(H,24,25)/t13-,14-,15-/m0/s1	DNDWZFHLZVYOGF-KKUMJFAQSA-N	(2S)-2-[[(2S)-2-[[(2S)-2-amino-4-methylpentanoyl]amino]-4-methylpentanoyl]amino]-4-methylpentanoic acid	Organic acids and derivatives	Carboxylic acids and derivatives	Amino acids, peptides, and analogues	19.2741	21.2098	20.0996	18.565	16.0885	19.5875	18.1876	16.0011	17.059	18.3421	20.4122	20.9539	18.9697	19.9005	15.4969	16.5074	19.1679	17.0522	16.3042	18.6182	10	10	20	0.388795	0.225807	2.38542	0.0975529	success
15,17,19,21-Hexatriacontatetrayne	C36 H58	490.455	1.4	[M+2H]+2	No MS2	246.235	7.363	+			537054				131755-24-3	InChI=1S/C36H58/c1-3-5-7-9-11-13-15-17-19-21-23-25-27-29-31-33-35-36-34-32-30-28-26-24-22-20-18-16-14-12-10-8-6-4-2/h3-28H2,1-2H3	XFMUQXHMQMIJFP-UHFFFAOYSA-N	hexatriaconta-15,17,19,21-tetrayne				17.4428	15.8847	21.2812	19.5366	18.038	18.4597	20.2616	20.2267	20.8889	19.0821	15.9725	17.9312	17.5037	19.3192	21.5942	20.4419	18.9693	19.8693	20.8197	18.2442	10	10	20	0.364604	0.195165	2.15183	0.124472	success
Tyr-Ile-Leu	C21 H33 N3 O5	407.243	1.49	[M-H]-1	DDA for preferred ion	406.235	6.3915	-	100		44294997	NAN	HMDB0013024	CHEBI:165121	60482-98-6	InChI=1S/C21H33N3O5/c1-5-13(4)18(20(27)23-17(21(28)29)10-12(2)3)24-19(26)16(22)11-14-6-8-15(25)9-7-14/h6-9,12-13,16-18,25H,5,10-11,22H2,1-4H3,(H,23,27)(H,24,26)(H,28,29)/t13-,16-,17-,18-/m0/s1	HVPPEXXUDXAPOM-MGHWNKPDSA-N	(2S)-2-[[(2S,3S)-2-[[(2S)-2-amino-3-(4-hydroxyphenyl)propanoyl]amino]-3-methylpentanoyl]amino]-4-methylpentanoic acid	Organic acids and derivatives	Carboxylic acids and derivatives	Amino acids, peptides, and analogues	18.9275	20.5228	20.1659	17.6472	16.9017	18.3504	18.6542	16.4397	18.0015	18.4665	19.9824	19.9848	19.1119	19.8105		17.2096	17.387	17.6825	16.7377	16.9144	10	9	19	0.458485	0.303766	2.96334	0.0574771	success
2-Hydroxyisobutyric acid	C4 H8 O3	104.047	-4.03	[M-H]-1	DDA for preferred ion	103.04	2.252	-	96.1055	LMFA01050417	11671	C21297	HMDB0000729	CHEBI:50129	594-61-6	InChI=1S/C4H8O3/c1-4(2,7)3(5)6/h7H,1-2H3,(H,5,6)	BWLBGMIXKSTLSX-UHFFFAOYSA-N	2-hydroxy-2-methylpropanoic acid	Organic acids and derivatives	Hydroxy acids and derivatives	Alpha hydroxy acids and derivatives	23.978	23.7222	23.8298	24.6476	24.2056	25.3396	25.8836	24.1716	25.3096	23.1411	22.8669	23.0955	24.2474	23.1143	24.7211	24.3467	23.5073	25.9443	24.3863	25.8809	10	10	20	0.563253	0.446787	4.83621	0.0104655	success
Nonadecanonitrile	C19 H37 N	279.292	-2	[M+H]+1	No MS2	280.299	7.655	+			98566				28623-46-3	InChI=1S/C19H37N/c1-2-3-4-5-6-7-8-9-10-11-12-13-14-15-16-17-18-19-20/h2-18H2,1H3	MVDGSHXQMOKTDJ-UHFFFAOYSA-N	nonadecanenitrile				19.3397	18.8214	19.8154	18.6756	19.4491	18.9238	20.3095	20.337	20.5829	19.1903	18.8936	18.4294	18.409	18.8258	20.0972	20.0094	18.5534	19.5791	20.4887	18.9354	10	10	20	0.448859	0.301888	3.05407	0.0500723	success
nylon cyclic dimer	C12 H22 N2 O2	226.168	-1.95	[M+H]+1	DDA for preferred ion	227.175	4.319	+	41.1223		16	C20990		CHEBI:16968	56403-09-9	InChI=1S/C12H22N2O2/c15-11-7-3-1-5-9-13-12(16)8-4-2-6-10-14-11/h1-10H2,(H,13,16)(H,14,15)	HERSSAVMHCMYSQ-UHFFFAOYSA-N	1,8-diazacyclotetradecane-2,9-dione				20.5174	22.5543	23.4348	20.5758	21.7396	20.3403	20.9923	20.9067	20.0206	22.0284	21.5618	20.6908	21.4504	20.9949	20.6897	20.3288	21.0192	20.7388	20.8242	22.0081	10	10	20	0.417024	0.261564	2.68252	0.0721247	success
Diiodosilane	H2 I2 Si	283.803	3.81	[M-H]-1	DDA for preferred ion	282.795	1.175	-	100		139466				13465-83-3	InChI=1S/H2I2Si/c1-3-2/h3H2	AIHCVGFMFDEUMO-UHFFFAOYSA-N	diiodosilane				19.1136	16.6195	17.3082	16.9481	21.0646	19.1195	19.2965	20.2738	20.2814	18.1832	18.3966	19.8999	20.6918	16.6617	20.6996	18.5137	22.3947	19.238	20.5033	19.7741	10	10	20	0.369269	0.201075	2.19549	0.118882	success
H-Thr(tBu)-OtBu	C12 H25 N O3	231.183	-1.61	[M+H]+1	No MS2	232.19	5.392	+			7018832				5854-78-4	InChI=1S/C12H25NO3/c1-8(15-11(2,3)4)9(13)10(14)16-12(5,6)7/h8-9H,13H2,1-7H3/t8-,9+/m1/s1	PPDIUNOGUIAFLV-BDAKNGLRSA-N	tert-butyl (2S,3R)-2-amino-3-[(2-methylpropan-2-yl)oxy]butanoate				18.0208	17.1275	17.3214	17.0906	18.7629	17.7576	18.4053	18.8323	18.2777	18.0565	17.0694	17.3872	17.7657	17.1278	18.0695	18.7984	18.2845	18.3404	18.6022	19.1589	10	10	20	0.474797	0.334743	3.3901	0.0364344	success
6-Amino-8-azapurine	C4 H4 N6	136.05	-0.51	[M+H+MeOH]+1	DDA for other ion	169.083	3.441	+	8.92482		70746			CHEBI:77751	1123-54-2	InChI=1S/C4H4N6/c5-3-2-4(7-1-6-3)9-10-8-2/h1H,(H3,5,6,7,8,9,10)	HRYKDUPGBWLLHO-UHFFFAOYSA-N	2H-triazolo[4,5-d]pyrimidin-7-amine				22.2179	21.2444	21.7229	21.0968		21.6851	23.289	23.267	22.3238	21.221	21.1926	19.6796	21.8115	21.1633	21.58	23.819	21.4726	22.9424	22.9039	21.6492	9	10	19	0.465176	0.312369	3.04421	0.0532723	success
LysoPC(0:0/18:0)	C26 H54 N O7 P	523.363	-1.33	[M+H]+1	DDA for preferred ion	524.37	8.714	+	69.6196				HMDB0011128				IQGPMZRCLCCXAG-RUZDIDTESA-N		Lipids and lipid-like molecules	Glycerophospholipids	Glycerophosphocholines	19.209	16.8142	19.5714	17.2889		17.9597	18.5868	19.6681	19.6472	16.132	16.5175	18.6783	19.4134	18.0706	19.0367	20.6258	21.3667	18.8618	19.8326	21.5647	9	10	19	0.4204	0.2548	2.53864	0.0866373	success
N~2~-Hydroxy-N~2~,N~4~,N~4~,N~6~,N~6~-pentamethyl-1,3,5-triazine-2,4,6-triamine	C8 H16 N6 O	212.138	-0.73	[M+H]+1	DDA for preferred ion	213.146	6.927	+	33.4484		23274079				64124-14-7	InChI=1S/C8H16N6O/c1-12(2)6-9-7(13(3)4)11-8(10-6)14(5)15/h15H,1-5H3	QNUQSYKJAHRFEL-UHFFFAOYSA-N	N-[4,6-bis(dimethylamino)-1,3,5-triazin-2-yl]-N-methylhydroxylamine				22.7052	20.4628	20.8176	21.1306	22.9352	23.5655	23.1127	23.0494	22.1693	23.0895	20.4196	21.3902	21.9871	21.9428	23.1143	23.5018	23.7437	22.9108	22.906	19.9561	10	10	20	0.36082	0.190372	2.11689	0.129151	success
2-Difluoromethyl-1H-benzoimidazole	C8 H6 F2 N2	168.051	4.48	[M+H]+1	DDA for preferred ion	169.058	0.688	+	76.1384		597703				705-09-9	InChI=1S/C8H6F2N2/c9-7(10)8-11-5-3-1-2-4-6(5)12-8/h1-4,7H,(H,11,12)	PURNIHSRWGYONZ-UHFFFAOYSA-N	2-(difluoromethyl)-1H-benzimidazole				25.3413	24.6911	24.8006	25.7809	24.9359	24.704	26.123	25.4876	25.5982	24.0543	24.4575	24.2934	25.0739	24.449	25.3032	25.8604	25.7549	25.7554	26.0732	26.8418	10	10	20	0.487689	0.351073	3.56977	0.0308796	success
Glu-Gly-Leu	C13 H23 N3 O6	317.158	-1.48	[M+H]+1	DDA for preferred ion	318.165	3.864	+	39.2512		145455379	NAN		CHEBI:162925		InChI=1S/C13H23N3O6/c1-7(2)5-9(13(21)22)16-10(17)6-15-12(20)8(14)3-4-11(18)19/h7-9H,3-6,14H2,1-2H3,(H,15,20)(H,16,17)(H,18,19)(H,21,22)/t8-,9-/m0/s1	LRPXYSGPOBVBEH-IUCAKERBSA-N	(2S)-2-[[2-[[(2S)-2-amino-4-carboxybutanoyl]amino]acetyl]amino]-4-methylpentanoic acid				20.4988	20.0854	20.7008	21.0632	19.5071	20.4423	20.0836	19.18	18.8313	19.771	20.9795	20.3661	20.3596	21.6434	19.612	19.5038	19.3392	19.7714	19.7582	19.14	10	10	20	0.465535	0.323011	3.26636	0.0409062	success
Diethylamino nonanoate	C13 H27 N O2	229.204	-2.59	[M+H]+1	No MS2	230.211	7.609	+			57153643		HMDB0260404			InChI=1S/C13H27NO2/c1-4-7-8-9-10-11-12-13(15)16-14(5-2)6-3/h4-12H2,1-3H3	IDYGGXFJNBYPCO-UHFFFAOYSA-N	diethylamino nonanoate	Organic acids and derivatives	Carboxylic acids and derivatives	Monocarboxylic acids and derivatives	21.7156	20.8136	21.3084	20.4894	21.8597	22.492	21.7137	22.4283	21.9356	22.1441	20.7432	20.8589	22.0158	21.4986	22.1488	22.0569	22.4524	22.2838	22.3839	23.4758	10	10	20	0.530717	0.405575	4.24091	0.0171011	success
(+/-)-3-(Ethylthio)butanol	C6 H14 O S	134.076	-2.48	[M+H]+1	DDA for preferred ion	135.083	5.255	+	33.5103				HMDB0032277				RNFXBUGJWZOUJT-UHFFFAOYSA-N		Organosulfur compounds	Thioethers	Dialkylthioethers	23.2482	23.2312	23.0205	22.9694	24.6038	23.1734	23.5253	23.9213	24.3623	23.9892	22.8366	22.3015	22.8101	22.8997	23.7768	24.1321	24.1451	24.5638	24.201	24.4223	10	10	20	0.41634	0.260697	2.67497	0.0726717	success
2-Octenoylcarnitine	C15 H27 N O4	285.194	-1.73	[M+H]+1	No MS2	286.201	3.786	+		LMFA07070035	70679121		HMDB0013324	CHEBI:71012		InChI=1S/C15H27NO4/c1-5-6-7-8-9-10-15(19)20-13(11-14(17)18)12-16(2,3)4/h9-10,13H,5-8,11-12H2,1-4H3/b10-9+/t13-/m0/s1	LOSHAHDSFZXVCT-LXKVQUBZSA-N	(3S)-3-[(E)-oct-2-enoyl]oxy-4-(trimethylazaniumyl)butanoate	Lipids and lipid-like molecules	Fatty Acyls	Fatty acid esters	18.9544	18.2267	18.0426	18.6394	19.9007	18.723	19.3635	19.579	19.0041	18.4771	18.2064	18.0638	19.0141	18.2124	18.9624	19.5046	19.5153	19.1475	19.4189	19.8372	10	10	20	0.4059	0.247473	2.56207	0.0814301	success
N-Methylethanolaminium phosphate	C3 H10 N O4 P	155.034	-1.86	[M+H]+1	No MS2	156.042	0.627	+			439436	C01210	HMDB0060173	CHEBI:16463	6909-61-1	InChI=1S/C3H10NO4P/c1-4-2-3-8-9(5,6)7/h4H,2-3H2,1H3,(H2,5,6,7)	HZDCAHRLLXEQFY-UHFFFAOYSA-N	2-(methylamino)ethyl dihydrogen phosphate	Organic acids and derivatives	Organic phosphoric acids and derivatives	Phosphate esters	21.8433	20.6627	21.759	20.4058	22.9268	22.4419	22.3231	22.492	21.9467	21.8214	20.4833	20.5718	21.7034	20.7758	22.4384	22.4006	22.533	21.815	22.2032	22.3909	10	10	20	0.447982	0.300778	3.04326	0.0505965	success
Heptanoylcarnitine	C14 H27 N O4	273.193	-2.31	[M+H]+1	No MS2	274.201	0.796	+		LMFA07070068	6426896		HMDB0013238	CHEBI:74303		InChI=1S/C14H27NO4/c1-5-6-7-8-9-14(18)19-12(10-13(16)17)11-15(2,3)4/h12H,5-11H2,1-4H3	VDPCTFWULDLKHT-UHFFFAOYSA-N	3-heptanoyloxy-4-(trimethylazaniumyl)butanoate	Lipids and lipid-like molecules	Fatty Acyls	Fatty acid esters	17.1415	16.5842	16.3907	17.2111	17.2503	16.4805	20.6434	20.492	18.9444	17.0415		16.7332	16.6436	17.1562		20.5538	16.7632	20.4861	20.4954	21.5128	9	9	18	0.5725	0.440962	4.35234	0.0188426	success
Ethyl 4-(methylthio)butyrate	C7 H14 O2 S	162.071	-1.84	[M+H]+1	No MS2	163.078	4.651	+		LMFA07010867	5463935		HMDB0037620	CHEBI:193743	22014-48-8	InChI=1S/C7H14O2S/c1-3-9-7(8)5-4-6-10-2/h3-6H2,1-2H3	QNLREUZIHJHXRK-UHFFFAOYSA-N	ethyl 4-methylsulfanylbutanoate	Lipids and lipid-like molecules	Fatty Acyls	Fatty acid esters	18.5923	18.6812	18.6282	18.3478	19.8867	18.9822	18.958	19.5755	19.8903	19.6224	18.3622	17.4801	18.171	18.3492	19.3188	19.4938	19.5755	20.0658	19.6801	20.3773	10	10	20	0.479869	0.341168	3.45973	0.0341593	success
Phe-Asn	C13 H17 N3 O4	279.121	-1.6	[M+H]+1	DDA for preferred ion	280.129	3.143	+	57.3547		10468817	NAN	HMDB0028990	CHEBI:73633	39537-20-7	InChI=1S/C13H17N3O4/c14-9(6-8-4-2-1-3-5-8)12(18)16-10(13(19)20)7-11(15)17/h1-5,9-10H,6-7,14H2,(H2,15,17)(H,16,18)(H,19,20)/t9-,10-/m0/s1	BXNGIHFNNNSEOS-UWVGGRQHSA-N	(2S)-4-amino-2-[[(2S)-2-amino-3-phenylpropanoyl]amino]-4-oxobutanoic acid	Organic acids and derivatives	Carboxylic acids and derivatives	Amino acids, peptides, and analogues	19.7326	21.1852	20.4462	19.339	19.1559	20.8874	22.2121	21.5148	21.2789	17.49	19.3835	19.3546	20.4153	17.0706	20.3887	21.5022	19.5076	21.5419	21.4886	20.741	10	10	20	0.582558	0.47124	5.23328	0.00766271	success
Callyspongenol C	C22 H24 O	304.182	-1.07	[M+H]+1	No MS2	305.19	4.071	+			10063645				538335-61-4	InChI=1S/C22H24O/c1-2-3-4-5-6-7-8-9-10-11-12-13-14-15-16-17-18-19-20-21-22-23/h1,3-4,9-10,18-19,23H,5-8,15-17,22H2/b4-3-,10-9-,19-18-	XCLAUSBLXUZFRL-FNASMSCBSA-N	(4Z,13Z,19Z)-docosa-4,13,19-trien-2,9,11,21-tetrayn-1-ol				16.5565	19.2269	17.9729	20.1201	15.7443	17.0631	17.0705	16.4639	15.8867	17.7204	20.3359	18.4453	17.9163	19.617		14.5938		16.4496	14.6114	15.0588	10	8	18	0.540237	0.398771	3.81886	0.0288933	success
Glu-Tyr-Leu	C20 H29 N3 O7	423.2	-1.58	[M+H]+1	DDA for preferred ion	424.207	5.111	+	72.2114		67309072	NAN		CHEBI:163350		InChI=1S/C20H29N3O7/c1-11(2)9-16(20(29)30)23-19(28)15(10-12-3-5-13(24)6-4-12)22-18(27)14(21)7-8-17(25)26/h3-6,11,14-16,24H,7-10,21H2,1-2H3,(H,22,27)(H,23,28)(H,25,26)(H,29,30)/t14-,15-,16-/m0/s1	UUTGYDAKPISJAO-JYJNAYRXSA-N	(2S)-2-[[(2S)-2-[[(2S)-2-amino-4-carboxybutanoyl]amino]-3-(4-hydroxyphenyl)propanoyl]amino]-4-methylpentanoic acid				20.4702	19.7564	21.263	17.6422	17.664	19.7082	18.0548		14.2579	18.2312	19.0409	19.4924	19.1237	17.9238	15.0073		19.6801	14.4715	15.4269		10	7	17	0.444816	0.259755	2.40362	0.107438	success
Val-Tyr-Ile	C20 H31 N3 O5	393.226	-1.33	[M+H]+1	DDA for preferred ion	394.233	5.715	+	67.7779		57340169	NAN		CHEBI:166422		InChI=1S/C20H31N3O5/c1-5-12(4)17(20(27)28)23-18(25)15(22-19(26)16(21)11(2)3)10-13-6-8-14(24)9-7-13/h6-9,11-12,15-17,24H,5,10,21H2,1-4H3,(H,22,26)(H,23,25)(H,27,28)/t12-,15-,16-,17-/m0/s1	GTACFKZDQFTVAI-STECZYCISA-N	(2S,3S)-2-[[(2S)-2-[[(2S)-2-amino-3-methylbutanoyl]amino]-3-(4-hydroxyphenyl)propanoyl]amino]-3-methylpentanoic acid				20.3362	22.1664	20.8676	18.8604	16.7039	19.9181	17.9046	17.2681	17.1643	18.1393	21.4733	20.0234	19.1221	21.1798	16.59	17.6588	18.7941	17.7871	17.0427	16.2953	10	10	20	0.438773	0.289112	2.93178	0.056374	success
Asparaginyl-Tyrosine	C13 H17 N3 O5	295.116	-1.26	[M+H]+1	DDA for preferred ion	296.124	2.537	+	35.643		14389221		HMDB0028743	CHEBI:174803		InChI=1S/C13H17N3O5/c14-9(6-11(15)18)12(19)16-10(13(20)21)5-7-1-3-8(17)4-2-7/h1-4,9-10,17H,5-6,14H2,(H2,15,18)(H,16,19)(H,20,21)	FYRVDDJMNISIKJ-UHFFFAOYSA-N	2-[(2,4-diamino-4-oxobutanoyl)amino]-3-(4-hydroxyphenyl)propanoic acid	Organic acids and derivatives	Carboxylic acids and derivatives	Amino acids, peptides, and analogues	20.5587	21.0562	20.8377	20.5228	18.1077	20.4967	18.4913		13.868	19.0176	20.8667	20.6758	19.9845	20.4544	15.3495		19.1138		15.477	13.4514	10	7	17	0.527556	0.370075	3.34996	0.0463181	success
Val-Ala-Met	C13 H25 N3 O4 S	319.156	-1.05	[M+H]+1	DDA for preferred ion	320.164	4.052	+	55.382		145458822	NAN		CHEBI:166066		InChI=1S/C13H25N3O4S/c1-7(2)10(14)12(18)15-8(3)11(17)16-9(13(19)20)5-6-21-4/h7-10H,5-6,14H2,1-4H3,(H,15,18)(H,16,17)(H,19,20)/t8-,9-,10-/m0/s1	SMKXLHVZIFKQRB-GUBZILKMSA-N	(2S)-2-[[(2S)-2-[[(2S)-2-amino-3-methylbutanoyl]amino]propanoyl]amino]-4-methylsulfanylbutanoic acid				18.0609	19.5904	18.5631	20.7169	16.2408	17.3326	16.6325		15.3528	17.4963	20.2288	21.3726	17.7695	19.9618			17.8287	14.6462			10	5	15	0.478084	0.269318	2.29004	0.131297	success
5'-S-Methyl-5'-thioadenosine	C11 H15 N5 O3 S	297.089	-1.29	[M+H]+1	DDA for preferred ion	298.096	4.23	+	67.459		439176	C74264	HMDB0001173	CHEBI:17509	2457-80-9	InChI=1S/C11H15N5O3S/c1-20-2-5-7(17)8(18)11(19-5)16-4-15-6-9(12)13-3-14-10(6)16/h3-5,7-8,11,17-18H,2H2,1H3,(H2,12,13,14)/t5-,7-,8-,11-/m1/s1	WUUGFSXJNOTRMR-IOSLPCCCSA-N	(2R,3R,4S,5S)-2-(6-aminopurin-9-yl)-5-(methylsulfanylmethyl)oxolane-3,4-diol	Nucleosides, nucleotides, and analogues	5'-deoxyribonucleosides	5'-deoxy-5'-thionucleosides	19.167	19.295	18.5238	22.8282	19.1783	20.4185	22.0009	21.4978	21.5635	18.6177	19.1599	20.5624	19.5186	18.7339	20.1219	20.3751	20.3997	21.2822	20.366	20.0428	10	10	20	0.407578	0.249599	2.57995	0.0799689	success
1,3-Dimethyl-2-thioxo-4-imidazolidinone	C5 H8 N2 O S	144.035	-1.7	[M+H]+1	DDA for preferred ion	145.043	3.425	+	8.02999		3722203				1801-62-3	InChI=1S/C5H8N2OS/c1-6-3-4(8)7(2)5(6)9/h3H2,1-2H3	GKWNLFPHQCFFQJ-UHFFFAOYSA-N	1,3-dimethyl-2-sulfanylideneimidazolidin-4-one				19.9589	18.9322	19.5835	19.1297	20.1048	19.6999	19.202	20.527	20.0617	19.9124	19.5145	18.9838	19.5872	19.4588	20.3226	20.4572	20.3287	20.7233	20.5816	21.1767	10	10	20	0.500616	0.367446	3.75925	0.0260242	success
Asp-Val-Leu	C15 H27 N3 O6	345.19	-1.21	[M+H]+1	DDA for preferred ion	346.197	5.184	+	42.0138		145454616	NAN		CHEBI:161047		InChI=1S/C15H27N3O6/c1-7(2)5-10(15(23)24)17-14(22)12(8(3)4)18-13(21)9(16)6-11(19)20/h7-10,12H,5-6,16H2,1-4H3,(H,17,22)(H,18,21)(H,19,20)(H,23,24)/t9-,10-,12-/m0/s1	GIKOVDMXBAFXDF-NHCYSSNCSA-N	(2S)-2-[[(2S)-2-[[(2S)-2-amino-3-carboxypropanoyl]amino]-3-methylbutanoyl]amino]-4-methylpentanoic acid				19.082	20.397	19.0153	21.1632		18.8053	19.0904	18.3607	18.3958	18.1445	20.5055	19.4646	19.4508	20.839	17.2934	17.6578	17.0896	19.0994		17.4837	9	9	18	0.590679	0.464734	4.68998	0.0145616	success
Phe-Val-Leu	C20 H31 N3 O4	377.231	-1.51	[M+H]+1	DDA for preferred ion	378.238	6.6755	+	77.9614		11552585	NAN		CHEBI:162000		InChI=1S/C20H31N3O4/c1-12(2)10-16(20(26)27)22-19(25)17(13(3)4)23-18(24)15(21)11-14-8-6-5-7-9-14/h5-9,12-13,15-17H,10-11,21H2,1-4H3,(H,22,25)(H,23,24)(H,26,27)/t15-,16-,17-/m0/s1	JTKGCYOOJLUETJ-ULQDDVLXSA-N	(2S)-2-[[(2S)-2-[[(2S)-2-amino-3-phenylpropanoyl]amino]-3-methylbutanoyl]amino]-4-methylpentanoic acid				19.6446	21.1992	20.3279	19.446	18.1427	20.0893	19.8798	18.8756	18.6364	18.4275	21.3863	20.7736	20.136	19.5588	18.2259	18.6021	18.1235	18.8005	17.7097	18.4257	10	10	20	0.374153	0.20726	2.24188	0.11324	success
Met-Leu	C11 H22 N2 O3 S	262.135	-1.62	[M+H]+1	DDA for preferred ion	263.142	4.588	+	77.4464		444206	NAN	HMDB0028977	CHEBI:74705	14486-16-9	InChI=1S/C11H22N2O3S/c1-7(2)6-9(11(15)16)13-10(14)8(12)4-5-17-3/h7-9H,4-6,12H2,1-3H3,(H,13,14)(H,15,16)/t8-,9-/m0/s1	PBOUVYGPDSARIS-IUCAKERBSA-N	(2S)-2-[[(2S)-2-amino-4-methylsulfanylbutanoyl]amino]-4-methylpentanoic acid	Organic acids and derivatives	Carboxylic acids and derivatives	Amino acids, peptides, and analogues	18.2258	23.9282	19.4541	22.1379		19.0265	17.5018		15.0616	16.0726	23.0333	21.9912	18.6356	20.1359	14.3065		16.8085		14.5373		9	6	15	0.564153	0.389814	3.23596	0.0600925	success
N-(2-Methylacryloyl)-L-histidine	C10 H13 N3 O3	223.095	-2.67	[M+2H]+2	DDA for other ion	112.555	0.675	+	70.1539		22940577		HMDB0244546		1083087-25-5	InChI=1S/C10H13N3O3/c1-6(2)9(14)13-8(10(15)16)3-7-4-11-5-12-7/h4-5,8H,1,3H2,2H3,(H,11,12)(H,13,14)(H,15,16)/t8-/m0/s1	ADESRODTHOCWKB-QMMMGPOBSA-N	(2S)-3-(1H-imidazol-5-yl)-2-(2-methylprop-2-enoylamino)propanoic acid	Organic acids and derivatives	Carboxylic acids and derivatives	Amino acids, peptides, and analogues	23.5481	22.0195	21.6866	22.4029	23.4451	19.8745	21.4191	21.273	18.8061	24.2915	23.1988	22.3423	22.2802	22.7508	20.907	20.3081	22.9511	19.0093	19.4306	16.6318	10	10	20	0.569553	0.454767	4.96187	0.00946993	success
Ala-Ser-Leu	C12 H23 N3 O5	289.163	-1.74	[M+H]+1	DDA for preferred ion	290.171	3.853	+	72.9022		44230567	NAN		CHEBI:158501		InChI=1S/C12H23N3O5/c1-6(2)4-8(12(19)20)14-11(18)9(5-16)15-10(17)7(3)13/h6-9,16H,4-5,13H2,1-3H3,(H,14,18)(H,15,17)(H,19,20)/t7-,8-,9-/m0/s1	HOVPGJUNRLMIOZ-CIUDSAMLSA-N	(2S)-2-[[(2S)-2-[[(2S)-2-aminopropanoyl]amino]-3-hydroxypropanoyl]amino]-4-methylpentanoic acid				19.8715	21.1141	20.5971	20.9052	19.0295	20.7758	21.0587	19.2453	19.2193	19.6367	21.0474	21.3248	21.5043	20.7631	19.3251	18.8686	19.0253	19.2525	17.9205	19.612	10	10	20	0.377528	0.211536	2.27437	0.109461	success
Pro-Asp-Ile	C15 H25 N3 O6	343.174	-1.16	[M+H]+1	DDA for preferred ion	344.181	4.375	+	51.7713		145457416	NAN		CHEBI:162155		InChI=1S/C15H25N3O6/c1-3-8(2)12(15(23)24)18-14(22)10(7-11(19)20)17-13(21)9-5-4-6-16-9/h8-10,12,16H,3-7H2,1-2H3,(H,17,21)(H,18,22)(H,19,20)(H,23,24)/t8-,9-,10-,12-/m0/s1	GDXZRWYXJSGWIV-GMOBBJLQSA-N	(2S,3S)-2-[[(2S)-3-carboxy-2-[[(2S)-pyrrolidine-2-carbonyl]amino]propanoyl]amino]-3-methylpentanoic acid				19.8357	18.7737	17.7488	20.3575	18.7303	18.2481	18.2686	17.2349	17.3992	18.3224	19.2649	18.2903	18.838	19.9675	18.0194	17.5475	17.3715	18.3819	18.7972	17.8148	10	10	20	0.502398	0.369704	3.78614	0.0254069	success
5-(4-Ethoxyphenyl)-4-ethyl-2,4-dihydro-3H-1,2,4-triazole-3-thione	C12 H15 N3 O S	249.093	-1.62	[M+H]+1	No MS2	250.1	7.419	+			693926				328090-46-6	InChI=1S/C12H15N3OS/c1-3-15-11(13-14-12(15)17)9-5-7-10(8-6-9)16-4-2/h5-8H,3-4H2,1-2H3,(H,14,17)	WEKYVARPSFWPBN-UHFFFAOYSA-N	3-(4-ethoxyphenyl)-4-ethyl-1H-1,2,4-triazole-5-thione				19.079	18.7236	18.7653	17.8325	19.3788	19.1921	18.9193	19.613	20.0514	19.8684	19.1341	18.1569	19.3247	18.6474	19.4313	19.4902	19.5965	20.4283	20.1348	20.0158	10	10	20	0.451527	0.305268	3.08717	0.0485038	success
Dethiobiotin	C10 H18 N2 O3	214.131	-2.76	[M+2H]+2	No MS2	108.073	0.634	+			445027	C01909	HMDB0003581	CHEBI:42280	533-48-2	InChI=1S/C10H18N2O3/c1-7-8(12-10(15)11-7)5-3-2-4-6-9(13)14/h7-8H,2-6H2,1H3,(H,13,14)(H2,11,12,15)/t7-,8+/m0/s1	AUTOLBMXDDTRRT-JGVFFNPUSA-N	6-[(4R,5S)-5-methyl-2-oxoimidazolidin-4-yl]hexanoic acid	Lipids and lipid-like molecules	Fatty Acyls	Fatty acids and conjugates	21.4699	20.1942	20.107	19.5234	21.7922	19.539	18.8914	19.9671		22.8143	21.3765	20.2139	21.4593	21.0758	18.9598	19.1214	20.4429	17.2284	20.1974		10	8	18	0.477828	0.31716	2.97401	0.0601441	success
Thioproline	C4 H7 N O2 S	133.019	-2.67	[M-H]-1	DDA for preferred ion	132.012	0.768	-	32.3377		9934		HMDB0258979	CHEBI:64564	60731-25-1	InChI=1S/C4H7NO2S/c6-4(7)3-1-8-2-5-3/h3,5H,1-2H2,(H,6,7)	DZLNHFMRPBPULJ-UHFFFAOYSA-N	1,3-thiazolidine-4-carboxylic acid	Organic acids and derivatives	Carboxylic acids and derivatives	Amino acids, peptides, and analogues	19.5408	18.5844	21.6193	19.7823	19.3842	20.7053	22.8429	22.6887	22.3865	20.4918	19.7219	17.7857	19.1153	19.8284	21.7607	22.7188	18.4769	21.8437	23.2392	22.5519	10	10	20	0.543156	0.42133	4.45848	0.0142424	success
2-Acetamidophenol	C8 H9 N O2	151.063	-1.97	[M+H]+1	DDA for preferred ion	152.07	3.547	+	19.1075		11972	NAN	HMDB0061919	CHEBI:88870	614-80-2	InChI=1S/C8H9NO2/c1-6(10)9-7-4-2-3-5-8(7)11/h2-5,11H,1H3,(H,9,10)	ADVGKWPZRIDURE-UHFFFAOYSA-N	N-(2-hydroxyphenyl)acetamide	Benzenoids	Benzene and substituted derivatives	Anilides	22.6441			24.7858	23.098	24.0059	21.0574	22.0741	25.2754	25.7096	24.3507	25.4585			21.9155	21.7064	21.4106	20.9009	20.2575		6	9	15	0.505136	0.307191	2.5519	0.104634	success
Morphine D3	C17 H16 D3 N O3	288.154	-3.34	[M+H]+1	DDA for preferred ion	289.162	7.079	+	62.4761			NAN				InChI=1S/C17H19NO3/c1-18-7-6-17-10-3-5-13(20)16(17)21-15-12(19)4-2-9(14(15)17)8-11(10)18/h2-5,10-11,13,16,19-20H,6-8H2,1H3/t10-,11+,13-,16-,17-/m0/s1/i1D3	BQJCRHHNABKAKU-LLQNGXJRSA-N					20.5474	20.8917	20.1633	19.8476	22.3532	20.5907	20.9565	21.9584	22.7863	21.8927	20.6723	19.2258	20.3951	19.566	21.3401	21.8409	21.7203	22.6863	22.3602	19.1302	10	10	20	0.327676	0.14839	1.82767	0.17604	success
Dodecanamide	C12 H25 N O	199.193	-1.95	[M+H]+1	No MS2	200.201	8.301	+		LMFA08010001	14256	C13831	HMDB0251566	CHEBI:34726	1120-16-7	InChI=1S/C12H25NO/c1-2-3-4-5-6-7-8-9-10-11-12(13)14/h2-11H2,1H3,(H2,13,14)	ILRSCQWREDREME-UHFFFAOYSA-N	dodecanamide	Lipids and lipid-like molecules	Fatty Acyls	Fatty amides	20.0966	20.4367	20.2697	20.529	21.7738	20.2103	20.69	21.1724	20.9748	20.4786	20.4973	20.3494	20.5322	20.5779	20.6019	20.0855	20.9188	20.6308	20.4534	20.0752	10	10	20	0.612711	0.509434	5.9327	0.00455079	success
Marimastat	C15 H29 N3 O5	331.211	1.9	[M-H]-1	No MS2	330.204	5.669	-			119031		HMDB0014924	CHEBI:50662	154039-60-8	InChI=1S/C15H29N3O5/c1-8(2)7-9(10(19)13(21)18-23)12(20)17-11(14(22)16-6)15(3,4)5/h8-11,19,23H,7H2,1-6H3,(H,16,22)(H,17,20)(H,18,21)/t9-,10+,11-/m1/s1	OCSMOTCMPXTDND-OUAUKWLOSA-N	(2R,3S)-N-[(2S)-3,3-dimethyl-1-(methylamino)-1-oxobutan-2-yl]-N',3-dihydroxy-2-(2-methylpropyl)butanediamide	Organic oxygen compounds	Organooxygen compounds	Alcohols and polyols	17.793	18.4875	18.423	18.466	17.3841	17.9974	18.1942	16.6942	17.4402	17.1607	18.2471	18.0857	18.7489	18.7402	16.8382	17.7568	16.4389	17.2163	18.1108	17.9998	10	10	20	0.357349	0.185976	2.08521	0.133559	success
Phe-Glu	C14 H18 N2 O5	294.121	-1.29	[M+H]+1	DDA for preferred ion	295.128	3.196	+	67.5039		151134	NAN	HMDB0028994	CHEBI:74712	3617-45-6	InChI=1S/C14H18N2O5/c15-10(8-9-4-2-1-3-5-9)13(19)16-11(14(20)21)6-7-12(17)18/h1-5,10-11H,6-8,15H2,(H,16,19)(H,17,18)(H,20,21)/t10-,11-/m0/s1	JXWLMUIXUXLIJR-QWRGUYRKSA-N	(2S)-2-[[(2S)-2-amino-3-phenylpropanoyl]amino]pentanedioic acid	Organic acids and derivatives	Carboxylic acids and derivatives	Amino acids, peptides, and analogues	17.9078	21.9099	17.929	19.8208	16.5039	18.6629	18.0286	16.8028		18.3733	21.4719	19.8935	17.4639	17.9268	15.9329	16.5575	17.5696	17.5525	16.967	16.8233	10	9	19	0.369529	0.189395	2.05141	0.14202	success
Ala-Pro-Pro	C13 H21 N3 O4	283.153	-1.6	[M+H]+1	DDA for preferred ion	284.16	2.766	+	26.0888		11558265	NAN		CHEBI:158470	22049-75-8	InChI=1S/C13H21N3O4/c1-8(14)11(17)15-6-2-4-9(15)12(18)16-7-3-5-10(16)13(19)20/h8-10H,2-7,14H2,1H3,(H,19,20)/t8-,9-,10-/m0/s1	OLVCTPPSXNRGKV-GUBZILKMSA-N	(2S)-1-[(2S)-1-[(2S)-2-aminopropanoyl]pyrrolidine-2-carbonyl]pyrrolidine-2-carboxylic acid				18.4585	17.8272	16.5686	19.4735	18.5361	17.1365	17.2509	16.2325	16.9892	18.4002	17.8083	18.4542	17.9127	19.1092	17.1437	17.6478	16.9785	17.4148	18.3816	17.3954	10	10	20	0.498016	0.364154	3.72036	0.0269466	success
Malonylcarnitine	C10 H17 N O6	247.105	-1.54	[M+H]+1	DDA for preferred ion	248.112	4.737	+	49.1779		91825606		HMDB0002095	CHEBI:85470	910825-21-7	InChI=1S/C10H17NO6/c1-11(2,3)6-7(4-8(12)13)17-10(16)5-9(14)15/h7H,4-6H2,1-3H3,(H-,12,13,14,15)/t7-/m1/s1	ZGNBLKBZJBJFDG-SSDOTTSWSA-N	(3R)-3-(2-carboxyacetyl)oxy-4-(trimethylazaniumyl)butanoate	Lipids and lipid-like molecules	Fatty Acyls	Fatty acid esters	19.9585	17.4705	19.9818	20.8948	20.0279	19.5795	21.177	21.8214	20.0574	19.4705	18.5522	18.4113	20.1785	18.9103	19.7749	22.1811	20.4264	21.9895	21.56	22.0055	10	10	20	0.428894	0.276599	2.81621	0.0631464	success
2-(DIMETHYLAMINOMETHYL)-4-THIAZOLEMETHANOL	C7 H12 N2 O S	172.067	-1.75	[M+H]+1	DDA for preferred ion	173.074	5.439	+	14.7886		1838020				78441-69-7	InChI=1S/C7H12N2OS/c1-9(2)3-7-8-6(4-10)5-11-7/h5,10H,3-4H2,1-2H3	BIEFSXASVIQOOS-UHFFFAOYSA-N	[2-[(dimethylamino)methyl]-1,3-thiazol-4-yl]methanol				19.3025	19.1302	18.8725	18.3673	19.5136	18.9052	19.1167	19.9041	20.3154	19.9602	19.0258	18.2292	19.024	18.7261	19.67	19.7672	19.7392	20.2901	20.0262	20.3661	10	10	20	0.436054	0.285668	2.89957	0.0581768	success
2-Hydroxy-3-methylpentanoic acid	C6 H12 O3	132.078	-2.76	[M-H]-1	DDA for preferred ion	131.071	5.085	-	18.1673		164623		HMDB0000317	CHEBI:133083	488-15-3	InChI=1S/C6H12O3/c1-3-4(2)5(7)6(8)9/h4-5,7H,3H2,1-2H3,(H,8,9)	RILPIWOPNGRASR-UHFFFAOYSA-N	2-hydroxy-3-methylpentanoic acid	Lipids and lipid-like molecules	Fatty Acyls	Fatty acids and conjugates	20.1509	20.01	19.7906	20.2581	20.4838	20.5356	21.1764	20.5521	20.3955	20.62	18.9524	19.9555	19.8534	20.0496	20.2394	20.5128	20.3297	20.7901	20.5081	20.6935	10	10	20	0.444233	0.296029	2.99744	0.0528879	success
(+)-Myristinin A	C33 H40 O7	548.277	-0.22	[M+2H]+2	No MS2	275.146	5.271	+		LMPK12020229	497359			CHEBI:169347	145904-69-4	InChI=1S/C33H40O7/c1-2-3-4-5-6-7-8-9-10-11-26(36)32-28(38)20-27(37)31(33(32)39)25-19-29(21-12-14-22(34)15-13-21)40-30-18-23(35)16-17-24(25)30/h12-18,20,25,29,34-35,37-39H,2-11,19H2,1H3/t25-,29+/m1/s1	JGXZVDAPLSTBGZ-IRPSRAIASA-N	1-[2,4,6-trihydroxy-3-[(2S,4R)-7-hydroxy-2-(4-hydroxyphenyl)-3,4-dihydro-2H-chromen-4-yl]phenyl]dodecan-1-one				18.2504	17.0073	17.795	17.324	18.6269	18.2586	18.2174	18.5153	18.0813	18.1115	16.8223	16.9086	17.8699	17.2093	18.2201	18.0939	18.3712	18.0942	18.0619		10	9	19	0.405307	0.235394	2.38539	0.100939	success
Cyclopentamine	C9 H19 N	141.151	-1.8	[M+H]+1	DDA for preferred ion	142.159	3.902	+	38.6395		7608	C70990	HMDB0250666	CHEBI:134766	102-45-4	InChI=1S/C9H19N/c1-8(10-2)7-9-5-3-4-6-9/h8-10H,3-7H2,1-2H3	HFXKQSZZZPGLKQ-UHFFFAOYSA-N	1-cyclopentyl-N-methylpropan-2-amine	Organic nitrogen compounds	Organonitrogen compounds	Amines	24.6579	23.641	22.6136	23.6882	24.2185	25.8023	25.0958	24.346	24.6934	24.9327	22.7414	23.7385	23.6571	24.0473	25.5145	24.5365	25.3038	24.1221	24.6217	23.4086	10	10	20	0.408351	0.250578	2.58822	0.0793027	success
(2E)-Hexenedioylcarnitine	C13 H21 N O6	287.136	-1.38	[M+H]+1	DDA for preferred ion	288.144	7.522	+	30.3066	LMFA07070013	71464489		HMDB0240749	CHEBI:73042		InChI=1S/C13H21NO6/c1-14(2,3)9-10(8-12(17)18)20-13(19)7-5-4-6-11(15)16/h5,7,10H,4,6,8-9H2,1-3H3,(H-,15,16,17,18)/b7-5+	XBOISISLTCYSPV-FNORWQNLSA-N	3-[(E)-5-carboxypent-2-enoyl]oxy-4-(trimethylazaniumyl)butanoate	Lipids and lipid-like molecules	Fatty Acyls	Fatty acid esters	22.3233	21.3529	21.2144	21.6346	22.893	22.2164	17.5365	16.7768	19.0967	22.3747	21.4998	21.8446	22.3501	21.5541	22.4153	16.9519	22.8471	16.0475	17.1617	19.0055	10	10	20	0.404954	0.246276	2.55204	0.0822626	success
Oleamide	C18 H35 N O	281.271	-1.6	[M+H]+1	No MS2	282.279	7.29	+		LMFA08010004	5283387	C19670	HMDB0002117	CHEBI:116314	3322-62-1	InChI=1S/C18H35NO/c1-2-3-4-5-6-7-8-9-10-11-12-13-14-15-16-17-18(19)20/h9-10H,2-8,11-17H2,1H3,(H2,19,20)/b10-9-	FATBGEAMYMYZAF-KTKRTIGZSA-N	(Z)-octadec-9-enamide	Lipids and lipid-like molecules	Fatty Acyls	Fatty amides	17.6339	17.3188	17.4945	17.1907		18.0226	18.9607	18.9607	19.8996	19.7949	17.1558	17.4355	17.5308	17.2041	19.0475	19.1568	18.0302	18.8825	19.7835	17.6501	9	10	19	0.410022	0.241457	2.43243	0.0962893	success
Terephthalic acid	C8 H6 O4	166.026	-1.18	[M-H]-1	DDA for preferred ion	165.019	5.6865	-	89.4535		7489	C06337	HMDB0002428	CHEBI:15702	100-21-1	InChI=1S/C8H6O4/c9-7(10)5-1-2-6(4-3-5)8(11)12/h1-4H,(H,9,10)(H,11,12)	KKEYFWRCBNTPAC-UHFFFAOYSA-N	terephthalic acid	Benzenoids	Benzene and substituted derivatives	Benzoic acids and derivatives	23.1437	22.3219	23.2118	22.6135	24.0711	23.897	23.7866	23.7552	23.3469	23.7148	22.4356	22.6588	23.2759	22.3801	23.3789	23.8203	24.0349	23.6618	23.8266	23.6268	10	10	20	0.428138	0.275642	2.80753	0.0636902	success
3-[(4-Chlorophenyl)sulfonyl]-1,3,5-triazabicyclo[3.2.1]octane	C11 H14 Cl N3 O2 S	287.049	-3.3	[M+H]+1	DDA for preferred ion	288.056	1.228	+	19.5627		655626				696650-63-2	InChI=1S/C11H14ClN3O2S/c12-10-1-3-11(4-2-10)18(16,17)15-8-13-5-6-14(7-13)9-15/h1-4H,5-9H2	NCANXSRQGZTDKV-UHFFFAOYSA-N	3-(4-chlorophenyl)sulfonyl-1,3,5-triazabicyclo[3.2.1]octane				20.3423	19.1509	19.8474	20.1671	20.2235	20.6016	20.8653	21.0326	20.3383	20.2295	16.4579	17.9187	20.1206	19.444	19.784	20.627	20.1456	20.3822	20.529	19.4569	10	10	20	0.420035	0.265377	2.7159	0.0697576	success
Met-Val-Phe	C19 H29 N3 O4 S	395.187	-1.29	[M+H]+1	DDA for preferred ion	396.195	6.239	+	65.1805		132560577	NAN		CHEBI:161229		InChI=1S/C19H29N3O4S/c1-12(2)16(22-17(23)14(20)9-10-27-3)18(24)21-15(19(25)26)11-13-7-5-4-6-8-13/h4-8,12,14-16H,9-11,20H2,1-3H3,(H,21,24)(H,22,23)(H,25,26)/t14-,15-,16-/m0/s1	JACMWNXOOUYXCD-JYJNAYRXSA-N	(2S)-2-[[(2S)-2-[[(2S)-2-amino-4-methylsulfanylbutanoyl]amino]-3-methylbutanoyl]amino]-3-phenylpropanoic acid				19.7263	19.9709	20.1097	18.083	16.9985	19.5008	17.9986		14.2515	17.7653	20.3618	19.2714	18.8539	19.151	15.0675	14.5912	17.9862				10	6	16	0.465551	0.271205	2.39548	0.113501	success
L-Cystine	C6 H12 N2 O4 S2	240.023	-2.35	[M+H]+1	DDA for preferred ion	241.031	0.687	+	73.2965		67678	C00491	HMDB0000192	CHEBI:16283	56-89-3	InChI=1S/C6H12N2O4S2/c7-3(5(9)10)1-13-14-2-4(8)6(11)12/h3-4H,1-2,7-8H2,(H,9,10)(H,11,12)/t3-,4-/m0/s1	LEVWYRKDKASIDU-IMJSIDKUSA-N	(2R)-2-amino-3-[[(2R)-2-amino-2-carboxyethyl]disulfanyl]propanoic acid	Organic acids and derivatives	Carboxylic acids and derivatives	Amino acids, peptides, and analogues	24.9367	23.7878	24.6655	23.1132	26.3408	23.6273	22.2111	22.0386	22.8922	25.9927	24.5251	25.1617	25.5713	24.7818	24.4763	22.2869	24.8626	23.3999	23.4296	22.1337	10	10	20	0.586481	0.47621	5.31851	0.00717788	success
1,2-O-Isopropylidene-D-glucofuranose	C9 H16 O6	220.095	0.57	[M-H]-1	DDA for preferred ion	219.088	4.166	-	44.5473		87704		HMDB0242729		253328-56-2	InChI=1S/C9H16O6/c1-9(2)14-7-5(12)6(4(11)3-10)13-8(7)15-9/h4-8,10-12H,3H2,1-2H3/t4-,5+,6-,7-,8-/m1/s1	BGGCXQKYCBBHAH-OZRXBMAMSA-N	(1R)-1-[(3aR,5R,6S,6aR)-6-hydroxy-2,2-dimethyl-3a,5,6,6a-tetrahydrofuro[2,3-d][1,3]dioxol-5-yl]ethane-1,2-diol	Organic oxygen compounds	Organooxygen compounds	Ethers	19.7865	19.4886	19.3349	19.4137	21.0069	19.9498	20.1652	20.4401	20.7532	20.2589	19.2621	19.4177	20.0861	19.3564	19.4901	19.6964	20.5895	20.0996	20.0527	20.093	10	10	20	0.334988	0.157651	1.889	0.16475	success
Sulforaphane	C6 H11 N O S2	177.028	-2.14	[M+H]+1	No MS2	178.035	5.859	+			5350		HMDB0005792	CHEBI:47807	836682-32-7	InChI=1S/C6H11NOS2/c1-10(8)5-3-2-4-7-6-9/h2-5H2,1H3	SUVMJBTUFCVSAD-UHFFFAOYSA-N	1-isothiocyanato-4-methylsulfinylbutane	Organosulfur compounds	Sulfoxides		18.7686	18.3285	18.4386	17.8734	19.4848	18.4923	18.5565	19.2244	19.7874	19.2746	17.9859	17.4962	18.0287	17.9234	19.068	19.0061	19.3451	19.6973	19.2287	20.1611	10	10	20	0.404347	0.245506	2.54561	0.0828012	success
6-amino-1-(1,4,7,10-tetraoxa-13-azacyclopentadecan-13-yl)hexan-1-one	C16 H32 N2 O5	332.232	2.12	[M-H]-1	DDA for preferred ion	331.225	7.288	-	35.4981		4861310					InChI=1S/C16H32N2O5/c17-5-3-1-2-4-16(19)18-6-8-20-10-12-22-14-15-23-13-11-21-9-7-18/h1-15,17H2	KIPCZRLECLUYNM-UHFFFAOYSA-N	6-amino-1-(1,4,7,10-tetraoxa-13-azacyclopentadec-13-yl)hexan-1-one				18.8748	18.0256	18.9932	18.5871	19.9393	19.2627	19.2957	19.5716	19.0713	19.2851	18.2272	18.8394	19.1031	18.7942	19.0944	19.3887	21.4657	19.3202	19.2003	20.0175	10	10	20	0.342542	0.167219	1.95378	0.153662	success
9-Hydroxynonanoic acid	C9 H18 O3	174.125	-0.75	[M-H]-1	DDA for preferred ion	173.118	7.42	-	61.5987	LMFA01050028	138052	C71790		CHEBI:79121	3788-56-5	InChI=1S/C9H18O3/c10-8-6-4-2-1-3-5-7-9(11)12/h10H,1-8H2,(H,11,12)	AFZMICRBFKZNIH-UHFFFAOYSA-N	9-hydroxynonanoic acid				20.6896	19.8992	20.1108	20.0997	21.2005	20.7888	20.7994	21.2639	20.883	21.3005	19.9441	20.0347	20.6335	20.3123	21.0441	21.5589	21.0095	20.9882	20.9992	20.9758	10	10	20	0.406979	0.24884	2.57356	0.0804879	success
Met-Tyr-Ile	C20 H31 N3 O5 S	425.198	-1.73	[M+H]+1	DDA for preferred ion	426.205	6.014	+	81.1798		145457099	NAN		CHEBI:161181		InChI=1S/C20H31N3O5S/c1-4-12(2)17(20(27)28)23-19(26)16(11-13-5-7-14(24)8-6-13)22-18(25)15(21)9-10-29-3/h5-8,12,15-17,24H,4,9-11,21H2,1-3H3,(H,22,25)(H,23,26)(H,27,28)/t12-,15-,16-,17-/m0/s1	LIIXIZKVWNYQHB-STECZYCISA-N	(2S,3S)-2-[[(2S)-2-[[(2S)-2-amino-4-methylsulfanylbutanoyl]amino]-3-(4-hydroxyphenyl)propanoyl]amino]-3-methylpentanoic acid				19.4838	18.1038	19.0798	18.0944	18.4892	19.2798	18.3599		16.5415	19.0025	18.6288	18.0609	18.9489	18.7156	17.0466		18.7838	15.7877	16.7197		10	7	17	0.411469	0.215291	2.09743	0.144145	success
2-Chloroethyl, isoamyl sulfide	C7 H15 Cl S	166.058	-1.97	[M+H]+1	DDA for preferred ion	167.065	2.729	+	4.77471		550800				126823-30-1	InChI=1S/C7H15ClS/c1-7(2)3-5-9-6-4-8/h7H,3-6H2,1-2H3	QVORVXJRTWLNDC-UHFFFAOYSA-N	1-(2-chloroethylsulfanyl)-3-methylbutane				22.7774	21.72	21.7018	22.0312	23.2396	22.8129	22.7546	22.9467	22.5122	22.7244	21.4258	21.9437	22.5342	21.8354	22.9021	22.7849	22.9999	22.5585	22.9284	22.7944	10	10	20	0.378039	0.212183	2.27932	0.108899	success
S-Ethyl dipropylthiocarbamate	C9 H19 N O S	189.118	-2.26	[M+H]+1	DDA for preferred ion	190.126	7.456	+	46.7234		12968	C11081	HMDB0251894	CHEBI:4738	759-94-4	InChI=1S/C9H19NOS/c1-4-7-10(8-5-2)9(11)12-6-3/h4-8H2,1-3H3	GUVLYNGULCJVDO-UHFFFAOYSA-N	S-ethyl N,N-dipropylcarbamothioate	Organosulfur compounds	Thiocarbonyl compounds	Thiocarbamic acid derivatives	19.9556	20.1129	20.6953	19.7025	21.2091	19.9511	20.1282	20.9796	21.735	21.1122	20.2094	19.7541	19.9222	19.6438	20.6962	20.7592	20.958	21.5904	21.0706	21.0294	10	10	20	0.370426	0.20254	2.20641	0.117526	success
L-Glutathione (reduced)	C10 H17 N3 O6 S	307.083	-2.14	[M+H]+1	DDA for preferred ion	308.09	1.003	+	84.3709		745	C02471	HMDB0062697	CHEBI:177535	108457-42-7	InChI=1S/C10H17N3O6S/c11-5(10(18)19)1-2-7(14)13-6(4-20)9(17)12-3-8(15)16/h5-6,20H,1-4,11H2,(H,12,17)(H,13,14)(H,15,16)(H,18,19)	RWSXRVCMGQZWBV-UHFFFAOYSA-N	2-amino-5-[[1-(carboxymethylamino)-1-oxo-3-sulfanylpropan-2-yl]amino]-5-oxopentanoic acid	Organic acids and derivatives	Carboxylic acids and derivatives	Amino acids, peptides, and analogues	22.2957	21.7979	22.6353	25.5684		24.9241	25.257	27.9113	25.465	20.5937		23.9435	20.3177	22.6871	25.7903	26.7477	23.0294	22.2404	24.9055	24.4355	8	10	18	0.501434	0.34803	3.2687	0.0461887	success
Pro-Val-Ile	C16 H29 N3 O4	327.215	-1.49	[M+H]+1	DDA for preferred ion	328.223	5.169	+	66.993		145457639	NAN		CHEBI:162795		InChI=1S/C16H29N3O4/c1-5-10(4)13(16(22)23)19-15(21)12(9(2)3)18-14(20)11-7-6-8-17-11/h9-13,17H,5-8H2,1-4H3,(H,18,20)(H,19,21)(H,22,23)/t10-,11-,12-,13-/m0/s1	OQSGBXGNAFQGGS-CYDGBPFRSA-N	(2S,3S)-3-methyl-2-[[(2S)-3-methyl-2-[[(2S)-pyrrolidine-2-carbonyl]amino]butanoyl]amino]pentanoic acid				19.252	21.1299	19.3741	22.2714	18.4875	19.6727	19.8543	18.7489	19.1342	19.0275	21.0269	20.6933	20.7735	21.3749	18.8049	18.9291	18.0746	19.2074	19.0059	19.383	10	10	20	0.347438	0.173421	1.99658	0.146779	success
gamma-Aminobutyryllysine	C10 H21 N3 O3	231.158	-2.16	[M+H]+1	DDA for preferred ion	232.165	0.655	+	60.2404		20849140		HMDB0001959		22468-02-6	InChI=1S/C10H21N3O3/c11-6-2-1-4-8(10(15)16)13-9(14)5-3-7-12/h8H,1-7,11-12H2,(H,13,14)(H,15,16)/t8-/m0/s1	OCBQYJFUZHJRIU-QMMMGPOBSA-N	(2S)-6-amino-2-(4-aminobutanoylamino)hexanoic acid	Organic acids and derivatives	Peptidomimetics	Hybrid peptides	21.8134	20.207	20.4561	20.4396	21.1642	20.1195	20.2334	20.2288		22.6785	21.2775	20.2339	21.1975	21.3095	18.9642	20.443	20.535	19.5744	21.0288	21.8901	10	9	19	0.372634	0.193387	2.07888	0.138028	success
6-Methyl-8-phenyl-8H-pyrazolo[4,3-e]tetrazolo[1,5-a]pyridine-4-carbaldehyde	C14 H10 N6 O	278.091	-0.97	[M+H]+1	No MS2	279.099	7.793	+			2988778					InChI=1S/C14H10N6O/c1-9-12-7-10(8-21)13-15-17-18-20(13)14(12)19(16-9)11-5-3-2-4-6-11/h2-8H,1H3	SAFFASWQHYQZAP-UHFFFAOYSA-N	5-methyl-3-phenyl-1,3,4,10,11,12-hexazatricyclo[7.3.0.02,6]dodeca-2(6),4,7,9,11-pentaene-8-carbaldehyde				19.9959	18.5858	18.8111	18.7352	20.2744	18.8645	18.8503	19.4237	19.9953	19.3858	18.8435	18.2963	19.3484	19.2938	20.4374	19.1122	20.22	19.6031	20.1193		10	9	19	0.332516	0.141806	1.74357	0.196435	success
Tridemorph	C19 H39 N O	297.303	-1.58	[M+H]+1	DDA for preferred ion	298.31	8.58933	+	59.8073		32518	C11285	HMDB0031810	CHEBI:83365	81412-43-3	InChI=1S/C19H39NO/c1-4-5-6-7-8-9-10-11-12-13-14-15-20-16-18(2)21-19(3)17-20/h18-19H,4-17H2,1-3H3	YTOPFCCWCSOHFV-UHFFFAOYSA-N	2,6-dimethyl-4-tridecylmorpholine	Organoheterocyclic compounds	Oxazinanes	Morpholines	22.7312	23.0614	24.228	22.7474	23.6972	22.3888	24.2553	23.7408	24.2982	22.7886	22.4449	22.0781	22.2931	22.917	24.0206	23.6317	22.9258	23.1702	24.0867	23.0999	10	10	20	0.375989	0.209586	2.25951	0.111172	success
1-Aminoacridine	C13 H10 N2	194.084	-1.47	[M+H]+1	DDA for preferred ion	195.091	7.336	+	0.436889		11352		HMDB0243819		578-06-3	InChI=1S/C13H10N2/c14-11-5-3-7-13-10(11)8-9-4-1-2-6-12(9)15-13/h1-8H,14H2	LOMMDWBTANPFEJ-UHFFFAOYSA-N	acridin-1-amine	Organoheterocyclic compounds	Quinolines and derivatives	Benzoquinolines	16.5629	16.52	16.7453	15.6603	17.4919	16.2743	16.6777	17.488	17.9526	17.9314	16.7834	16.1079	16.9829	16.1137		17.7803	17.7173	18.4515	17.6503	17.9347	10	9	19	0.456226	0.300862	2.9365	0.0589539	success
Triisopropanolamine	C9 H21 N O3	191.152	-1.87	[M+H]+1	DDA for preferred ion	192.159	0.9415	+	38.5118		24730			CHEBI:170017	19759-70-7	InChI=1S/C9H21NO3/c1-7(11)4-10(5-8(2)12)6-9(3)13/h7-9,11-13H,4-6H2,1-3H3	SLINHMUFWFWBMU-UHFFFAOYSA-N	1-[bis(2-hydroxypropyl)amino]propan-2-ol				23.5677	21.9303	21.7454	22.3149	23.4863	23.2977	23.3061	23.2568	22.959	23.0443	22.1134	22.1434	22.624	22.2243	22.8314	23.1205	23.3148	22.9048	23.4253	23.5307	10	10	20	0.461096	0.317388	3.20856	0.0432016	success
Ethyl Isothiocyanatoacetate	C5 H7 N O2 S	145.019	-1.85	[M+H]+1	DDA for preferred ion	146.027	3.548	+	13.5853		32202				24066-82-8	InChI=1S/C5H7NO2S/c1-2-8-5(7)3-6-4-9/h2-3H2,1H3	IYPSSPPKMLXXRN-UHFFFAOYSA-N	ethyl 2-isothiocyanatoacetate				21.3336	21.1031	21.0014	20.6658	21.5764	21.0348	21.3109	21.8469	21.6539	20.9715	20.8293	19.6899	20.931	19.9737	21.7267	21.5923	21.6146	21.7963	21.9236	22.7411	10	10	20	0.517771	0.389177	4.02639	0.0205641	success
2-Aminoadenosine	C10 H14 N6 O4	282.109	4.22	[M+H]+1	No MS2	283.116	0.769	+			72200	C00939		CHEBI:1014	2096-10-8	InChI=1S/C10H14N6O4/c11-7-4-8(15-10(12)14-7)16(2-13-4)9-6(19)5(18)3(1-17)20-9/h2-3,5-6,9,17-19H,1H2,(H4,11,12,14,15)/t3-,5-,6-,9-/m1/s1	ZDTFMPXQUSBYRL-UUOKFMHZSA-N	(2R,3R,4S,5R)-2-(2,6-diaminopurin-9-yl)-5-(hydroxymethyl)oxolane-3,4-diol				19.7701	18.9264	19.213	18.3417	20.1931	20.0286	19.6303	20.05	19.6164	19.5051	19.1357	18.6549	19.5257	18.9618	20.1613	19.5043	19.6321	19.9806	20.1229	20.3218	10	10	20	0.415191	0.259242	2.66235	0.0735977	success
3-[(4-CHLOROPHENYL)SULFONYL]-1,3-THIAZOLANE-2-CARBOHYDRAZIDE	C10 H12 Cl N3 O3 S2	321	-3.02	[M-H]-1	DDA for preferred ion	319.993	1.178	-	100		2779023				175203-14-2	InChI=1S/C10H12ClN3O3S2/c11-7-1-3-8(4-2-7)19(16,17)14-5-6-18-10(14)9(15)13-12/h1-4,10H,5-6,12H2,(H,13,15)	QSEDNOKNZJUECI-UHFFFAOYSA-N	3-(4-chlorophenyl)sulfonyl-1,3-thiazolidine-2-carbohydrazide				22.5354	21.6625	22.2291	21.9596	22.6648	23.2086	23.2414	23.1223	22.8026	22.7164	19.14	20.2486	22.5471	21.7832	22.5345	23.0468	22.1158	23.1575	22.964	23.5115	10	10	20	0.42917	0.276949	2.81938	0.0629488	success
L-(+)-Citrulline	C6 H13 N3 O3	175.095	-2.31	[M+H]+1	DDA for preferred ion	176.103	0.892	+	67.1543		9750	C00327	HMDB0000904	CHEBI:16349	372-85-8	InChI=1S/C6H13N3O3/c7-4(5(10)11)2-1-3-9-6(8)12/h4H,1-3,7H2,(H,10,11)(H3,8,9,12)/t4-/m0/s1	RHGKLRLOHDJJDR-BYPYZUCNSA-N	(2S)-2-amino-5-(carbamoylamino)pentanoic acid	Organic acids and derivatives	Carboxylic acids and derivatives	Amino acids, peptides, and analogues	25.2204	23.6379	23.4958	23.2579	25.8162	22.4253	22.5636	22.8597	22.8524	25.1051	25.5494	25.2335	23.9161	25.3072	23.8779	22.6342	23.8329	24.3329	24.5934	22.3375	10	10	20	0.695538	0.614349	8.56683	0.000831843	success
3-Amino-N-phenyl-3-thioxopropanamide	C9 H10 N2 O S	194.051	-1.68	[M+H]+1	DDA for preferred ion	195.058	6.771	+	15.3135		2771319				59749-96-1	InChI=1S/C9H10N2OS/c10-8(13)6-9(12)11-7-4-2-1-3-5-7/h1-5H,6H2,(H2,10,13)(H,11,12)	DDBQKNUNQJKLNS-UHFFFAOYSA-N	3-amino-N-phenyl-3-sulfanylidenepropanamide				22.4031	21.5696	21.9976	20.9231	22.59	22.0736	22.2887	22.9307	22.8009	23.109	21.6642	21.335	22.4521	21.7834	22.1937	22.4896	22.7475	22.9777	22.6162	22.7265	10	10	20	0.313972	0.131032	1.71625	0.198714	success
Methional diethyl acetal	C8 H18 O2 S	178.102	-2.41	[M+H]+1	No MS2	179.11	6.569	+			85521		HMDB0041608	CHEBI:173837	16630-61-8	InChI=1S/C8H18O2S/c1-4-9-8(10-5-2)6-7-11-3/h8H,4-7H2,1-3H3	FKAZTVDSOBDTFU-UHFFFAOYSA-N	1,1-diethoxy-3-methylsulfanylpropane	Organic oxygen compounds	Organooxygen compounds	Ethers	15.9251	16.5513	16.0139	15.9271	17.1306	16.1822	16.1681	16.9674	17.8512	17.1221	16.2108	14.7213	15.9913	15.4615	16.54	16.9086	17.0674	17.7067	17.4269	17.7066	10	10	20	0.415408	0.259517	2.66473	0.0734218	success
Spermidine	C7 H19 N3	145.158	-2.38	[M+H]+1	DDA for preferred ion	146.165	0.565	+	82.5877		1102	C00315	HMDB0001257	CHEBI:16610	124-20-9	InChI=1S/C7H19N3/c8-4-1-2-6-10-7-3-5-9/h10H,1-9H2	ATHGHQPFGPMSJY-UHFFFAOYSA-N	N'-(3-aminopropyl)butane-1,4-diamine	Organic nitrogen compounds	Organonitrogen compounds	Amines	28.0812	27.9796	27.266	29.1288	28.3808	27.3993	27.7073	28.1706	27.5425	28.8552	28.0387	29.2088	28.4609	28.2975	27.3024	27.2164	27.0421	28.0174	27.7059	27.1215	10	10	20	0.477329	0.33795	3.42469	0.0352837	success
Guanosine	C10 H13 N5 O5	283.091	-1.76	[M+H]+1	DDA for preferred ion	284.098	2.597	+	84.8411		135398635	C00387	HMDB0000133	CHEBI:16750	30747-23-0	InChI=1S/C10H13N5O5/c11-10-13-7-4(8(19)14-10)12-2-15(7)9-6(18)5(17)3(1-16)20-9/h2-3,5-6,9,16-18H,1H2,(H3,11,13,14,19)/t3-,5-,6-,9-/m1/s1	NYHBQMYGNKIUIF-UUOKFMHZSA-N	2-amino-9-[(2R,3R,4S,5R)-3,4-dihydroxy-5-(hydroxymethyl)oxolan-2-yl]-1H-purin-6-one	Nucleosides, nucleotides, and analogues	Purine nucleosides		23.9367	23.4134	22.6305	24.0559	24.032	24.9243	24.538	25.034	23.7883	23.2771	22.1798	24.4057	23.5954	22.385	24.0537	24.5437	24.5146	23.6002	23.8647	23.4462	10	10	20	0.418747	0.263747	2.70158	0.0707621	success
2-Methylbutyrylglycine	C7 H13 N O3	159.089	-2.13	[M+H]+1	No MS2	160.096	7.244	+			193872		HMDB0000339	CHEBI:86366	52320-67-9	InChI=1S/C7H13NO3/c1-3-5(2)7(11)8-4-6(9)10/h5H,3-4H2,1-2H3,(H,8,11)(H,9,10)	HOACIBQKYRHBOW-UHFFFAOYSA-N	2-(2-methylbutanoylamino)acetic acid	Organic acids and derivatives	Carboxylic acids and derivatives	Amino acids, peptides, and analogues	18.3206	17.4107	17.5101	17.5887	18.9125	18.4709	18.6832	18.6794	18.2365	18.6063	17.3778	17.9507	18.6892	17.691	18.8081	18.6858	18.9054	18.391	18.6224	19.0557	10	10	20	0.399536	0.239413	2.49517	0.0871631	success
Tris(2-chloroethyl) phosphate	C6 H12 Cl3 O4 P	283.953	-1.6	[M+H]+1	No MS2	284.961	7.33	+			8295	C14445	HMDB0259276	CHEBI:35037	29716-44-7	InChI=1S/C6H12Cl3O4P/c7-1-4-11-14(10,12-5-2-8)13-6-3-9/h1-6H2	HQUQLFOMPYWACS-UHFFFAOYSA-N	tris(2-chloroethyl) phosphate	Organic acids and derivatives	Organic phosphoric acids and derivatives	Phosphate esters	16.1991	16.1825	16.0956	15.9673	17.0367	16.515		16.9613	17.4324	17.3532	15.9843	16.1928	16.4717	16.3609	17.1506	17.0148	17.0664	17.3978	16.9309	18.4323	10	9	19	0.503451	0.36158	3.54865	0.0336723	success
L-(-)-Methionine	C5 H11 N O2 S	149.051	-2.23	[M+H]+1	DDA for preferred ion	150.058	0.996	+	78.6504		6137	C00073	HMDB0000696	CHEBI:16643	63-68-3	InChI=1S/C5H11NO2S/c1-9-3-2-4(6)5(7)8/h4H,2-3,6H2,1H3,(H,7,8)/t4-/m0/s1	FFEARJCKVFRZRR-BYPYZUCNSA-N	(2S)-2-amino-4-methylsulfanylbutanoic acid	Organic acids and derivatives	Carboxylic acids and derivatives	Amino acids, peptides, and analogues	27.4718	27.0873	26.443	28.1019	27.3483	26.454	26.7527	26.3343	26.1886	27.1992	27.7057	27.0751	27.4687	28.0574	26.6836	25.7713	25.7741	27.6326	27.1917	26.9342	10	10	20	0.431275	0.279615	2.84369	0.0614578	success
Met-Ser-Ile	C14 H27 N3 O5 S	349.167	-1.09	[M+H]+1	DDA for preferred ion	350.174	5.54	+	60.2277		145457059	NAN		CHEBI:161065		InChI=1S/C14H27N3O5S/c1-4-8(2)11(14(21)22)17-13(20)10(7-18)16-12(19)9(15)5-6-23-3/h8-11,18H,4-7,15H2,1-3H3,(H,16,19)(H,17,20)(H,21,22)/t8-,9-,10-,11-/m0/s1	SMVTWPOATVIXTN-NAKRPEOUSA-N	(2S,3S)-2-[[(2S)-2-[[(2S)-2-amino-4-methylsulfanylbutanoyl]amino]-3-hydroxypropanoyl]amino]-3-methylpentanoic acid				18.2375	19.2931	18.4788	18.5734	15.8716	17.9634	16.4444			17.2215	19.3066	19.2849	17.85	18.7448	14.7246		16.8386		14.4806		10	5	15	0.481863	0.274608	2.32498	0.127318	success
Propan-2-yl 2-hydroxy-4-methylsulfanylbutanoate	C8 H16 O3 S	192.082	-1.66	[M+H]+1	No MS2	193.089	5.0105	+	0.42517		10130325		HMDB0246980		57296-04-5	InChI=1S/C8H16O3S/c1-6(2)11-8(10)7(9)4-5-12-3/h6-7,9H,4-5H2,1-3H3	HTDCLHZBSWMJGI-UHFFFAOYSA-N	propan-2-yl 2-hydroxy-4-methylsulfanylbutanoate	Lipids and lipid-like molecules	Fatty Acyls	Fatty acid esters	18.8844	19.0976	18.8758	18.5024	20.0398	18.71	18.9658	19.831	20.4992	19.8425	18.8474	17.9261	18.6605	18.3405	19.3168	19.6927	19.709	20.5723	19.9998	20.7245	10	10	20	0.383784	0.219459	2.33552	0.102719	success
Leu-Ala	C9 H18 N2 O3	202.131	-1.53	[M+H]+1	DDA for preferred ion	203.139	2.566	+	36.3358		81721	NAN	HMDB0028922	CHEBI:73527	7298-84-2	InChI=1S/C9H18N2O3/c1-5(2)4-7(10)8(12)11-6(3)9(13)14/h5-7H,4,10H2,1-3H3,(H,11,12)(H,13,14)/t6-,7-/m0/s1	HSQGMTRYSIHDAC-BQBZGAKWSA-N	(2S)-2-[[(2S)-2-amino-4-methylpentanoyl]amino]propanoic acid	Organic acids and derivatives	Carboxylic acids and derivatives	Amino acids, peptides, and analogues		22.0081	19.6019	20.965	18.0876	19.9307	19.7315		18.0572	18.6163	21.3992	21.3344	19.5384	19.4443	18.0299	15.6039	19.1853	17.9547	18.298		9	8	17	0.413913	0.21855	2.11869	0.141184	success
Tuliposide B	C11 H18 O9	294.095	-1.18	[M+H+MeOH]+1	No MS2	327.128	7.817	+			441643	C08570	HMDB0303141	CHEBI:9778	19870-33-8	InChI=1S/C11H18O9/c1-4(5(14)2-12)10(18)20-11-9(17)8(16)7(15)6(3-13)19-11/h5-9,11-17H,1-3H2/t5?,6-,7-,8+,9-,11+/m1/s1	KVRQQFBSAHPTAB-FUYPYFFWSA-N	[(2S,3R,4S,5S,6R)-3,4,5-trihydroxy-6-(hydroxymethyl)oxan-2-yl] 3,4-dihydroxy-2-methylidenebutanoate	Organic oxygen compounds	Organooxygen compounds	Carbohydrates and carbohydrate conjugates	18.3338	17.0585	17.5114	17.6779	18.7191	17.5508	18.1222	18.4818	18.2737	17.9658	17.3818	17.8759	18.3284	17.3855	18.041	17.4053	18.3013	18.1604	18.0108		10	9	19	0.328397	0.13651	1.71141	0.203302	success
Isosalsolidine	C12 H13 N O2	203.094	-1.66	[M+H]+1	DDA for preferred ion	204.102	6.81	+	19.6583		20725		HMDB0041526	CHEBI:196004	4594-02-9	InChI=1S/C12H13NO2/c1-8-10-7-12(15-3)11(14-2)6-9(10)4-5-13-8/h4-7H,1-3H3	VBMZFACBWDZUSM-UHFFFAOYSA-N	6,7-dimethoxy-1-methylisoquinoline	Organoheterocyclic compounds	Isoquinolines and derivatives		20.8163	20.3946	20.4633	19.5492	21.4129	20.5076	20.8338	21.3633	21.5147	21.599	20.1556	19.8126	20.7918	20.0666	21.4417	21.3401	21.5306	21.5756	21.1885	22.2721	10	10	20	0.416931	0.261446	2.68148	0.0721994	success
6,9-Dimethyl-2,3,4,9-tetrahydro-carbazol-1-one	C14 H15 N O	213.115	-2.04	[M+H]+1	DDA for preferred ion	214.122	6.641	+	31.8312		684308				3449-52-3	InChI=1S/C14H15NO/c1-9-6-7-12-11(8-9)10-4-3-5-13(16)14(10)15(12)2/h6-8H,3-5H2,1-2H3	HUCYGURJOMKPRS-UHFFFAOYSA-N	6,9-dimethyl-3,4-dihydro-2H-carbazol-1-one				20.0456	19.2881	19.7392	18.8186	20.4032	19.7141	20.4563	20.4179	20.3407	20.4251	19.5822	18.61	19.8555	18.8783	20.5548	20.403	19.9972	20.7626	20.1315	20.2496	10	10	20	0.376286	0.209962	2.26237	0.11084	success
Ile-Asn-Tyr	C19 H28 N4 O6	408.2	-1.61	[M+H]+1	DDA for preferred ion	409.207	4.674	+	74.935		16222376	NAN		CHEBI:158244		InChI=1S/C19H28N4O6/c1-3-10(2)16(21)18(27)22-13(9-15(20)25)17(26)23-14(19(28)29)8-11-4-6-12(24)7-5-11/h4-7,10,13-14,16,24H,3,8-9,21H2,1-2H3,(H2,20,25)(H,22,27)(H,23,26)(H,28,29)/t10-,13-,14-,16-/m0/s1	LEDRIAHEWDJRMF-CFMVVWHZSA-N	(2S)-2-[[(2S)-4-amino-2-[[(2S,3S)-2-amino-3-methylpentanoyl]amino]-4-oxobutanoyl]amino]-3-(4-hydroxyphenyl)propanoic acid				18.6265	21.7162	19.3839	20.4086	15.2335	20.2429	19.5125	17.7295	17.4633	17.9897	21.2095	20.9665	19.6774	19.9055	15.7835	16.9144	16.9983	17.661		18.3948	10	9	19	0.298367	0.0979007	1.48836	0.258539	success
1-Octanesulfonic acid	C8 H18 O3 S	194.097	-1.74	[M+H]+1	No MS2	195.105	6.147	+			49939		HMDB0243978	CHEBI:39422	204993-57-7	InChI=1S/C8H18O3S/c1-2-3-4-5-6-7-8-12(9,10)11/h2-8H2,1H3,(H,9,10,11)	WLGDAKIJYPIYLR-UHFFFAOYSA-N	octane-1-sulfonic acid	Organic acids and derivatives	Organic sulfonic acids and derivatives	Organosulfonic acids and derivatives	17.2139	17.982	17.1768	17.1003	18.4501	17.0468	17.4403	18.4709	19.4789	18.552	17.7348	15.7984	17.173	16.9379	17.9924	18.4913	18.3602	19.5308	18.9432	19.3838	10	10	20	0.38807	0.224888	2.37815	0.0982877	success
L-Aspartyl-4-phosphate	C4 H8 N O7 P	213.003	-1.73	[M+H]+1	DDA for preferred ion	214.011	1.201	+	32.581		152441	C03082	HMDB0012250	CHEBI:15836	22138-53-0	InChI=1S/C4H8NO7P/c5-2(4(7)8)1-3(6)12-13(9,10)11/h2H,1,5H2,(H,7,8)(H2,9,10,11)/t2-/m0/s1	IXZNKTPIYKDIGG-REOHCLBHSA-N	(2S)-2-amino-4-oxo-4-phosphonooxybutanoic acid	Organic acids and derivatives	Carboxylic acids and derivatives	Amino acids, peptides, and analogues	22.7635	21.3982	22.3556	23.0549	22.6291	22.8262	23.2993	23.6604	22.5826	22.5661	18.2748	19.8951	22.2711	21.7311	22.7411	23.0925	22.5217	22.7874	22.7052	23.185	10	10	20	0.3967	0.23582	2.46581	0.0898184	success
3-(Dodecylamino)propane-1,2-diol	C15 H33 N O2	259.251	-1.62	[M+H]+1	DDA for preferred ion	260.258	7.383	+	0.655827		102496				821-91-0	InChI=1S/C15H33NO2/c1-2-3-4-5-6-7-8-9-10-11-12-16-13-15(18)14-17/h15-18H,2-14H2,1H3	VWGWFMQZURGKKK-UHFFFAOYSA-N	3-(dodecylamino)propane-1,2-diol				17.965	16.6072	17.1759	17.3733	18.6431	17.887	17.7901	18.2943	18.3709	18.2137	17.6517	17.3911	17.1487	17.3093	18.0267	18.198	18.0814	18.0083	20.0171	17.775	10	10	20	0.354523	0.182395	2.05965	0.137234	success
(R)C(R)S-S-Propylcysteine sulfoxide	C6 H13 N O3 S	179.062	3.47	[M+H]+1	No MS2	180.07	5.256	+			350625		HMDB0029442	CHEBI:173840	17795-24-3	InChI=1S/C6H13NO3S/c1-2-3-11(10)4-5(7)6(8)9/h5H,2-4,7H2,1H3,(H,8,9)	JZKMSAGUCSIIAH-UHFFFAOYSA-N	2-amino-3-propylsulfinylpropanoic acid	Organic acids and derivatives	Carboxylic acids and derivatives	Amino acids, peptides, and analogues	21.0555	20.668	21.1224	20.132	21.382	20.799	20.8394	21.559	21.604	21.7729	20.6038	20.1572	20.9786	20.5422	21.5552	21.4941	21.4585	21.6932	21.5366	21.5738	10	10	20	0.359124	0.188224	2.10137	0.131291	success
Glycyl-Glutamate	C7 H12 N2 O5	204.074	-1.94	[M+H]+1	DDA for preferred ion	205.082	0.757	+	13.2586		306108		HMDB0028840	CHEBI:193748	7412-78-4	InChI=1S/C7H12N2O5/c8-3-5(10)9-4(7(13)14)1-2-6(11)12/h4H,1-3,8H2,(H,9,10)(H,11,12)(H,13,14)	IEFJWDNGDZAYNZ-UHFFFAOYSA-N	2-[(2-aminoacetyl)amino]pentanedioic acid	Organic acids and derivatives	Carboxylic acids and derivatives	Amino acids, peptides, and analogues	21.7673	22.1553	20.8533	22.119	21.4063	21.6621	21.3135	20.7124	20.9361	21.632	22.28	21.0097	22.0805	22.4683	21.2119	20.158	20.6102	21.756	20.993	21.6566	10	10	20	0.316636	0.134406	1.73756	0.194149	success
C(Ccc)C(O)(C[N+](C)(C)C)CC([O-])=O	C11 H23 N O3	217.167	-2.16	[M+H]+1	No MS2	218.175	4.394	+	22.9253		129671784		HMDB0249478			InChI=1S/C11H23NO3/c1-5-6-7-11(15,8-10(13)14)9-12(2,3)4/h15H,5-9H2,1-4H3	DEENONVUKMDPFT-UHFFFAOYSA-N	3-hydroxy-3-[(trimethylazaniumyl)methyl]heptanoate	Organic acids and derivatives	Hydroxy acids and derivatives	Medium-chain hydroxy acids and derivatives	20.9314	20.3468	20.6476	20.1121	21.7986	20.9038	21.1372	21.4376	21.1666	21.2089	20.27	20.3634	21.1905	20.5454	21.4752	21.2636	21.2002	20.9995	21.4541	21.4687	10	10	20	0.315959	0.133549	1.73213	0.195301	success
Phe-Ala	C12 H16 N2 O3	236.116	-1.58	[M+H]+1	DDA for preferred ion	237.123	3.314	+	70.9241		5488196	C10377	HMDB0028988	CHEBI:73630	3918-87-4	InChI=1S/C12H16N2O3/c1-8(12(16)17)14-11(15)10(13)7-9-5-3-2-4-6-9/h2-6,8,10H,7,13H2,1H3,(H,14,15)(H,16,17)/t8-,10-/m0/s1	MIDZLCFIAINOQN-WPRPVWTQSA-N	(2S)-2-[[(2S)-2-amino-3-phenylpropanoyl]amino]propanoic acid	Organic acids and derivatives	Carboxylic acids and derivatives	Amino acids, peptides, and analogues	18.3991	23.0175	19.0852	21.6017	16.0864	19.5939	19.5185	18.2989	17.8339	17.9205	22.2129	21.6818	18.6271	19.3603		18.4986	17.3627	18.6734	17.1812	18.804	10	9	19	0.275431	0.0684114	1.33046	0.306995	success
Cervonoyl ethanolamide	C24 H36 O3	372.266	-2.39	[M+H]+1	No MS2	373.273	7.78033	+			53245830		HMDB0013627	CHEBI:89608		InChI=1S/C24H36O3/c1-2-3-4-5-6-7-8-9-10-11-12-13-14-15-16-17-18-19-20-21-24(26)27-23-22-25/h3-4,6-7,9-10,12-13,15-16,18-19,25H,2,5,8,11,14,17,20-23H2,1H3/b4-3-,7-6-,10-9-,13-12-,16-15-,19-18-	CXWASNUDKUTFPQ-KUBAVDMBSA-N	2-hydroxyethyl (4Z,7Z,10Z,13Z,16Z,19Z)-docosa-4,7,10,13,16,19-hexaenoate	Lipids and lipid-like molecules	Fatty Acyls	Fatty acid esters	21.2487	20.1552	20.8106	20.4248	22.3582	21.6888	21.154	21.5494	21.1403	20.9959	20.9419	20.5815	20.9791	20.423	21.6838	21.8003	21.6868	21.4016	21.5786	21.0162	10	10	20	0.30013	0.113498	1.60814	0.223689	success
1,2-Benzisothiazol-3(2H)-one	C7 H5 N O S	151.009	-2.11	[M+H]+1	No MS2	152.016	7.032	+			17520		HMDB0034413	CHEBI:167099	2634-33-5	InChI=1S/C7H5NOS/c9-7-5-3-1-2-4-6(5)10-8-7/h1-4H,(H,8,9)	DMSMPAJRVJJAGA-UHFFFAOYSA-N	1,2-benzothiazol-3-one	Organoheterocyclic compounds	Benzothiazoles		21.005	20.0668	20.5417	19.7579	21.4107	21.0015	20.786	21.3913	21.0586	21.6205	20.2091	19.7699	20.7132	20.221	21.6263	21.1843	21.5996	21.1624	21.0903	19.7693	10	10	20	0.250921	0.0511665	1.25615	0.330094	success
Alanylisoleucine	C9 H18 N2 O3	202.131	-1.62	[M+H]+1	No MS2	203.139	1.111	+			7408079		HMDB0028690	CHEBI:73805	29727-65-9	InChI=1S/C9H18N2O3/c1-4-5(2)7(9(13)14)11-8(12)6(3)10/h5-7H,4,10H2,1-3H3,(H,11,12)(H,13,14)/t5-,6-,7-/m0/s1	ZSOICJZJSRWNHX-ACZMJKKPSA-N	(2S,3S)-2-[[(2S)-2-aminopropanoyl]amino]-3-methylpentanoic acid	Organic acids and derivatives	Carboxylic acids and derivatives	Amino acids, peptides, and analogues	19.6266	22.093	19.1022	21.1102	19.8746	19.659	20.0733	19.1539	19.3179	19.9422	20.4912	20.7844	19.9787	19.9619	19.7378	19.4353	18.8767	20.076	20.3046	19.3176	10	10	20	0.263401	0.0669742	1.34096	0.300466	success
N-[2-(Dimethylamino)ethyl]-3,4,5-triethoxybenzamide	C17 H28 N2 O4	324.206	3.31	[M+H]+1	DDA for preferred ion	325.213	8.431	+	1.39098		756601				363628-00-6	InChI=1S/C17H28N2O4/c1-6-21-14-11-13(17(20)18-9-10-19(4)5)12-15(22-7-2)16(14)23-8-3/h11-12H,6-10H2,1-5H3,(H,18,20)	RBZPFHODVKADAQ-UHFFFAOYSA-N	N-[2-(dimethylamino)ethyl]-3,4,5-triethoxybenzamide				19.6717	19.6593	19.454	18.993	20.22	20.0302	19.9935	20.742	20.7787	20.7641	20.093	19.5013	20.1101	19.2391	20.3065	20.6626	20.1674	21.1086	20.8193	18.5281	10	10	20	0.259909	0.0625515	1.31695	0.308574	success
8-aminoguanine	C5 H6 N6 O	166.06	-0.42	[M+H]+1	DDA for preferred ion	167.068	5.007	+	3.98854		135421887			CHEBI:40802	28128-41-8	InChI=1S/C5H6N6O/c6-4-8-1-2(9-4)10-5(7)11-3(1)12/h(H6,6,7,8,9,10,11,12)	WYDKPTZGVLTYPG-UHFFFAOYSA-N	2,8-diamino-1,7-dihydropurin-6-one				20.2628	19.502	19.3272	19.2122	20.2759	19.9475	20.8178	21.0347	20.2823	21.0821	19.7451	19.6766	20.1685	20.1991	21.415	20.811	21.1782	20.5942	20.1144	18.002	10	10	20	0.272377	0.0783444	1.40377	0.280269	success
Benzyl butyrate	C11 H14 O2	178.099	-1.99	[M+H-H2O]+1	DDA for other ion	161.096	7.913	+	44.276		7650	NAN	HMDB0033376	CHEBI:173824	103-37-7	InChI=1S/C11H14O2/c1-2-6-11(12)13-9-10-7-4-3-5-8-10/h3-5,7-8H,2,6,9H2,1H3	VONGZNXBKCOUHB-UHFFFAOYSA-N	benzyl butanoate	Benzenoids	Benzene and substituted derivatives	Benzyloxycarbonyls	20.6805	19.9168	20.046	20.0031	21.2109	20.6839	20.6736	21.0255	20.5489	20.7005	19.9675	20.0564	20.5618	20.1339	20.8375	20.8778	20.9659	22.6517	20.9232	22.4182	10	10	20	0.393146	0.231319	2.42941	0.0932336	success
(+/-)-(e)-4-Ethyl-2-[(z)-hydroxyimino]-5-nitro-3-hexen-1-yl-nicotinamide	C14 H18 N4 O4	306.134	2.63	[M+H]+1	No MS2	307.141	8.11	+					HMDB0242266				BSMGQVOYPQZEOC-UHFFFAOYSA-N		Organoheterocyclic compounds	Pyridines and derivatives	Pyridinecarboxylic acids and derivatives	19.425	17.7817	18.7304	18.309	19.5765	18.7823	17.6648	17.7196	17.2754	20.5213	19.4092	18.4068	19.7451	18.6908	18.8418	18.4722	20.0792	16.9453	16.7717		10	9	19	0.323281	0.129933	1.67201	0.212066	success
Glycerol phenylbutyrate	C33 H38 O6	530.266	-2.22	[M+H]+1	DDA for preferred ion	531.273	7.764	+	73.0841		10482134		HMDB0252844	CHEBI:134745	611168-24-2	InChI=1S/C33H38O6/c34-31(22-10-19-27-13-4-1-5-14-27)37-25-30(39-33(36)24-12-21-29-17-8-3-9-18-29)26-38-32(35)23-11-20-28-15-6-2-7-16-28/h1-9,13-18,30H,10-12,19-26H2	ZSDBFLMJVAGKOU-UHFFFAOYSA-N	2,3-bis(4-phenylbutanoyloxy)propyl 4-phenylbutanoate	Lipids and lipid-like molecules	Glycerolipids	Triradylcglycerols	21.6155	20.6384	21.3229	20.1277	21.5771	21.7841	21.6107	21.9104	21.1338	20.8837	20.7593	20.5752	21.002	20.6627	21.5782	21.2793	21.7748	20.8283	21.0155		10	9	19	0.393199	0.219827	2.26795	0.113666	success
TRIBUTYL PHOSPHATE	C12 H27 O4 P	266.164	-1.74	[M+H]+1	DDA for preferred ion	267.172	8.007	+	26.9968		31357	C14439	HMDB0259164	CHEBI:35019	126-73-8	InChI=1S/C12H27O4P/c1-4-7-10-14-17(13,15-11-8-5-2)16-12-9-6-3/h4-12H2,1-3H3	STCOOQWBFONSKY-UHFFFAOYSA-N	tributyl phosphate	Organic acids and derivatives	Organic phosphoric acids and derivatives	Phosphate esters	21.3528	21.42	20.8533	21.061	22.3487	21.0585	21.3359	21.832	22.3701	21.9188	21.073	20.5603	21.2372	20.7933	21.8939	21.8051	21.7829	22.53	22.117	22.6634	10	10	20	0.352506	0.179841	2.04156	0.139901	success
Methyl (5S,7S)-5,7-dihydroxyoctanoate	C9 H18 O4	190.12	-0.05	[M-H]-1	DDA for preferred ion	189.113	6.97	-	61.4556		11041549				503310-39-2	InChI=1S/C9H18O4/c1-7(10)6-8(11)4-3-5-9(12)13-2/h7-8,10-11H,3-6H2,1-2H3/t7-,8-/m0/s1	DVTCUIAUYLJAHZ-YUMQZZPRSA-N	methyl (5S,7S)-5,7-dihydroxyoctanoate				21.1283	20.0568	20.6332	18.7917	21.2974	21.3329	21.5919	21.5164	21.3556	21.4781	19.6485	18.5058	21.265	20.1921	21.4415	22.2339	20.4035	22.2004	21.4792	21.8083	10	10	20	0.389608	0.226836	2.39359	0.0967347	success
2-Piperidinone	C5 H9 N O	99.0682	-2.17	[M+H]+1	DDA for preferred ion	100.075	3.16	+	61.2428		12665	NAN	HMDB0011749	CHEBI:77761	675-20-7	InChI=1S/C5H9NO/c7-5-3-1-2-4-6-5/h1-4H2,(H,6,7)	XUWHAWMETYGRKB-UHFFFAOYSA-N	piperidin-2-one	Organoheterocyclic compounds	Piperidines	Piperidinones		22.8532	21.4809	23.1547		22.6705	22.8649	23.3572	23.6711	22.8214	21.9391	21.6899	21.8737	22.1274		23.8314				25.0242	8	6	14	0.646491	0.489376	4.11476	0.0362988	success
(4Z,7Z,10S,11E)-10-Hydroperoxy-12-[(1R,4S,5S,6R)-6-[(2Z)-pent-2-en-1-yl]-2,3-dioxabicyclo[2.2.1]heptan-5-yl]dodeca-4,7,11-trienoylcarnitine	C29 H45 N O8	535.313	-3.5	[M-H]-1	No MS2	534.305	4.814	-			156962841		HMDB0241812			InChI=1S/C29H45NO8/c1-5-6-11-15-24-25(27-20-26(24)37-38-27)18-17-22(36-34)14-12-9-7-8-10-13-16-29(33)35-23(19-28(31)32)21-30(2,3)4/h6,8-12,17-18,22-27H,5,7,13-16,19-21H2,1-4H3,(H-,31,32,34)/b10-8+,11-6+,12-9+,18-17+	XSPHWZQOBWCQCG-MFNRHLQOSA-N	3-[(4E,7E,11E)-10-hydroperoxy-12-[6-[(E)-pent-2-enyl]-2,3-dioxabicyclo[2.2.1]heptan-5-yl]dodeca-4,7,11-trienoyl]oxy-4-(trimethylazaniumyl)butanoate	Lipids and lipid-like molecules	Fatty Acyls	Eicosanoids	18.5065	17.7486	18.3643		16.6148	18.4526	17.8118		15.069	17.2558	17.0495	17.4629	17.835	17.1257	15.9976		17.3077		16.7087		9	6	15	0.409547	0.173366	1.73404	0.218727	success
S-Adenosylhomocysteine	C14 H20 N6 O5 S	384.121	-1.7	[M+2H]+2	DDA for preferred ion	193.068	2.343	+	77.047		439155	C00021	HMDB0000939	CHEBI:16680	979-92-0	InChI=1S/C14H20N6O5S/c15-6(14(23)24)1-2-26-3-7-9(21)10(22)13(25-7)20-5-19-8-11(16)17-4-18-12(8)20/h4-7,9-10,13,21-22H,1-3,15H2,(H,23,24)(H2,16,17,18)/t6-,7+,9+,10+,13+/m0/s1	ZJUKTBDSGOFHSH-WFMPWKQPSA-N	(2S)-2-amino-4-[[(2S,3S,4R,5R)-5-(6-aminopurin-9-yl)-3,4-dihydroxyoxolan-2-yl]methylsulfanyl]butanoic acid	Organoheterocyclic compounds	Lactones	Gamma butyrolactones	20.6711	20.0563	20.5675	23.0882	20.2562	22.0345	23.7723	22.0559	22.6412	20.8327	19.9281	17.5247	20.9828	20.3537	21.5424	21.4134	21.4671	23.3554	21.8298	13.838	10	10	20	0.330793	0.152338	1.85365	0.17116	success
cyclic Melatonin	C13 H14 N2 O2	230.105	-1.57	[M+H]+1	DDA for preferred ion	231.112	5.028	+	44.0053		129373222		HMDB0060811	CHEBI:193824		InChI=1S/C13H14N2O2/c1-8(16)15-6-5-10-11-7-9(17-2)3-4-12(11)14-13(10)15/h3-4,7,14H,5-6H2,1-2H3	ZQJVLSOGSIIBCF-UHFFFAOYSA-N	1-(7-methoxy-2,4-dihydro-1H-pyrrolo[2,3-b]indol-3-yl)ethanone	Organoheterocyclic compounds	Indoles and derivatives	Pyrroloindoles	19.3833	18.628	18.2147	19.9303	19.8324	19.3926	18.8141	18.4442	17.5752	20.3989	17.6219	20.3445	19.1495	19.508	16.1436	17.6633	17.9082	18.775	17.6522	18.7772	10	10	20	0.338464	0.162055	1.91863	0.159576	success
Prolylleucine	C11 H20 N2 O3	228.147	-1.83	[M+H]+1	DDA for preferred ion	229.154	0.779	+	42.9224		444109;7082009	NAN	HMDB0253028		52899-07-7	InChI=1S/C11H20N2O3/c1-7(2)6-9(11(15)16)13-10(14)8-4-3-5-12-8/h7-9,12H,3-6H2,1-2H3,(H,13,14)(H,15,16)/t8-,9-/m0/s1	ZKQOUHVVXABNDG-UHFFFAOYSA-N	Prolylleucine	Organic acids and derivatives	Carboxylic acids and derivatives	Amino acids, peptides, and analogues	21.4655	21.0966	21.393	22.5779	21.2733	21.336	22.9928	21.0668	21.8426	20.5843	20.8378	20.71	21.1588	20.9486	21.5925	21.2745	21.1636	23.2539	22.6221	21.1229	10	10	20	0.286666	0.0964441	1.50701	0.250038	success
2,2,6,6-Tetramethylpiperidin-1-ol	C9 H19 N O	157.146	-1.91	[M+H]+1	DDA for preferred ion	158.154	1.374	+	13.6333		549976		HMDB0245345	CHEBI:172380	205679-68-1	InChI=1S/C9H19NO/c1-8(2)6-5-7-9(3,4)10(8)11/h11H,5-7H2,1-4H3	VUZNLSBZRVZGIK-UHFFFAOYSA-N	1-hydroxy-2,2,6,6-tetramethylpiperidine	Organoheterocyclic compounds	Piperidines		24.0433	22.9407	22.5727	23.2066	24.158	24.1067	23.8445	23.8502	23.6107	23.902	22.8841	23.3882	23.5611	22.9403	24.2433	23.791	24.2615	23.6496	23.8952	24.1097	10	10	20	0.385728	0.221922	2.35478	0.10069	success
Met-Glu-Ile	C16 H29 N3 O6 S	391.179	2.08	[M-H]-1	DDA for preferred ion	390.171	5.626	-	100		145456928	NAN		CHEBI:160704		InChI=1S/C16H29N3O6S/c1-4-9(2)13(16(24)25)19-15(23)11(5-6-12(20)21)18-14(22)10(17)7-8-26-3/h9-11,13H,4-8,17H2,1-3H3,(H,18,22)(H,19,23)(H,20,21)(H,24,25)/t9-,10-,11-,13-/m0/s1	CHQWUYSNAOABIP-ZPFDUUQYSA-N	(2S,3S)-2-[[(2S)-2-[[(2S)-2-amino-4-methylsulfanylbutanoyl]amino]-4-carboxybutanoyl]amino]-3-methylpentanoic acid				17.7609	18.9583	18.8825	17.3455	17.3064	17.17	17.1568		15.5915	17.677	18.9574	18.3474	17.2591	17.9872			18.4492		15.8568		10	5	15	0.389585	0.14542	1.59558	0.249828	success
Octadecanamide	C18 H37 N O	283.287	-1.96	[M+H]+1	DDA for preferred ion	284.294	8.218	+	58.3762	LMFA08010003	31292	C13846	HMDB0034146	CHEBI:34900	124-26-5	InChI=1S/C18H37NO/c1-2-3-4-5-6-7-8-9-10-11-12-13-14-15-16-17-18(19)20/h2-17H2,1H3,(H2,19,20)	LYRFLYHAGKPMFH-UHFFFAOYSA-N	octadecanamide	Organic acids and derivatives	Carboximidic acids and derivatives	Carboximidic acids	25.3171	25.3549	25.4598	25.7272	26.39	25.1691	25.6153	26.1664	26.9796	26.3363	24.8363	24.615	25.3836	25.6124	25.8895	26.0067	26.1024	26.4052	28.1508	27.2553	10	10	20	0.298141	0.110978	1.59295	0.227453	success
Idrapril	C11 H18 N2 O5	258.123	3.92	[M+H-H2O]+1	DDA for other ion	241.119	7.76	+	26.7051		65960		HMDB0253380		127420-24-0	InChI=1S/C11H18N2O5/c1-13(6-9(14)12-18)10(15)7-4-2-3-5-8(7)11(16)17/h7-8,18H,2-6H2,1H3,(H,12,14)(H,16,17)/t7-,8+/m1/s1	QKIVRALZQSUWHH-SFYZADRCSA-N	cis-(1S,2R)-2-[[2-(hydroxyamino)-2-oxoethyl]-methylcarbamoyl]cyclohexane-1-carboxylic acid	Organic acids and derivatives	Carboxylic acids and derivatives	Amino acids, peptides, and analogues	21.4629	20.6273	20.954	21.0442	21.9132	21.3253	21.1984	21.7377	22.0778	21.509	20.656	21.2087	21.5984	21.5338	22.4618	21.4226	22.3237	21.3804	21.4518	17.9271	10	10	20	0.391153	0.228793	2.40918	0.0951938	success
Galactitol	C6 H14 O6	182.078	-4.07	[M+H]+1	No MS2	183.086	5.241	+			11850	C01697	HMDB0000107	CHEBI:16813	608-66-2	InChI=1S/C6H14O6/c7-1-3(9)5(11)6(12)4(10)2-8/h3-12H,1-2H2/t3-,4+,5+,6-	FBPFZTCFMRRESA-GUCUJZIJSA-N	(2R,3S,4R,5S)-hexane-1,2,3,4,5,6-hexol	Organic oxygen compounds	Organooxygen compounds	Carbohydrates and carbohydrate conjugates	19.2444	18.8412	19.4205	18.1869	19.5762	18.9014	18.9648	19.8012	19.6924	19.9183	15.5057	18.3473	19.2788	18.8297	19.7068	19.6494	19.6877	19.9113	19.7245	19.6799	10	10	20	0.239249	0.0363817	1.17934	0.359421	success
Jervine	C27 H39 N O3	425.292	-1.82	[M+H]+1	DDA for preferred ion	426.3	7.501	+	45.659		10098	C10811	HMDB0253731	CHEBI:6088	469-59-0	InChI=1S/C27H39NO3/c1-14-11-21-24(28-13-14)16(3)27(31-21)10-8-19-20-6-5-17-12-18(29)7-9-26(17,4)23(20)25(30)22(19)15(27)2/h5,14,16,18-21,23-24,28-29H,6-13H2,1-4H3/t14-,16+,18-,19-,20-,21+,23+,24-,26-,27-/m0/s1	CLEXYFLHGFJONT-DNMILWOZSA-N	(3S,3'R,3'aS,6'S,6aS,6bS,7'aR,9R,11aS,11bR)-3-hydroxy-3',6',10,11b-tetramethylspiro[1,2,3,4,6,6a,6b,7,8,11a-decahydrobenzo[a]fluorene-9,2'-3a,4,5,6,7,7a-hexahydro-3H-furo[3,2-b]pyridine]-11-one	Lipids and lipid-like molecules	Steroids and steroid derivatives	Steroidal alkaloids	19.1145	16.678	18.7896	16.8489	19.4876	19.6648	17.9289	19.8319	17.7956	17.0826	17.0943	17.496	18.3027	17.054	19.3589	19.4047	20.612	18.2058	18.2393	19.935	10	10	20	0.32246	0.141783	1.78473	0.184434	success
Cafaminol	C11 H17 N5 O3	267.133	-1.76	[M+H]+1	DDA for preferred ion	268.14	1.433	+	24.924		35685			CHEBI:135099	30924-31-3	InChI=1S/C11H17N5O3/c1-13(5-6-17)10-12-8-7(14(10)2)9(18)16(4)11(19)15(8)3/h17H,5-6H2,1-4H3	ZGNRRVAPHPANFI-UHFFFAOYSA-N	8-[2-hydroxyethyl(methyl)amino]-1,3,7-trimethylpurine-2,6-dione				19.2153	19.8052	18.9636	21.7909	18.5181	17.9114	18.8019	18.254	18.5191	19.6408	20.2662	20.223	19.6552	21.3981	18.5731	17.7038	17.4899	20.5567	18.8802	20.7879	10	10	20	0.327222	0.147815	1.82391	0.176758	success
D-Panthenol	C9 H19 N O4	205.131	0.34	[M-H]-1	DDA for preferred ion	204.124	4.794	-	100	LMFA08020198	131204	C05944	HMDB0004231	CHEBI:27373	81-13-0	InChI=1S/C9H19NO4/c1-9(2,6-12)7(13)8(14)10-4-3-5-11/h7,11-13H,3-6H2,1-2H3,(H,10,14)/t7-/m0/s1	SNPLKNRPJHDVJA-ZETCQYMHSA-N	(2R)-2,4-dihydroxy-N-(3-hydroxypropyl)-3,3-dimethylbutanamide	Organic oxygen compounds	Organooxygen compounds	Alcohols and polyols	22.0038	21.2128	22.7181	22.1452	22.6065	22.912	22.5417	22.6466	22.0708	22.3056	21.2736	21.5446	21.9269	21.3285	22.0318	21.9861	22.7542	22.4729	22.8326	22.7087	10	10	20	0.388016	0.224821	2.37761	0.098342	success
2-Ethylsulfanyl-1H-benzoimidazole	C9 H10 N2 S	178.056	-2.25	[M+H]+1	DDA for preferred ion	179.063	5.263	+	27.3836		720878		HMDB0244644		14610-11-8	InChI=1S/C9H10N2S/c1-2-12-9-10-7-5-3-4-6-8(7)11-9/h3-6H,2H2,1H3,(H,10,11)	UGCOPUIBNABIEP-UHFFFAOYSA-N	2-ethylsulfanyl-1H-benzimidazole	Organoheterocyclic compounds	Benzimidazoles		25.1167	24.6416	25.0925	24.0887	25.4206	24.7996	24.8619	25.5338	25.5141	25.8055	24.5731	24.1101	24.9699	24.5097	25.5191	25.4302	25.4478	25.6192	25.4943	25.5219	10	10	20	0.317724	0.135784	1.74631	0.192306	success
Valylvaline	C10 H20 N2 O3	216.147	-1.71	[M+H]+1	DDA for preferred ion	217.154	5.8055	+	78.0186		107475		HMDB0029140	CHEBI:73704	3918-94-3	InChI=1S/C10H20N2O3/c1-5(2)7(11)9(13)12-8(6(3)4)10(14)15/h5-8H,11H2,1-4H3,(H,12,13)(H,14,15)/t7-,8-/m0/s1	KRNYOVHEKOBTEF-YUMQZZPRSA-N	(2S)-2-[[(2S)-2-amino-3-methylbutanoyl]amino]-3-methylbutanoic acid	Organic acids and derivatives	Carboxylic acids and derivatives	Amino acids, peptides, and analogues	23.8839	21.9447	23.1252	18.4833	22.422	23.3156	24.2432	21.8442	23.7855	21.4698	21.802	18.462	24.2539	21.4311	24.7136	23.5157	22.2509	24.5212	24.6427	23.0118	10	10	20	0.336516	0.159586	1.90198	0.162461	success
N,N,4-Trimethyl-3,5-dinitrobenzenesulfonamide	C9 H11 N3 O6 S	289.037	1.23	[M+H]+1	DDA for preferred ion	290.044	1.165	+	29.3346		4316006				80198-24-9	InChI=1S/C9H11N3O6S/c1-6-8(11(13)14)4-7(5-9(6)12(15)16)19(17,18)10(2)3/h4-5H,1-3H3	LBAJJURTSAUERA-UHFFFAOYSA-N	N,N,4-trimethyl-3,5-dinitrobenzenesulfonamide				20.8902	19.7331	20.3399	20.5303	20.8102	20.7562	20.9785	21.1089	20.4497	20.4881	16.9356	17.9167	20.2792	19.7547	20.502	20.6838	20.1304	20.4247	20.5668	19.5666	10	10	20	0.384958	0.220946	2.34714	0.10149	success
1-Naphthaldehyde	C11 H8 O	156.058	4.28	[M+H]+1	DDA for preferred ion	157.065	5.257	+	23.733		6195	C14090	HMDB0060325	CHEBI:52367	66-77-3	InChI=1S/C11H8O/c12-8-10-6-3-5-9-4-1-2-7-11(9)10/h1-8H	SQAINHDHICKHLX-UHFFFAOYSA-N	naphthalene-1-carbaldehyde	Benzenoids	Naphthalenes		22.2033	22.1975	21.9548	21.9254	23.6296	22.2502	22.4912	22.9511	23.44	23.0331	21.8623	21.1928	21.7694	21.9225	22.8408	23.1787	23.2787	23.5765	23.2065	18.1932	10	10	20	0.297538	0.110215	1.58837	0.228602	success
Dacarbazine	C6 H10 N6 O	182.092	-0.15	[M+H]+1	DDA for preferred ion	183.099	6.527	+	9.22572		135398738	C06936	HMDB0014989	CHEBI:94587	4342-03-4	InChI=1S/C6H10N6O/c1-12(2)11-10-6-4(5(7)13)8-3-9-6/h3H,1-2H3,(H2,7,13)(H,8,9)/b11-10+	FDKXTQMXEQVLRF-ZHACJKMWSA-N	4-[(E)-dimethylaminodiazenyl]-1H-imidazole-5-carboxamide	Organic acids and derivatives	Carboxylic acids and derivatives	Carboxylic acid derivatives	21.2664	20.0789	20.7447	20.1155	21.9423	21.0892	21.6207	21.8952	21.2139	21.9436	20.6631	20.4322	21.4272	20.3733	21.492	21.7327	21.817	21.5937	21.3479	19.9294	10	10	20	0.216584	0.00767309	1.03673	0.420698	success
Vanillin	C8 H8 O3	152.047	-1.75	[M-H]-1	DDA for preferred ion	151.04	5.471	-	77.0319		1183	C00755	HMDB0012308	CHEBI:18346	121-33-5	InChI=1S/C8H8O3/c1-11-8-4-6(5-9)2-3-7(8)10/h2-5,10H,1H3	MWOOGOJBHIARFG-UHFFFAOYSA-N	4-hydroxy-3-methoxybenzaldehyde	Benzenoids	Phenols	Methoxyphenols	20.7668	20.1104	20.2141	19.9289	21.1208	20.78	20.732	20.9832	20.6163	21.3945	20.0576	20.336	20.3332	20.5324	20.8763	21.0815	21.3296	20.862	21.1704	21.3307	10	10	20	0.395045	0.233724	2.44881	0.0913963	success
3,8-DIAMINO-6-PHENYLPHENANTHRIDINE	C19 H15 N3	285.126	-3.29	[M+H+MeOH]+1	No MS2	318.159	8.236	+			104052				52009-64-0	InChI=1S/C19H15N3/c20-13-6-8-15-16-9-7-14(21)11-18(16)22-19(17(15)10-13)12-4-2-1-3-5-12/h1-11H,20-21H2	CPNAVTYCORRLMH-UHFFFAOYSA-N	6-phenylphenanthridine-3,8-diamine				18.1156	16.3678		16.9628	18.2171	15.9622	15.4672		15.9526	18.4668	16.5173	17.2942	17.8241	16.9401	16.6544		17.657	15.8729	15.6879		9	7	16	0.464602	0.269912	2.38636	0.114446	success
1-deoxy-6-O-[3-(3,5-di-tert-butyl-4-hydroxyphenyl)propanoyl]-1-(methylamino)hexitol	C24 H41 N O7	455.289	1.46	[M-H]-1	DDA for preferred ion	454.282	8.152	-	100		3636483				371953-68-3	InChI=1S/C24H41NO7/c1-23(2,3)15-10-14(11-16(20(15)29)24(4,5)6)8-9-19(28)32-13-18(27)22(31)21(30)17(26)12-25-7/h10-11,17-18,21-22,25-27,29-31H,8-9,12-13H2,1-7H3	CCXXHIOAOJVUHK-UHFFFAOYSA-N	[2,3,4,5-tetrahydroxy-6-(methylamino)hexyl] 3-(3,5-ditert-butyl-4-hydroxyphenyl)propanoate				24.2794	23.1041	24.0993	22.5905	24.644	24.7374	23.5266	24.2984	24.226	24.121	23.097	23.1748	24.2703	23.4623	24.5975	24.5779	24.8572	23.8365	24.3548	24.0776	10	10	20	0.265575	0.0697286	1.35604	0.295488	success
2,6-Dibromo-4-[(phenylsulfonyl)amino]phenyl benzoate	C19 H13 Br2 N O4 S	508.894	1.79	[M+H]+1	No MS2	509.901	0.852	+			1098512					InChI=1S/C19H13Br2NO4S/c20-16-11-14(22-27(24,25)15-9-5-2-6-10-15)12-17(21)18(16)26-19(23)13-7-3-1-4-8-13/h1-12,22H	CRJCCLSWSCMXAB-UHFFFAOYSA-N	[4-(benzenesulfonamido)-2,6-dibromophenyl] benzoate				19.3625	19.5216	19.2137	20.1788	19.3644	19.3397	19.5298	19.7831	19.3278	19.75	19.2732	19.1324	19.895	19.5696	19.3874	19.3416	17.5496	19.0151	19.0286	19.3038	10	10	20	0.297593	0.110285	1.58879	0.228496	success
Tridecanamide	C13 H27 N O	213.209	-2.48	[M+H]+1	No MS2	214.216	8.202	+		LMFA08010012	4167542			CHEBI:165593	34778-57-9	InChI=1S/C13H27NO/c1-2-3-4-5-6-7-8-9-10-11-12-13(14)15/h2-12H2,1H3,(H2,14,15)	RSSGSPAYFRXVKG-UHFFFAOYSA-N	tridecanamide				19.8271	19.9764	20.2142	19.7261	20.8631	19.7744	19.9371	20.4194	20.8624	20.1928	19.7819	19.6553	19.7924	20.0328	20.696	20.01	20.1813	20.205	20.2579	20.7017	10	10	20	0.288032	0.0981733	1.51709	0.247272	success
3-Ethoxy-4-hydroxybenzaldehyde	C9 H10 O3	166.063	-1.03	[M-H]-1	DDA for preferred ion	165.056	7.315	-	72.5618		8467	NAN	HMDB0029665	CHEBI:48408	121-32-4	InChI=1S/C9H10O3/c1-2-12-9-5-7(6-10)3-4-8(9)11/h3-6,11H,2H2,1H3	CBOQJANXLMLOSS-UHFFFAOYSA-N	3-ethoxy-4-hydroxybenzaldehyde	Organic oxygen compounds	Organooxygen compounds	Carbonyl compounds	20.4777	19.6511	19.7808	19.4234	20.3588	21.1229	20.238	20.5356	20.6832	21.0344	19.073	20.3141	20.2594	19.9266	20.7442	21.2546	20.9565	20.3365	20.6048	21.4159	10	10	20	0.487843	0.351268	3.57197	0.0308176	success
Trimethylolmelamine	C6 H12 N6 O3	216.097	-0.38	[M+H]+1	DDA for preferred ion	217.104	3.662	+	71.7697		70549		HMDB0259242		1017-56-7	InChI=1S/C6H12N6O3/c13-1-7-4-10-5(8-2-14)12-6(11-4)9-3-15/h13-15H,1-3H2,(H3,7,8,9,10,11,12)	USDJGQLNFPZEON-UHFFFAOYSA-N	[[4,6-bis(hydroxymethylamino)-1,3,5-triazin-2-yl]amino]methanol	Organoheterocyclic compounds	Triazines	Aminotriazines	25.2524	23.521	23.6331	23.6858	24.8434	24.4157	25.6671	24.8038	24.4331	24.5263	23.5094	24.7941	24.3828	24.0085	25.0949	24.6973	24.8495	24.3929	25.4979	21.4518	10	10	20	0.380906	0.215814	2.30724	0.10578	success
Aminopropylcadaverine	C8 H21 N3	159.173	-1.98	[M+H]+1	No MS2	160.181	0.577	+			65523	C16565	HMDB0012189	CHEBI:64860	56-19-9	InChI=1S/C8H21N3/c9-5-2-1-3-7-11-8-4-6-10/h11H,1-10H2	QZBYOYPROVGOGE-UHFFFAOYSA-N	N'-(3-aminopropyl)pentane-1,5-diamine	Organic nitrogen compounds	Organonitrogen compounds	Amines	21.1126	20.9083	20.0969	21.4849	21.4887	20.4584	20.6181	21.304	20.5033	22.0622	20.5287	21.5855	21.4064	20.7517	20.1539	20.3072	20.28	20.6671	20.4143	21.801	10	10	20	0.226981	0.0208432	1.10111	0.391893	success
Arg-Leu-Leu	C18 H36 N6 O4	400.279	-1.31	[M+H]+1	DDA for preferred ion	401.287	4.839	+	77.6064		71430607	NAN		CHEBI:159099	90038-05-4	InChI=1S/C18H36N6O4/c1-10(2)8-13(16(26)24-14(17(27)28)9-11(3)4)23-15(25)12(19)6-5-7-22-18(20)21/h10-14H,5-9,19H2,1-4H3,(H,23,25)(H,24,26)(H,27,28)(H4,20,21,22)/t12-,13-,14-/m0/s1	JEXPNDORFYHJTM-IHRRRGAJSA-N	(2S)-2-[[(2S)-2-[[(2S)-2-amino-5-(diaminomethylideneamino)pentanoyl]amino]-4-methylpentanoyl]amino]-4-methylpentanoic acid				21.9398	22.5785	22.0265	20.6118	20.0594	22.1489	20.8587	18.2252	18.0416	20.0252	23.3214	21.7297	20.5808	20.8018	18.0636	14.8548	21.4576	17.843	17.8702	13.6388	10	10	20	0.481242	0.342906	3.4788	0.033564	success
3-(Octyloxy)-2,3-dihydrothiophene 1,1-dioxide	C12 H22 O3 S	246.128	-2.04	[M+H]+1	No MS2	247.136	7.55	+			3788817				874468-21-0	InChI=1S/C12H22O3S/c1-2-3-4-5-6-7-9-15-12-8-10-16(13,14)11-12/h8,10,12H,2-7,9,11H2,1H3	BWHTUHWTDRPLAO-UHFFFAOYSA-N	3-octoxy-2,3-dihydrothiophene 1,1-dioxide				18.9127	18.9073	18.4647	18.3246	19.4479	18.2316	18.9174	19.7375	20.4842	19.8786	19.1075	17.6623	18.4991	18.1274	19.0413	19.6154	19.7559	20.3372	20.1837	21.1248	10	10	20	0.364042	0.194453	2.14662	0.125158	success
negamycin	C9 H20 N4 O4	248.148	-2.24	[M+H]+1	DDA for preferred ion	249.155	0.748	+	88.9338		11118411			CHEBI:198310	33404-78-3	InChI=1S/C9H20N4O4/c1-13(5-9(16)17)12-8(15)3-6(11)2-7(14)4-10/h6-7,14H,2-5,10-11H2,1H3,(H,12,15)(H,16,17)/t6-,7-/m1/s1	IKHFJPZQZVMLRH-RNFRBKRXSA-N	2-[[[(3R,5R)-3,6-diamino-5-hydroxyhexanoyl]amino]-methylamino]acetic acid				25.4468	25.039	24.9725	25.4251	25.6546	24.2816	24.6689	25.0176	23.8604	25.7367	24.904	24.2579	25.7492	24.9769	24.7945	25.1185	25.6668	24.0618	24.6259	25.376	10	10	20	0.244672	0.0432513	1.21473	0.345602	success
Fumaric acid	C4 H4 O4	116.011	-3.75	[M-H]-1	DDA for preferred ion	115.003	0.698	-	96.5147		444972	C00122	HMDB0249450	CHEBI:22958	110-17-8	InChI=1S/C4H4O4/c5-3(6)1-2-4(7)8/h1-2H,(H,5,6)(H,7,8)/b2-1+	VZCYOOQTPOCHFL-OWOJBTEDSA-N	(E)-but-2-enedioic acid	Organic acids and derivatives	Carboxylic acids and derivatives	Dicarboxylic acids and derivatives	22.36	22.4857	21.383	22.7593	22.6413	21.6171	21.2663	22.2404	22.1825	23.3793	22.9221	23.2179	22.6868	22.9717	21.9718	21.9156	21.6636	23.0538	22.4047	21.8573	10	10	20	0.534259	0.410061	4.30169	0.0162426	success
Norharman	C11 H8 N2	168.068	-2.3	[M+H]+1	DDA for preferred ion	169.076	4.69	+	13.8341		64961	C20157	HMDB0012897	CHEBI:109895	244-63-3	InChI=1S/C11H8N2/c1-2-4-10-8(3-1)9-5-6-12-7-11(9)13-10/h1-7,13H	AIFRHYZBTHREPW-UHFFFAOYSA-N	9H-pyrido[3,4-b]indole	Organoheterocyclic compounds	Indoles and derivatives	Pyridoindoles	20.4731	18.5971	19.1895	19.5031	21.1262	21.2603	21.4296	22.0256	20.6581	20.4727	19.3102	19.5484	20.1929	19.4409	19.1714	22.0064	18.7921	22.5686	20.9322	19.9331	10	10	20	0.276402	0.0834425	1.43244	0.271516	success
N-Acetyl-1-aspartylglutamic acid	C11 H16 N2 O8	304.09	-1.92	[M+H]+1	DDA for preferred ion	305.097	1.942	+	80.8354		188803	C15544	HMDB0001067	CHEBI:73688	3106-85-2	InChI=1S/C11H16N2O8/c1-5(14)12-7(4-9(17)18)10(19)13-6(11(20)21)2-3-8(15)16/h6-7H,2-4H2,1H3,(H,12,14)(H,13,19)(H,15,16)(H,17,18)(H,20,21)/t6-,7-/m0/s1	OPVPGKGADVGKTG-BQBZGAKWSA-N	(2S)-2-[[(2S)-2-acetamido-3-carboxypropanoyl]amino]pentanedioic acid	Organic acids and derivatives	Carboxylic acids and derivatives	Amino acids, peptides, and analogues	25.0579	24.4312	25.0451	28.3298	26.2408	25.1714	25.5668	25.5246	23.7787	25.6343	24.9255	27.1984	25.7034	25.8171	24.091	24.9689	24.3938	24.7871	24.0698	25.0861	10	10	20	0.305043	0.119721	1.64601	0.214582	success
(2R)-2-{[(9Z)-Hexadec-9-enoyl]oxy}-3-hydroxypropyl 2-(trimethylazaniumyl)ethyl phosphate	C24 H48 N O7 P	493.316	-2.14	[M+H]+1	DDA for preferred ion	494.323	8.23	+	62.6793		22472188		HMDB0245288			InChI=1S/C24H48NO7P/c1-5-6-7-8-9-10-11-12-13-14-15-16-17-18-24(27)32-23(21-26)22-31-33(28,29)30-20-19-25(2,3)4/h10-11,23,26H,5-9,12-22H2,1-4H3/b11-10+	OEJYWQCXHNOOHC-ZHACJKMWSA-N	[2-[(E)-hexadec-9-enoyl]oxy-3-hydroxypropyl] 2-(trimethylazaniumyl)ethyl phosphate	Lipids and lipid-like molecules	Glycerophospholipids	Glycerophosphocholines	20.832	16.8171	21.7289		19.8631	18.8714	20.4595	20.6733	21.3967	18.7736	15.8202		18.6835	17.1732	21.1504	23.6693	21.0945	20.6136	21.4191	24.1861	8	10	18	0.414243	0.23401	2.29838	0.114154	success
Hexanoylcarnitine	C13 H25 N O4	259.178	-1.58	[M+H]+1	DDA for preferred ion	260.185	5.396	+	36.3624	LMFA07070070	6426853	NAN	HMDB0000756	CHEBI:70749	6418-78-6	InChI=1S/C13H25NO4/c1-5-6-7-8-13(17)18-11(9-12(15)16)10-14(2,3)4/h11H,5-10H2,1-4H3	VVPRQWTYSNDTEA-UHFFFAOYSA-N	3-hexanoyloxy-4-(trimethylazaniumyl)butanoate	Lipids and lipid-like molecules	Fatty Acyls	Fatty acid esters	18.856	19.0327	19.899	20.0738	19.2726	19.1949	20.5751	19.6268	19.6193	18.5342		17.4211	19.2849	18.4672	18.8514	20.3275	19.5962	20.1184	20.1933	19.7229	9	10	19	0.393253	0.219896	2.26846	0.113608	success
Lyral	C13 H22 O2	210.162	0.42	[M-H]-1	DDA for preferred ion	209.155	7.607	-	85.2296		91604	C74637			31906-04-4	InChI=1S/C13H22O2/c1-13(2,15)9-3-4-11-5-7-12(10-14)8-6-11/h5,10,12,15H,3-4,6-9H2,1-2H3	ORMHZBNNECIKOH-UHFFFAOYSA-N	4-(4-hydroxy-4-methylpentyl)cyclohex-3-ene-1-carbaldehyde				25.4408	24.561	24.6178	24.6343	26.0418	25.6478	22.3304	22.2629	23.2116	25.6972	24.581	24.5901	25.3462	24.8098	25.6821	22.4828	25.8847	22.3581	22.6029	22.2146	10	10	20	0.332035	0.15391	1.86406	0.169244	success
6-Methylquinoline	C10 H9 N	143.073	-1.7	[M+H]+1	DDA for preferred ion	144.081	4.468	+	29.6658		7059	NAN	HMDB0033115	CHEBI:140761	91-62-3	InChI=1S/C10H9N/c1-8-4-5-10-9(7-8)3-2-6-11-10/h2-7H,1H3	LUYISICIYVKBTA-UHFFFAOYSA-N	6-methylquinoline	Organoheterocyclic compounds	Quinolines and derivatives		19.9996	18.8623	18.7828	19.4133	20.8115	21.1324	21.2768	21.7187	20.5666	19.8508	19.2261	19.4963	20.1233	19.194	19.0737	22.0253	18.3636	22.358	20.788	20.5602	10	10	20	0.318311	0.136528	1.75105	0.191317	success
2,2,6,6-Tetramethyl-4-piperidinol	C9 H19 N O	157.146	-2.21	[M+H]+1	DDA for preferred ion	158.154	0.78	+	70.3866		75471		HMDB0245344		2403-88-5	InChI=1S/C9H19NO/c1-8(2)5-7(11)6-9(3,4)10-8/h7,10-11H,5-6H2,1-4H3	VDVUCLWJZJHFAV-UHFFFAOYSA-N	2,2,6,6-tetramethylpiperidin-4-ol	Organoheterocyclic compounds	Piperidines		24.6785	23.4452	23.4419	23.2949	25.1065	24.7025	24.4624	24.6255	24.3153	24.5855	23.5681	23.6666	24.4396	23.2873	25.065	24.4081	25.1451	24.0145	24.6779	24.7668	10	10	20	0.316888	0.134725	1.73958	0.193721	success
N-(4-Amino-1,2,5-oxadiazol-3-yl)-2-(1,3-benzothiazol-2-ylsulfanyl)acetamide	C11 H9 N5 O2 S2	307.021	3.6	[M-H]-1	No MS2	306.014	7.16	-			627918				5785-95-5	InChI=1S/C11H9N5O2S2/c12-9-10(16-18-15-9)14-8(17)5-19-11-13-6-3-1-2-4-7(6)20-11/h1-4H,5H2,(H2,12,15)(H,14,16,17)	CBFANANMOCCRRB-UHFFFAOYSA-N	N-(4-amino-1,2,5-oxadiazol-3-yl)-2-(1,3-benzothiazol-2-ylsulfanyl)acetamide				18.377	17.2735	18.6759	17.3499	19.3492	18.7204	18.8703	18.6981	18.7136	18.8162	17.1034	17.6855	18.3937	17.4541	18.0739	18.5066	18.8315	18.4579	18.9563	18.9629	10	10	20	0.282622	0.0913214	1.47737	0.258356	success
Dioscoretine	C13 H23 N O3	241.167	-1.77	[M+H]+1	No MS2	242.175	7.13	+			124966		HMDB0038588		128637-87-6	InChI=1S/C13H23NO3/c1-9(5-12(15)16)6-13(17)7-11-4-3-10(13)8-14(11)2/h9-11,17H,3-8H2,1-2H3,(H,15,16)/t9-,10-,11-,13?/m1/s1	YWVYEZNFPRWGMM-RUPPFBPSSA-N	(3S)-4-[(1R,4R)-5-hydroxy-2-methyl-2-azabicyclo[2.2.2]octan-5-yl]-3-methylbutanoic acid	Lipids and lipid-like molecules	Fatty Acyls	Fatty acids and conjugates	19.2115	18.049	18.9942	18.5109	19.8066	19.6159	19.7544	20.2982	19.0954	19.7938	18.6394	18.661	19.1829	18.5938	19.4522	20.0549	19.6619	19.1807	21.8831	20.5716	10	10	20	0.453967	0.308358	3.11772	0.0471046	success
Capryloylglycine	C10 H19 N O3	201.137	0.34	[M-H]-1	DDA for preferred ion	200.129	6.92	-	60.5891		84290		HMDB0000832	CHEBI:74099	14246-53-8	InChI=1S/C10H19NO3/c1-2-3-4-5-6-7-9(12)11-8-10(13)14/h2-8H2,1H3,(H,11,12)(H,13,14)	SAVLIIGUQOSOEP-UHFFFAOYSA-N	2-(octanoylamino)acetic acid	Organic acids and derivatives	Carboxylic acids and derivatives	Amino acids, peptides, and analogues	19.7099	18.4923	20.1282	19.4353	20.2043	19.7473	19.7472	20.4883	19.5986	19.8188	18.7659	19.7018	19.9604	19.2226	19.5993	19.5246	20.4547	19.6401	19.845	19.701	10	10	20	0.204025	-0.00823524	0.961202	0.456982	success
1-Phenyl-2,2-bis(phenylsulfanyl)ethanone	C20 H16 O S2	336.065	3.27	[M+H]+1	No MS2	337.073	7.571	+			300384				22805-27-2	InChI=1S/C20H16OS2/c21-19(16-10-4-1-5-11-16)20(22-17-12-6-2-7-13-17)23-18-14-8-3-9-15-18/h1-15,20H	SUXKJKKUMIEODP-UHFFFAOYSA-N	1-phenyl-2,2-bis(phenylsulfanyl)ethanone				17.7998	16.3917		17.5941		16.8644	18.491	18.0726	17.7914	19.4307	18.0096	17.403	17.3943	18.0059	19.9632	17.0439	22.0459	18.5137	19.1729		8	9	17	0.37615	0.168201	1.80885	0.191992	success
STEARIC DIETHANOLAMIDE	C22 H45 N O3	371.339	-1.57	[M+H]+1	DDA for preferred ion	372.347	7.678	+	38.7624		7163				93-82-3	InChI=1S/C22H45NO3/c1-2-3-4-5-6-7-8-9-10-11-12-13-14-15-16-17-22(26)23(18-20-24)19-21-25/h24-25H,2-21H2,1H3	XGZOMURMPLSSKQ-UHFFFAOYSA-N	N,N-bis(2-hydroxyethyl)octadecanamide				19.6495	18.9461	20.3468	19.1392	20.1986	20.7208	19.7698	22.2991	20.3573	19.7507	20.5084	19.423	20.5513	19.6061	19.7847	20.9732	19.9612	20.6325	20.1274	20.5926	10	10	20	0.320519	0.139324	1.76892	0.187631	success
CAPRYLAMIDOPROPYL BETAINE	C15 H30 N2 O3	286.225	-1.51	[M+H]+1	DDA for preferred ion	287.232	7.293	+	49.969		173219				73772-46-0	InChI=1S/C15H30N2O3/c1-4-5-6-7-8-10-14(18)16-11-9-12-17(2,3)13-15(19)20/h4-13H2,1-3H3,(H-,16,18,19,20)	SUZKAIPUWCLPCH-UHFFFAOYSA-N	2-[dimethyl-[3-(octanoylamino)propyl]azaniumyl]acetate				21.2363	20.3074	20.9199	20.6788	22.1518	21.291	21.4716	21.5256	21.0525	21.4241	20.5208	21.2992	21.42	20.8919	21.4155	21.116	23.6026	21.2723	21.0551	22.0681	10	10	20	0.234571	0.0304568	1.14921	0.371606	success
4-Acetyl-m-xylene	C10 H12 O	148.088	-2.18	[M+H]+1	DDA for preferred ion	149.096	7.851	+	36.155		6985	NAN	HMDB0032140	CHEBI:195895	89-74-7	InChI=1S/C10H12O/c1-7-4-5-10(9(3)11)8(2)6-7/h4-6H,1-3H3	HSDSKVWQTONQBJ-UHFFFAOYSA-N	1-(2,4-dimethylphenyl)ethanone	Organic oxygen compounds	Organooxygen compounds	Carbonyl compounds	25.0005	24.1665	24.7686	24.2384	25.4469	25.3895	24.9189	25.3362	24.7212	24.9302	24.2322	24.3803	24.8779	24.354	25.1939	25.0579	25.3917	24.7029	25.2018	25.6278	10	10	20	0.367164	0.198407	2.1757	0.12138	success
[1-(4-Amino-1,2,5-oxadiazol-3-yl)-1H-1,2,3-triazol-5-yl]methanol	C5 H6 N6 O2	182.055	-0.22	[M+H]+1	DDA for preferred ion	183.062	4.523	+	10.3963		3089203				292836-19-2	InChI=1S/C5H6N6O2/c6-4-5(9-13-8-4)11-3(2-12)1-7-10-11/h1,12H,2H2,(H2,6,8)	UZQQZYKUNOOWQU-UHFFFAOYSA-N	[3-(4-amino-1,2,5-oxadiazol-3-yl)triazol-4-yl]methanol				23.1869	21.9193	21.7595	21.7906	22.8795	22.6744	22.6503	22.9495	22.6367	22.8116	21.7985	22.6114	22.3504	22.0186	22.8595	22.5382	22.925	22.4838	22.7385	20.6542	10	10	20	0.321258	0.14026	1.77492	0.18641	success
DBD-ED	C10 H15 N5 O3 S	285.089	-1.76	[M+H]+1	DDA for preferred ion	286.096	1.193	+	27.2137		4125780				189373-41-9	InChI=1S/C10H15N5O3S/c1-15(2)19(16,17)8-4-3-7(12-6-5-11)9-10(8)14-18-13-9/h3-4,12H,5-6,11H2,1-2H3	RDMBHRPODMXKHT-UHFFFAOYSA-N	7-(2-aminoethylamino)-N,N-dimethyl-2,1,3-benzoxadiazole-4-sulfonamide				19.2955	19.7727	18.9794	21.9191	19.0662	18.2313	19.3003	18.5664	18.2625	19.8221	20.2136	20.4005	19.7202	21.4176	18.519	17.8792	17.4564	20.719	19.968	20.8837	10	10	20	0.279762	0.0876985	1.45661	0.264352	success
(Z)-6-methyl-2-(4-methylpent-3-enyl)hept-2-enedioic acid	C14 H22 O4	254.152	1.38	[M-H]-1	DDA for preferred ion	253.145	7.606	-	93.9345		154812584	NAN				InChI=1S/C14H22O4/c1-10(2)6-4-8-12(14(17)18)9-5-7-11(3)13(15)16/h6,9,11H,4-5,7-8H2,1-3H3,(H,15,16)(H,17,18)/b12-9-	NLMAGFGYJVPKJJ-XFXZXTDPSA-N	(Z)-6-methyl-2-(4-methylpent-3-enyl)hept-2-enedioic acid				27.1009	26.2128	26.1994	26.257	27.6416	27.2829	24.0546	24.0887	24.8117	27.3215	26.1719	26.2885	26.9898	26.4644	27.3135	24.1815	27.548	24.1092	24.3642	24.0087	10	10	20	0.323533	0.143141	1.7935	0.182684	success
Lys-Phe-Ile	C21 H34 N4 O4	406.257	-1.45	[M+H]+1	DDA for preferred ion	407.265	4.94	+	55.8527		145456747	NAN		CHEBI:160194		InChI=1S/C21H34N4O4/c1-3-14(2)18(21(28)29)25-20(27)17(13-15-9-5-4-6-10-15)24-19(26)16(23)11-7-8-12-22/h4-6,9-10,14,16-18H,3,7-8,11-13,22-23H2,1-2H3,(H,24,26)(H,25,27)(H,28,29)/t14-,16-,17-,18-/m0/s1	LMGNWHDWJDIOPK-DKIMLUQUSA-N	(2S,3S)-2-[[(2S)-2-[[(2S)-2,6-diaminohexanoyl]amino]-3-phenylpropanoyl]amino]-3-methylpentanoic acid				16.7933	17.0897	17.0781	16.7253	16.1829	14.8844		16.1197	15.9697	16.8839	18.3676	19.3198	17.3562	16.8805		14.9497				13.5631	10	5	15	0.632017	0.484823	4.29379	0.02807	success
BEHENAMINE OXIDE	C24 H51 N O	369.396	-2.03	[M+H]+1	No MS2	370.404	7.682	+			22481610				26483-35-2	InChI=1S/C24H51NO/c1-4-5-6-7-8-9-10-11-12-13-14-15-16-17-18-19-20-21-22-23-24-25(2,3)26/h4-24H2,1-3H3	GORUZQZCUPHPAX-UHFFFAOYSA-N	N,N-dimethyldocosan-1-amine oxide				17.9659	19.0244	21.1912	19.0092	17.9421	18.1677	19.4302	20.4591	21.5171	19.0142	18.2359	18.668	18.3931	18.719	20.3546	20.4193	18.4884	19.8733	21.1747	20.5966	10	10	20	0.307569	0.122921	1.66571	0.210003	success
3-Hydroxyisovalerylcarnitine	C12 H23 N O5	261.157	-1.87	[M+H]+1	No MS2	262.164	0.815	+			131668011		HMDB0061189		99159-87-2	InChI=1S/C12H23NO5/c1-12(2,17)7-11(16)18-9(6-10(14)15)8-13(3,4)5/h9,17H,6-8H2,1-5H3/t9-/m1/s1	IGLHHSKNBDXCEY-SECBINFHSA-N	(3R)-3-(3-hydroxy-3-methylbutanoyl)oxy-4-(trimethylazaniumyl)butanoate	Lipids and lipid-like molecules	Fatty Acyls	Fatty acid esters	20.1287	19.7275	19.9293	19.9591	20.5378	19.9357	20.1667	19.9993	20.0822	20.1821	19.9019	20.2172	21.1137	20.2364	19.8948	19.3121	18.3526	19.3664	19.1956	19.4338	10	10	20	0.366167	0.197145	2.16639	0.122576	success
N-Octadecylpropanamide	C21 H43 N O	325.334	-2.01	[M+H]+1	No MS2	326.341	7.629	+			4685583				79762-59-7	InChI=1S/C21H43NO/c1-3-5-6-7-8-9-10-11-12-13-14-15-16-17-18-19-20-22-21(23)4-2/h3-20H2,1-2H3,(H,22,23)	CRNNCCNCZAMZKA-UHFFFAOYSA-N	N-octadecylpropanamide				20.3266	21.4048	21.6192	19.6319	20.9556	20.189	21.5922	21.6583	21.9523	21.5325	19.5242	19.6592	20.22	20.5206	21.8164	21.5726	20.4881	21.0501	21.6934	20.9938	10	10	20	0.282379	0.0910133	1.4756	0.258862	success
nifurmazole	C11 H10 N4 O6	294.059	-5.17	[M+H]+1	DDA for preferred ion	295.066	1.439	+	81.3428		9615336				18857-59-5	InChI=1S/C11H10N4O6/c16-7-13-9(17)6-14(11(13)18)12-5-1-2-8-3-4-10(21-8)15(19)20/h1-5,16H,6-7H2/b2-1+,12-5+	IKQHXERIXMQWQK-LYTCUFGASA-N	3-(hydroxymethyl)-1-[(E)-[(E)-3-(5-nitrofuran-2-yl)prop-2-enylidene]amino]imidazolidine-2,4-dione				22.3039	22.9007	22.491	23.6804	22.696	21.9558	22.8935	22.4658	22.1547	23.6049	23.0923	24.1131	22.8389	23.4933	22.3188	22.3981	22.284	23.5318	23.0807	23.3665	10	10	20	0.380776	0.215649	2.30597	0.105919	success
Octenoyl-L-carnitine	C15 H27 N O4	285.193	-2.46	[M+H]+1	DDA for preferred ion	286.201	6.208	+	73.3013		129848698		HMDB0240723			InChI=1S/C15H27NO4/c1-5-6-7-8-9-10-13(17)15(20,11-14(18)19)12-16(2,3)4/h9-10,20H,5-8,11-12H2,1-4H3/t15-/m1/s1	SMMAHUIWWIEZRB-OAHLLOKOSA-N	(3R)-3-hydroxy-4-oxo-3-[(trimethylazaniumyl)methyl]undec-5-enoate	Organic acids and derivatives	Keto acids and derivatives	Medium-chain keto acids and derivatives	24.5555	23.3097	23.1055	23.5137	25.2467	24.6843	21.7014	22.092	21.9314	24.5617	23.5568	24.0123	24.5426	23.4862	24.541	21.7854	24.9555	21.5639	21.9109	22.6368	10	10	20	0.262226	0.0654862	1.33286	0.303178	success
Val-Tyr-Leu	C20 H31 N3 O5	393.227	2.06	[M-H]-1	DDA for preferred ion	392.22	5.716	-	97.3069		145459077	NAN		CHEBI:166423		InChI=1S/C20H31N3O5/c1-11(2)9-16(20(27)28)23-18(25)15(22-19(26)17(21)12(3)4)10-13-5-7-14(24)8-6-13/h5-8,11-12,15-17,24H,9-10,21H2,1-4H3,(H,22,26)(H,23,25)(H,27,28)/t15-,16-,17-/m0/s1	JXWGBRRVTRAZQA-ULQDDVLXSA-N	(2S)-2-[[(2S)-2-[[(2S)-2-amino-3-methylbutanoyl]amino]-3-(4-hydroxyphenyl)propanoyl]amino]-4-methylpentanoic acid				19.0792	21.0284	19.6264	17.2847		19.2177	17.1813	16.6241		17.0957	20.1661	18.5976	17.7897	20.1194		16.7544	17.3808	17.0595		16.5676	9	7	16	0.417817	0.206113	1.9736	0.168298	success
Hexenoylcarnitine	C13 H23 N O4	257.162	-1.25	[M+H]+1	DDA for preferred ion	258.17	4.656	+	46.2329		129846791		HMDB0253155			InChI=1S/C13H23NO4/c1-5-6-7-8-11(15)13(18,9-12(16)17)10-14(2,3)4/h7-8,18H,5-6,9-10H2,1-4H3	JNTUUFYYQOWHEZ-UHFFFAOYSA-N	3-hydroxy-4-oxo-3-[(trimethylazaniumyl)methyl]non-5-enoate	Organic acids and derivatives	Keto acids and derivatives	Medium-chain keto acids and derivatives	22.3882	21.3709	21.3604	21.9519	22.9605	22.5917	22.4435	22.6281	22.0751	22.6939	21.3685	21.405	22.2975	21.4035	22.5709	22.4514	22.9022	22.2086	22.5868	22.7943	10	10	20	0.317043	0.134921	1.74083	0.193458	success
Metenamine	C6 H12 N4	140.106	-2.79	[M+H]+1	DDA for preferred ion	141.113	0.72	+	88.2014		4101		HMDB0029598	CHEBI:6824	37604-90-3	InChI=1S/C6H12N4/c1-7-2-9-4-8(1)5-10(3-7)6-9/h1-6H2	VKYKSIONXSXAKP-UHFFFAOYSA-N	1,3,5,7-tetrazatricyclo[3.3.1.13,7]decane	Organoheterocyclic compounds	Triazinanes	1,3,5-triazinanes	27.1684	26.7327	26.5146	24.0534	29.0187	29.2095	28.1977	28.9807	27.1498	28.3357	25.7301	26.7046	26.9049	27.017	28.2137	27.8904	28.6672	27.4875	26.8578	28.6708	10	10	20	0.286825	0.0966449	1.50818	0.249715	success
Ile-Thr-Ile	C16 H31 N3 O5	345.227	1.72	[M-H]-1	DDA for preferred ion	344.22	6.238	-	88.3522		145456281	NAN		CHEBI:158786		InChI=1S/C16H31N3O5/c1-6-8(3)11(17)14(21)19-13(10(5)20)15(22)18-12(16(23)24)9(4)7-2/h8-13,20H,6-7,17H2,1-5H3,(H,18,22)(H,19,21)(H,23,24)/t8-,9-,10+,11-,12-,13-/m0/s1	HJDZMPFEXINXLO-QPHKQPEJSA-N	(2S,3S)-2-[[(2S,3R)-2-[[(2S,3S)-2-amino-3-methylpentanoyl]amino]-3-hydroxybutanoyl]amino]-3-methylpentanoic acid				20.0321	20.0458	19.7471	18.533	19.2254	19.8278	19.8282	18.2084	18.7425	18.8987	19.8071	19.3087	19.3718	18.3402	18.1104	17.7885	19.5771	18.6477	18.0653	18.9891	10	10	20	0.335042	0.15772	1.88945	0.164669	success
Pro-Ala-Met	C13 H23 N3 O4 S	317.14	-1.78	[M+H]+1	DDA for preferred ion	318.148	2.932	+	39.1328		145457376	NAN		CHEBI:162044		InChI=1S/C13H23N3O4S/c1-8(15-12(18)9-4-3-6-14-9)11(17)16-10(13(19)20)5-7-21-2/h8-10,14H,3-7H2,1-2H3,(H,15,18)(H,16,17)(H,19,20)/t8-,9-,10-/m0/s1	DRVIASBABBMZTF-GUBZILKMSA-N	(2S)-4-methylsulfanyl-2-[[(2S)-2-[[(2S)-pyrrolidine-2-carbonyl]amino]propanoyl]amino]butanoic acid				18.5283	18.9093	15.0336	21.5208	17.5057	17.3285	16.5525	18.2476	17.6434	18.7802	18.9943	21.3737	19.8028	19.6275	15.9782	16.5476		16.7412	14.3793	15.968	10	9	19	0.429297	0.266239	2.63279	0.0789736	success
XNLUVJPMPAZHCY-UHFFFAOYSA-N	C19 H29 N3 O4	363.215	-2.27	[M+H]+1	DDA for preferred ion	364.222	5.933	+	46.2016			NAN				InChI=1S/C19H29N3O4/c1-11(2)15(20)17(23)22-16(12(3)4)18(24)21-14(19(25)26)10-13-8-6-5-7-9-13/h5-9,11-12,14-16H,10,20H2,1-4H3,(H,21,24)(H,22,23)(H,25,26)	XNLUVJPMPAZHCY-UHFFFAOYSA-N					18.1028	19.2361	18.2376	18.1275		18.3759	18.5114	17.5607	17.5865	15.694	19.0913	18.7844	19.1522	17.6572	16.5487	17.5722	14.3023	18.1637	15.3154	17.2615	9	10	19	0.328582	0.136748	1.71285	0.20299	success
Ile-Ala-Gln	C14 H26 N4 O5	330.19	-1.52	[M+H]+1	DDA for preferred ion	331.197	3.452	+	56.4207		145456037	NAN		CHEBI:158136	874752-67-7	InChI=1S/C14H26N4O5/c1-4-7(2)11(16)13(21)17-8(3)12(20)18-9(14(22)23)5-6-10(15)19/h7-9,11H,4-6,16H2,1-3H3,(H2,15,19)(H,17,21)(H,18,20)(H,22,23)/t7-,8-,9-,11-/m0/s1	YKRYHWJRQUSTKG-KBIXCLLPSA-N	(2S)-5-amino-2-[[(2S)-2-[[(2S,3S)-2-amino-3-methylpentanoyl]amino]propanoyl]amino]-5-oxopentanoic acid				19.6798	20.1048	20.5397	19.3243	19.3469	19.8961	18.8521	18.5727	19.308	19.4803	19.6206	20.9953	20.8134	18.9808	19.6343	19.5382	18.9719	19.8433	20.0562	18.8132	10	10	20	0.24142	0.0391326	1.19345	0.353847	success
2-[(1S,2S,4aR,8aS)-1-hydroxy-4a-methyl-8-methylidene-1,2,3,4,5,6,7,8a-octahydronaphthalen-2-yl]prop-2-enoic acid	C15 H22 O3	250.157	1.37	[M-H]-1	DDA for preferred ion	249.15	8.335	-	80.5344		38357975	NAN		CHEBI:182783	58728-37-3	InChI=1S/C15H22O3/c1-9-5-4-7-15(3)8-6-11(10(2)14(17)18)13(16)12(9)15/h11-13,16H,1-2,4-8H2,3H3,(H,17,18)/t11-,12+,13-,15+/m0/s1	QTSQCCVLTMKKDP-SFDCQRBFSA-N	2-[(1S,2S,4aR,8aS)-1-hydroxy-4a-methyl-8-methylidene-1,2,3,4,5,6,7,8a-octahydronaphthalen-2-yl]prop-2-enoic acid				23.9066	23.211	23.1554	23.1134	24.6256	24.0408	20.5223	20.5938	21.5171	24.2074	23.0098	23.1124	23.9756	23.3437	24.0874	20.7285	24.4337	20.5012	20.7676	18.966	10	10	20	0.380867	0.215765	2.30685	0.105822	success
O-Succinyl-L-homoserine	C8 H13 N O6	219.074	0.59	[M-H]-1	DDA for preferred ion	218.067	2.298	-	77.6416		439406	C01118	HMDB0255868	CHEBI:16160	1492-23-5	InChI=1S/C8H13NO6/c9-5(8(13)14)3-4-15-7(12)2-1-6(10)11/h5H,1-4,9H2,(H,10,11)(H,13,14)/t5-/m0/s1	GNISQJGXJIDKDJ-YFKPBYRVSA-N	(2S)-2-amino-4-(3-carboxypropanoyloxy)butanoic acid	Organic acids and derivatives	Carboxylic acids and derivatives	Amino acids, peptides, and analogues	22.5275	22.5286	22.3225	23.2575	22.1403	23.3282	23.1246	23.6257	23.3809	22.6445	21.86	22.5308	22.7593	23.0644	22.8947	22.737	21.4621	24.0703	23.3606	23.0308	10	10	20	0.234768	0.0307065	1.15048	0.371087	success
16-Oxoestrone	C18 H20 O3	284.141	-1.31	[M+H]+1	No MS2	285.148	7.912	+		LMST02010048	246876	C14441	HMDB0000372	CHEBI:34166	1228-73-5	InChI=1S/C18H20O3/c1-18-7-6-13-12-5-3-11(19)8-10(12)2-4-14(13)15(18)9-16(20)17(18)21/h3,5,8,13-15,19H,2,4,6-7,9H2,1H3/t13-,14-,15+,18+/m1/s1	ANPHVANSJXDRTP-BSXFFOKHSA-N	(8R,9S,13S,14S)-3-hydroxy-13-methyl-6,7,8,9,11,12,14,15-octahydrocyclopenta[a]phenanthrene-16,17-dione	Lipids and lipid-like molecules	Steroids and steroid derivatives	Estrane steroids	18.9115	19.0841	19.4959	18.9274	19.1727	19.0897	18.6919	19.3618	20.0984	19.6846	18.4206	18.7346	18.877	19.1211	20.3436	18.9966	19.7557	19.4588	19.4772	20.3439	10	10	20	0.312327	0.128948	1.70317	0.201572	success
D(+)-Phenyllactic acid	C9 H10 O3	166.063	-1.32	[M-H]-1	DDA for preferred ion	165.055	5.951	-	51.9039		643327	C05607	HMDB0000748	CHEBI:32978	7326-19-4	InChI=1S/C9H10O3/c10-8(9(11)12)6-7-4-2-1-3-5-7/h1-5,8,10H,6H2,(H,11,12)/t8-/m1/s1	VOXXWSYKYCBWHO-MRVPVSSYSA-N	(2R)-2-hydroxy-3-phenylpropanoic acid	Phenylpropanoids and polyketides	Phenylpropanoic acids		19.5637	18.4746	18.3723	20.979	18.3777	19.1863	21.9537	18.1065	21.1331	18.7578	17.1103	18.0666	18.7032	17.9771	19.3716	17.9108	18.343	20.9946	20.388	20.2305	10	10	20	0.328838	0.149862	1.83733	0.174208	success
MG(0:0/18:1(11Z)/0:0)	C21 H40 O4	356.292	-1.31	[M+H-H2O]+1	DDA for preferred ion	339.289	8.353	+	2.56268				HMDB0011536				OTDARJOVCLILGQ-FPLPWBNLSA-N		Lipids and lipid-like molecules	Glycerolipids	Monoradylglycerols	20.6016	19.148	20.2727	18.3448	20.3152	19.8072	19.7795	21.4091	21.0866	20.6072	18.5655	19.9777	20.7014	20.0245	19.9859	21.9885	19.849	20.8824	20.7378	21.303	10	10	20	0.26266	0.0660356	1.33585	0.302175	success
Ala-Gly-Leu	C11 H21 N3 O4	259.153	-1.48	[M+H]+1	DDA for preferred ion	260.16	3.922	+	45.0484		71422467	NAN		CHEBI:158188	92116-80-8	InChI=1S/C11H21N3O4/c1-6(2)4-8(11(17)18)14-9(15)5-13-10(16)7(3)12/h6-8H,4-5,12H2,1-3H3,(H,13,16)(H,14,15)(H,17,18)/t7-,8-/m0/s1	PCIFXPRIFWKWLK-YUMQZZPRSA-N	(2S)-2-[[2-[[(2S)-2-aminopropanoyl]amino]acetyl]amino]-4-methylpentanoic acid				20.2079	17.802	19.6711	17.9093	19.8282	20.3898	21.0693	20.5326	20.4186	17.9697	18.9545	18.2092	20.602	18.4367	18.2199	20.1598	17.6358	21.0524	19.5033	19.5244	10	10	20	0.298963	0.11202	1.59922	0.225891	success
Gly-Leu-Tyr	C17 H25 N3 O5	351.18	1.79	[M-H]-1	No MS2	350.173	5.367	-			96817	NAN	HMDB0030155	CHEBI:163824	4306-24-5	InChI=1S/C17H25N3O5/c1-10(2)7-13(19-15(22)9-18)16(23)20-14(17(24)25)8-11-3-5-12(21)6-4-11/h3-6,10,13-14,21H,7-9,18H2,1-2H3,(H,19,22)(H,20,23)(H,24,25)/t13-,14-/m0/s1	AFWYPMDMDYCKMD-KBPBESRZSA-N	(2S)-2-[[(2S)-2-[(2-aminoacetyl)amino]-4-methylpentanoyl]amino]-3-(4-hydroxyphenyl)propanoic acid	Organoheterocyclic compounds	Benzopyrans	1-benzopyrans	18.0311	18.7973	18.3452	17.6901	16.2712	18.2247	18.7745	15.9243	17.6149	17.2624	18.0313	17.9011	18.9246	18.3858	15.4206	17.6189			15.8977	18.696	10	8	18	0.219187	-0.0210636	0.912326	0.485531	success
3-Butyl-2-Thio-4-Thiazolidinone	C7 H11 N O S2	189.028	-2.16	[M+H]+1	DDA for preferred ion	190.035	6.427	+	42.8847		88926				21494-64-4	InChI=1S/C7H11NOS2/c1-2-3-4-8-6(9)5-11-7(8)10/h2-5H2,1H3	UTUUGODMVOQPEQ-UHFFFAOYSA-N	3-butyl-2-sulfanylidene-1,3-thiazolidin-4-one				22.8216	22.05	22.2201	21.2647	22.8915	22.2878	22.4538	22.9352	22.8873	23.2043	21.9508	21.5506	22.6065	21.8204	22.79	22.9795	22.9723	23.3616	23.0875	24.0926	10	10	20	0.380991	0.215922	2.30807	0.105688	success
Armillaricin	C24 H29 Cl O5	432.17	-1.51	[M+H]+1	DDA for other ion	433.177	7.959	+	40.5675		131752426		HMDB0038686	CHEBI:180771		InChI=1S/C24H29ClO5/c1-12-19(16(27)7-17(29-5)21(12)25)22(28)30-18-10-24(4)15-9-23(2,3)8-13(15)6-14(11-26)20(18)24/h7,11,13,15,18,27H,6,8-10H2,1-5H3	HTYGPZSURXEEQG-UHFFFAOYSA-N	(3-formyl-6,6,7b-trimethyl-2,4,4a,5,7,7a-hexahydro-1H-cyclobuta[e]inden-2-yl) 3-chloro-6-hydroxy-4-methoxy-2-methylbenzoate	Lipids and lipid-like molecules	Prenol lipids	Sesquiterpenoids	19.7461	18.617	19.4821	18.7457	20.0394	19.9285	19.5776	19.9759	19.2873	19.4365	18.4322	18.9985	19.6345	19.0552	19.9457	19.8342	19.923	19.4493	19.9544	20.8762	10	10	20	0.371625	0.204059	2.21778	0.116133	success
11-amino-undecanoic acid	C11 H23 N O2	201.172	-2.07	[M+H]+1	No MS2	202.18	7.364	+		LMFA01100004	17083	C19325	HMDB0032669	CHEBI:82387	25035-04-5	InChI=1S/C11H23NO2/c12-10-8-6-4-2-1-3-5-7-9-11(13)14/h1-10,12H2,(H,13,14)	GUOSQNAUYHMCRU-UHFFFAOYSA-N	11-aminoundecanoic acid	Lipids and lipid-like molecules	Steroids and steroid derivatives	Ergostane steroids	19.3523	18.622	19.1567	18.9682	19.7392	19.2414	19.686	19.8044	19.6693	20.005	19.0152	18.8646	19.4888	19.0463	19.8049	19.7176	20.0653	19.5126	19.9313	21.0257	10	10	20	0.432996	0.281795	2.86371	0.0602596	success
4-{2-[(4-Bromo-2-methylphenoxy)acetyl]hydrazino}-N-(2,4-dichlorophenyl)-4-oxobutanamide	C19 H18 Br Cl2 N3 O4	500.984	-4.53	[M+H]+1	DDA for preferred ion	501.991	1.197	+	69.4131		3600867				443638-47-9	InChI=1S/C19H18BrCl2N3O4/c1-11-8-12(20)2-5-16(11)29-10-19(28)25-24-18(27)7-6-17(26)23-15-4-3-13(21)9-14(15)22/h2-5,8-9H,6-7,10H2,1H3,(H,23,26)(H,24,27)(H,25,28)	VHRGYALBQQPXJA-UHFFFAOYSA-N	4-[2-[2-(4-bromo-2-methylphenoxy)acetyl]hydrazinyl]-N-(2,4-dichlorophenyl)-4-oxobutanamide				20.1096	18.6143	19.8798	20.9017	19.5706	20.2297	20.953	21.3714	20.0081	19.9528			19.4645	19.0874	20.2279	19.9476	19.4669	20.5942	20.3634	18.8286	8	10	18	0.285294	0.0653843	1.29732	0.321622	success
BIS-(2,2-DINITROPROPYL)ACETAL	C8 H14 N4 O10	326.072	3.32	[M+H]+1	DDA for preferred ion	327.079	2.106	+	88.0143		78785				5108-69-0	InChI=1S/C8H14N4O10/c1-6(21-4-7(2,9(13)14)10(15)16)22-5-8(3,11(17)18)12(19)20/h6H,4-5H2,1-3H3	SIKUYNMGWKGHRS-UHFFFAOYSA-N	1-[1-(2,2-dinitropropoxy)ethoxy]-2,2-dinitropropane				23.1614	21.9918	22.6596	26.0273	23.931	22.1819	23.2786	23.2496	21.5159	23.9928	21.8779	25.0293	23.395	23.5494	21.7903	22.6572	22.0822	22.4183	21.7462	21.8607	10	10	20	0.330932	0.152514	1.85481	0.170944	success
Formyllysine	C7 H14 N2 O3	174.1	-1.84	[M+H]+1	DDA for preferred ion	175.107	1.585	+	42.8246		12679628		HMDB0252452		19729-28-3	InChI=1S/C7H14N2O3/c8-4-2-1-3-6(7(11)12)9-5-10/h5-6H,1-4,8H2,(H,9,10)(H,11,12)/t6-/m0/s1	LIEIRDDOGFQXEH-LURJTMIESA-N	(2S)-6-amino-2-formamidohexanoic acid	Organic acids and derivatives	Carboxylic acids and derivatives	Amino acids, peptides, and analogues	23.8655	21.3519	22.7179	21.158	23.5847	23.0078	23.5887	22.6023	23.3132		22.0064		23.4138	20.9366	24.1189	23.4184	22.6783	24.074	23.8657	23.0299	8	10	18	0.361341	0.16483	1.83879	0.181605	success
Tasimelteon	C15 H19 N O2	245.141	-2.05	[M+H]+1	DDA for preferred ion	246.148	7.786	+	40.6132		10220503		HMDB0258733	CHEBI:79042	609799-22-6	InChI=1S/C15H19NO2/c1-2-15(17)16-9-10-8-13(10)11-4-3-5-14-12(11)6-7-18-14/h3-5,10,13H,2,6-9H2,1H3,(H,16,17)/t10-,13+/m0/s1	PTOIAAWZLUQTIO-GXFFZTMASA-N	N-[[(1R,2R)-2-(2,3-dihydro-1-benzofuran-4-yl)cyclopropyl]methyl]propanamide	Organoheterocyclic compounds	Coumarans		20.3196	20.2812	20.3505	19.9721	21.4569	20.2679	20.3676	20.699	21.1211	21.0501	19.9044	19.3931	20.2986	19.7187	20.8569	20.448	20.9636	21.2519	20.9717	21.7296	10	10	20	0.302752	0.116819	1.62829	0.218795	success
Methyl 2-chloro-5-iodobenzoate	C8 H6 Cl I O2	295.91	-0.48	[M-H]-1	No MS2	294.903	0.555	-			35563912				620621-48-9	InChI=1S/C8H6ClIO2/c1-12-8(11)6-4-5(10)2-3-7(6)9/h2-4H,1H3	DLSYOOCTSGXXCP-UHFFFAOYSA-N	methyl 2-chloro-5-iodobenzoate				17.9546	17.38	17.8149	17.5435	18.7984	18.2483	18.4252	18.3676	18.1137	18.4919	17.5702	17.0697	18.4561	17.3047	18.2328	18.6129	18.3714	18.1752	18.898	18.4292	10	10	20	0.311407	0.127782	1.69589	0.203183	success
Diazoxon	C12 H21 N2 O4 P	288.123	-2.91	[M+H+MeOH]+1	No MS2	321.157	8.234	+			13754		HMDB0251156	CHEBI:83533	962-58-3	InChI=1S/C12H21N2O4P/c1-6-16-19(15,17-7-2)18-11-8-10(5)13-12(14-11)9(3)4/h8-9H,6-7H2,1-5H3	VBLJFQYCTRKKKF-UHFFFAOYSA-N	diethyl (6-methyl-2-propan-2-ylpyrimidin-4-yl) phosphate	Organic acids and derivatives	Organic phosphoric acids and derivatives	Phosphate esters	21.475	20.0683	19.3521	20.4411	21.9753	20.1288	19.6318	19.6073	19.4562	21.839	20.345	21.1635	21.3248	20.5517	17.3222	16.6634	21.4236	16.526	19.7492	16.3759	10	10	20	0.531921	0.4071	4.26146	0.0168052	success
Glu-Phe-Leu	C20 H29 N3 O6	407.206	1.91	[M-H]-1	DDA for preferred ion	406.199	6.133	-	100		71548714	NAN		CHEBI:163153		InChI=1S/C20H29N3O6/c1-12(2)10-16(20(28)29)23-19(27)15(11-13-6-4-3-5-7-13)22-18(26)14(21)8-9-17(24)25/h3-7,12,14-16H,8-11,21H2,1-2H3,(H,22,26)(H,23,27)(H,24,25)(H,28,29)/t14-,15-,16-/m0/s1	QNJNPKSWAHPYGI-JYJNAYRXSA-N	(2S)-2-[[(2S)-2-[[(2S)-2-amino-4-carboxybutanoyl]amino]-3-phenylpropanoyl]amino]-4-methylpentanoic acid				19.3206	18.7581	19.0711	18.8468	16.8825	18.8516	17.3675			18.8048	18.886	18.8396	18.8519	19.7524	15.5506		18.3013		17.4099		10	5	15	0.390629	0.14688	1.60259	0.248139	success
Guanadrel	C10 H19 N3 O2	213.147	-1.95	[M+H]+1	DDA for preferred ion	214.155	5.399	+	23.4108		38521	C07035	HMDB0014371	CHEBI:5555	40580-59-4	InChI=1S/C10H19N3O2/c11-9(12)13-6-8-7-14-10(15-8)4-2-1-3-5-10/h8H,1-7H2,(H4,11,12,13)	HPBNRIOWIXYZFK-UHFFFAOYSA-N	2-(1,4-dioxaspiro[4.5]decan-3-ylmethyl)guanidine	Organic oxygen compounds	Organooxygen compounds	Ethers	17.8978	17.1562	16.4436	18.7984	15.1867	16.5598	19.9942	17.7586	17.965	16.6686	18.281	17.228	17.996	16.5236	19.0756	19.0736	18.16	18.7015	20.5963	19.8894	10	10	20	0.518994	0.390726	4.04617	0.0202141	success
Glycerylphosphorylethanolamine	C5 H14 N O6 P	215.055	-1.98	[M+H]+1	DDA for preferred ion	216.063	0.704	+	90.2138		123874		HMDB0000114	CHEBI:52330	1190-00-7	InChI=1S/C5H14NO6P/c6-1-2-11-13(9,10)12-4-5(8)3-7/h5,7-8H,1-4,6H2,(H,9,10)	JZNWSCPGTDBMEW-UHFFFAOYSA-N	2-aminoethyl 2,3-dihydroxypropyl hydrogen phosphate	Lipids and lipid-like molecules	Glycerophospholipids	Glycerophosphoethanolamines	25.1766	25.0193	22.278	23.5081	24.2406	25.2005	23.9121	26.2132	25.3637	24.6387	24.9578	25.5034	25.3195	25.4198	26.1456	25.5804	24.8076	25.2371	25.4605	25.2368	10	10	20	0.350522	0.177328	2.02387	0.142564	success
L-1,2,3,4-Tetrahydro-beta-carboline-3-carboxylic acid	C12 H12 N2 O2	216.09	-1.44	[M+H]+1	DDA for preferred ion	217.097	4.464	+	45.6984		98285		HMDB0035665	CHEBI:91151	6052-68-2	InChI=1S/C12H12N2O2/c15-12(16)10-5-8-7-3-1-2-4-9(7)14-11(8)6-13-10/h1-4,10,13-14H,5-6H2,(H,15,16)	FSNCEEGOMTYXKY-UHFFFAOYSA-N	2,3,4,9-tetrahydro-1H-pyrido[3,4-b]indole-3-carboxylic acid	Organoheterocyclic compounds	Indoles and derivatives	Pyridoindoles	22.2087	20.7997	20.8296	21.5205	22.9843	23.334	23.4034	23.873	22.6525	22.0596	21.2195	21.6117	22.197	21.3126	21.1232	24.1544	20.1292	24.5116	22.9201	22.81	10	10	20	0.294828	0.106782	1.56785	0.23382	success
6-Hydroxydec-6-enedioylcarnitine	C17 H29 N O7	359.194	-1.57	[M+H]+1	DDA for preferred ion	360.201	3.8655	+	55.9109		156961520		HMDB0241090			InChI=1S/C17H29NO7/c1-18(2,3)12-14(11-16(22)23)25-17(24)10-5-4-7-13(19)8-6-9-15(20)21/h8,14H,4-7,9-12H2,1-3H3,(H2-,19,20,21,22,23)/b13-8-	VJTAGYHKUKOOKH-JYRVWZFOSA-N	3-[(Z)-9-carboxy-6-hydroxynon-6-enoyl]oxy-4-(trimethylazaniumyl)butanoate	Lipids and lipid-like molecules	Fatty Acyls	Fatty acid esters	21.7925	20.864	20.9669	21.0634	22.3153	21.8359	21.5717	21.7753	21.4445	21.6254	20.7687	21.0551	21.6405	20.8909	22.0946	21.6107	22.1954	21.3794	21.748	22.3047	10	10	20	0.280489	0.0886195	1.46187	0.262818	success
2-Amino-3-cyclohexylpropanoic acid	C9 H17 N O2	171.126	-2.23	[M+H]+1	DDA for preferred ion	172.133	6.029	+	11.657		95475		HMDB0244979	CHEBI:230206	82017-30-9	InChI=1S/C9H17NO2/c10-8(9(11)12)6-7-4-2-1-3-5-7/h7-8H,1-6,10H2,(H,11,12)	ORQXBVXKBGUSBA-UHFFFAOYSA-N	2-amino-3-cyclohexylpropanoic acid	Organic acids and derivatives	Carboxylic acids and derivatives	Amino acids, peptides, and analogues	22.4974	21.9627	21.5845	22.3506	22.402	21.5671	23.1664	22.9419	22.5807	22.9021	22.3054	21.679	21.8534	21.9541	23.2513	22.5846	22.771	22.3776	23.3612	23.6133	10	10	20	0.389388	0.226558	2.39138	0.0969553	success
1-Heneicosanoyl-glycero-3-phosphoserine	C27 H54 N O9 P	567.354	1.21	[M-H]-1	DDA for preferred ion	566.347	8.469	-	100	LMGP03050026	52926294		HMDB0243883	CHEBI:187993		InChI=1S/C27H54NO9P/c1-2-3-4-5-6-7-8-9-10-11-12-13-14-15-16-17-18-19-20-26(30)35-21-24(29)22-36-38(33,34)37-23-25(28)27(31)32/h24-25,29H,2-23,28H2,1H3,(H,31,32)(H,33,34)/t24-,25+/m1/s1	IFZCAKDVWKLKEK-RPBOFIJWSA-N	(2S)-2-amino-3-[[(2R)-3-henicosanoyloxy-2-hydroxypropoxy]-hydroxyphosphoryl]oxypropanoic acid	Lipids and lipid-like molecules	Glycerophospholipids	Glycerophosphoserines	21.2311	19.0136	22.2886	17.9508	20.8967	19.6086	20.3682	20.6878	21.0885	20.3776	18.9174	17.0639	21.0594	19.846	21.0565	23.0355	22.8818	20.919	21.4252	22.9852	10	10	20	0.261247	0.0642462	1.32612	0.305451	success
LysoPC(15:0/0:0)	C23 H48 N O7 P	481.318	1.65	[M-H]-1	DDA for preferred ion	480.31	8.624	-	98.5682				HMDB0010381				RJZVWDTYEWCUAR-JOCHJYFZSA-N		Lipids and lipid-like molecules	Glycerophospholipids	Glycerophosphocholines	21.1608	18.859	21.51	15.3477	19.9632	20.4483	19.8159	21.0229	21.1138	19.6095	18.1529	14.6721	20.4899	19.1324	21.5977	22.7042	20.228	20.7549	20.218	22.6502	10	10	20	0.307134	0.12237	1.66231	0.210786	success
Bismaleimide	C21 H14 N2 O4	358.095	-2.02	[M+H]+1	No MS2	359.102	8.244	+			83648				13676-54-5	InChI=1S/C21H14N2O4/c24-18-9-10-19(25)22(18)16-5-1-14(2-6-16)13-15-3-7-17(8-4-15)23-20(26)11-12-21(23)27/h1-12H,13H2	XQUPVDVFXZDTLT-UHFFFAOYSA-N	1-[4-[[4-(2,5-dioxopyrrol-1-yl)phenyl]methyl]phenyl]pyrrole-2,5-dione				22.3457	18.6297	18.7729	21.1857	21.9822	18.6437			16.4981			23.4352	23.1312	22.1653	21.6717		22.8541	15.788			8	5	13	0.487972	0.231958	1.90604	0.202896	success
D-(+)-Arabitol	C5 H12 O5	152.068	-1.96	[M-H]-1	DDA for preferred ion	151.061	0.736	-	100		94154	C01904	HMDB0000568	CHEBI:18333	488-82-4	InChI=1S/C5H12O5/c6-1-3(8)5(10)4(9)2-7/h3-10H,1-2H2/t3-,4-/m1/s1	HEBKCHPVOIAQTA-QWWZWVQMSA-N	(2R,4R)-pentane-1,2,3,4,5-pentol	Organic oxygen compounds	Organooxygen compounds	Carbohydrates and carbohydrate conjugates	22.3152	21.8362	22.2241	22.1416	22.5945	22.6667	23.1145	22.3358	22.468	22.773	21.5939	21.4644	22.383	21.5379	22.0655	22.9336	22.3645	22.8864	22.4252	22.4795	10	10	20	0.37032	0.202405	2.20541	0.11765	success
4-Pentylcyclohexanecarbohydrazide	C12 H24 N2 O	212.188	-1.94	[M+H]+1	No MS2	213.196	7.368	+			2764547				454473-85-9	InChI=1S/C12H24N2O/c1-2-3-4-5-10-6-8-11(9-7-10)12(15)14-13/h10-11H,2-9,13H2,1H3,(H,14,15)	MBWRHUSKMKZTLJ-UHFFFAOYSA-N	4-pentylcyclohexane-1-carbohydrazide				17.229	16.7105	17.2679	18.1555	17.4054	16.6181	18.1262	17.1698	17.4749	17.2711	17.4375	17.4159	18.0827		18.2694	17.7108	18.34	17.7495	19.0222	18.2171	9	10	19	0.399369	0.227761	2.32721	0.107036	success
Ser-Thr-Phe	C16 H23 N3 O6	353.159	1.81	[M-H]-1	DDA for preferred ion	352.152	4.167	-	100		145457888	NAN		CHEBI:163483		InChI=1S/C16H23N3O6/c1-9(21)13(19-14(22)11(17)8-20)15(23)18-12(16(24)25)7-10-5-3-2-4-6-10/h2-6,9,11-13,20-21H,7-8,17H2,1H3,(H,18,23)(H,19,22)(H,24,25)/t9-,11+,12+,13+/m1/s1	DYEGLQRVMBWQLD-IXOXFDKPSA-N	(2S)-2-[[(2S,3R)-2-[[(2S)-2-amino-3-hydroxypropanoyl]amino]-3-hydroxybutanoyl]amino]-3-phenylpropanoic acid				16.6416	19.2575	19.1614	19.2445		18.2917	18.7837	16.7649	17.7406		18.2403	18.6012	20.2206	19.1119		17.5553		18.0968		19.6252	8	7	15	0.399975	0.159966	1.6665	0.233318	success
Cinnamyl acetate	C11 H12 O2	176.083	-1.77	[M+H-H2O]+1	DDA for other ion	159.08	5.999	+	18.6068		5282110	C12299	HMDB0029699	CHEBI:31402	21040-45-9	InChI=1S/C11H12O2/c1-10(12)13-9-5-8-11-6-3-2-4-7-11/h2-8H,9H2,1H3/b8-5+	WJSDHUCWMSHDCR-VMPITWQZSA-N	[(E)-3-phenylprop-2-enyl] acetate	Benzenoids	Benzene and substituted derivatives	Styrenes	19.725	18.684	18.8428	18.943	20.3401	19.8672	19.7543	20.0027	19.5289	19.8007	18.7967	19.1056	19.6112	18.9359	19.9906	19.5864	20.0269	19.3821	19.7785	20.7185	10	10	20	0.315763	0.1333	1.73056	0.195636	success
LysoPE(0:0/20:3(11Z,14Z,17Z))	C25 H46 N O7 P	503.302	1.86	[M-H]-1	DDA for preferred ion	502.295	8.344	-	91.5804				HMDB0011484				OQKGGFIWKFEWBV-WCABUCBOSA-N		Lipids and lipid-like molecules	Glycerophospholipids	Glycerophosphoethanolamines	19.6778	17.6017	21.4379		18.7031	17.6306	19.7518	21.8491	21.4205	19.0828	17.5799	15.1889	20.2557		20.3077	23.7071	19.4366	20.7964	21.5041	22.9861	8	10	18	0.303301	0.088932	1.41485	0.283637	success
LysoPE(0:0/20:1(11Z))	C25 H50 N O7 P	507.332	-1.5	[M+H]+1	DDA for preferred ion	508.339	8.59	+	73.0352				HMDB0011482				DGAUETYRWFLGRT-OPSAWKISSA-N		Lipids and lipid-like molecules	Glycerophospholipids	Glycerophosphoethanolamines	18.8706	16.258	18.4368		19.036		17.7673	21.1942	20.6313	18.4659	16.4185		19.8159	18.4842	18.7167	21.1512	16.6818	20.5828	20.1065	20.1656	8	9	17	0.227553	-0.0299288	0.883763	0.502459	success
Benzyl alcohol	C7 H8 O	108.057	-2.3	[M+H-H2O]+1	DDA for other ion	91.054	7.9625	+	81.0587		244	C00556	HMDB0003119	CHEBI:17987	66072-40-0	InChI=1S/C7H8O/c8-6-7-4-2-1-3-5-7/h1-5,8H,6H2	WVDDGKGOMKODPV-UHFFFAOYSA-N	phenylmethanol	Benzenoids	Benzene and substituted derivatives	Benzyl alcohols	24.6101	23.1389	24.1881	22.8482	24.7863	24.801	23.3384	24.185	24.224	23.7634	23.2787	23.4003	24.3951	23.6354	25.0107	24.3263	25.5047	23.636	23.9974	24.4384	10	10	20	0.180334	-0.0382433	0.825035	0.529428	success
1-Tert-butyl 4-ethyl 5-oxoazepane-1,4-dicarboxylate	C14 H23 N O5	285.157	-1.44	[M+H]+1	DDA for preferred ion	286.164	7.168	+	65.4857		4436570		HMDB0244604	CHEBI:230659	141642-82-2	InChI=1S/C14H23NO5/c1-5-19-12(17)10-6-8-15(9-7-11(10)16)13(18)20-14(2,3)4/h10H,5-9H2,1-4H3	FGOJCPKOOGIRPA-UHFFFAOYSA-N	1-O-tert-butyl 4-O-ethyl 5-oxoazepane-1,4-dicarboxylate	Organoheterocyclic compounds	Azepanes		21.919	20.8839	21.039	21.0006	22.475	21.9608	19.8057	19.6958	19.8137	21.9737	20.9378	21.3114	21.8586	20.913	22.3285	19.6679	22.3681	19.4353	19.8381	20.2968	10	10	20	0.214071	0.00448932	1.02142	0.427831	success
Pro-Glu-Ile	C16 H27 N3 O6	357.19	-1.3	[M+H]+1	DDA for preferred ion	358.197	4.523	+	71.5955		138911110	NAN		CHEBI:144613		InChI=1S/C16H27N3O6/c1-3-9(2)13(16(24)25)19-15(23)11(6-7-12(20)21)18-14(22)10-5-4-8-17-10/h9-11,13,17H,3-8H2,1-2H3,(H,18,22)(H,19,23)(H,20,21)(H,24,25)/t9-,10-,11-,13-/m0/s1	WVOXLKUUVCCCSU-ZPFDUUQYSA-N	(2S,3S)-2-[[(2S)-4-carboxy-2-[[(2S)-pyrrolidine-2-carbonyl]amino]butanoyl]amino]-3-methylpentanoic acid				19.645	19.4403	19.0068	20.5207	18.8726	19.0945	19.3539	18.5003	18.6208	18.276	19.8853	19.0002	19.4391	20.8218	18.8907	18.3674	17.7836	18.6969	18.9369	17.6377	10	10	20	0.427847	0.275273	2.80419	0.0639006	success
4,4-Bis(diethylamino)benzophenone	C21 H28 N2 O	324.22	-2.01	[M+H]+1	No MS2	325.227	8.153	+			66663				90-93-7	InChI=1S/C21H28N2O/c1-5-22(6-2)19-13-9-17(10-14-19)21(24)18-11-15-20(16-12-18)23(7-3)8-4/h9-16H,5-8H2,1-4H3	VYHBFRJRBHMIQZ-UHFFFAOYSA-N	bis[4-(diethylamino)phenyl]methanone				18.7055	18.5708	18.6829	17.7114	19.3784	18.7997	19.1148	19.8447	18.5713	20.3185	17.7613	18.2778		17.8613	18.9107	20.4412	20.83	20.1044	18.7416	19.6112	9	10	19	0.322695	0.129179	1.66754	0.213087	success
Miglustat	C10 H21 N O4	219.147	-2.04	[M+H]+1	No MS2	220.154	7.163	+			51634		HMDB0014563	CHEBI:50381	72599-27-0	InChI=1S/C10H21NO4/c1-2-3-4-11-5-8(13)10(15)9(14)7(11)6-12/h7-10,12-15H,2-6H2,1H3/t7-,8+,9-,10-/m1/s1	UQRORFVVSGFNRO-UTINFBMNSA-N	(2R,3R,4R,5S)-1-butyl-2-(hydroxymethyl)piperidine-3,4,5-triol	Organoheterocyclic compounds	Piperidines		16.7987	14.7195	16.5895	15.7328	17.9295	17.4687	17.7827	17.353	16.5562	17.3966	15.9805	16.416	17.2816	15.3869	17.1754	16.5672	17.7214	16.9991	17.3656	17.8853	10	10	20	0.262589	0.0659464	1.33536	0.302338	success
Uric acid	C5 H4 N4 O3	168.028	-2.3	[M+H]+1	DDA for preferred ion	169.035	1.065	+	14.1394		1175	C00366	HMDB0000289	CHEBI:62589	69-93-2	InChI=1S/C5H4N4O3/c10-3-1-2(7-4(11)6-1)8-5(12)9-3/h(H4,6,7,8,9,10,11,12)	LEHOTFFKMJEONL-UHFFFAOYSA-N	7,9-dihydro-3H-purine-2,6,8-trione	Organoheterocyclic compounds	Imidazopyrimidines	Purines and purine derivatives	21.5639	20.4971	21.3536	21.1864	21.5878	21.1579	22.1401	20.57	21.1248	20.3427	20.0097	20.0556	21.401	20.3781	22.3684	19.2679	20.8563	22.8306	23.4032	21.5922	10	10	20	0.202734	-0.00987051	0.953573	0.4608	success
Neodymium fluoride	F3 Nd	198.902	-3.49	[M-H]-1	DDA for preferred ion	197.895	0.827	-	51.5877		83676				13709-42-7	InChI=1S/3FH.Nd/h3*1H;/q;;;+3/p-3	XRADHEAKQRNYQQ-UHFFFAOYSA-K	trifluoroneodymium				23.2794	23.1167	23.2027	22.5382	23.8737	23.0236	23.2343	23.5171	22.6166	24.1959	22.9532	23.148	23.7142	23.3408	22.9238	23.1308	18.9458	23.695	23.1101	23.3465	10	10	20	0.164363	-0.058474	0.737593	0.580722	success
Tilisolol	C17 H24 N2 O3	304.178	-1.68	[M+H]+1	DDA for preferred ion	305.185	4.066	+	54.5972		5474		HMDB0259093	CHEBI:135291	85136-71-6	InChI=1S/C17H24N2O3/c1-17(2,3)18-9-12(20)11-22-15-10-19(4)16(21)14-8-6-5-7-13(14)15/h5-8,10,12,18,20H,9,11H2,1-4H3	TWVUMMQUXMYOOH-UHFFFAOYSA-N	4-[3-(tert-butylamino)-2-hydroxypropoxy]-2-methylisoquinolin-1-one	Organoheterocyclic compounds	Isoquinolines and derivatives	Isoquinolones and derivatives	20.7084	17.8853	18.8769	19.2616	19.6747	20.3154	19.9691	20.8616	19.9739	21.5284	19.9366	17.678	19.2736	20.1327	21.5045	20.1506	20.8745	20.3136	19.7359	19.6882	10	10	20	0.210569	5.40732e-05	1.00026	0.437878	success
Thioxanthen-9-one	C13 H8 O S	212.029	-1.35	[M+H]+1	DDA for preferred ion	213.037	4.319	+	23.5736		10295		HMDB0259037		492-22-8	InChI=1S/C13H8OS/c14-13-9-5-1-3-7-11(9)15-12-8-4-2-6-10(12)13/h1-8H	YRHRIQCWCFGUEQ-UHFFFAOYSA-N	thioxanthen-9-one	Organoheterocyclic compounds	Thiochromenes		20.2793	19.1461	19.3456	19.4624	21.0584	20.6594	20.3351	20.2868	20.2768	20.6693	19.4077	19.7981	20.423	19.4855	20.9368	20.1985	20.9973	20.0049	20.3323	17.7265	10	10	20	0.18945	-0.026696	0.876491	0.500979	success
[[(3R,4R,5S,6R)-3-(butanoylamino)-4,5-dihydroxy-6-(hydroxymethyl)oxan-2-ylidene]amino] N-phenylcarbamate	C17 H23 N3 O7	381.154	1.93	[M-H]-1	DDA for preferred ion	380.147	5.366	-	76.7882		11509180					InChI=1S/C17H23N3O7/c1-2-6-12(22)19-13-15(24)14(23)11(9-21)26-16(13)20-27-17(25)18-10-7-4-3-5-8-10/h3-5,7-8,11,13-15,21,23-24H,2,6,9H2,1H3,(H,18,25)(H,19,22)/b20-16-/t11-,13-,14-,15-/m1/s1	ITVRELFVFCOUMV-ZVZWZHPPSA-N	[(Z)-[(3R,4R,5S,6R)-3-(butanoylamino)-4,5-dihydroxy-6-(hydroxymethyl)oxan-2-ylidene]amino] N-phenylcarbamate				17.98	19.0934	17.7561	21.2874	19.7861	18.4952	17.9416	17.6898	18.3666	20.7691	20.3592	21.1505	20.7828	21.0831	18.7237	16.3059		19.4952	19.8583	17.9779	10	9	19	0.576279	0.455216	4.76015	0.0123443	success
Adaptaquin	C21 H16 Cl N3 O2	377.094	3.44	[M-H]-1	No MS2	376.087	0.793	-			3740671				385786-48-1	InChI=1S/C21H16ClN3O2/c22-15-8-5-14(6-9-15)18(25-21-17(26)4-2-12-24-21)16-10-7-13-3-1-11-23-19(13)20(16)27/h1-12,18,26-27H,(H,24,25)	KKYHNYRUBSYTCZ-UHFFFAOYSA-N	7-[(4-chlorophenyl)-[(3-hydroxy-2-pyridinyl)amino]methyl]quinolin-8-ol					16.8453	17.9188		18.8384	19.7782	18.9152	18.5482	18.4687	18.8183	16.7844		18.9734		19.5424	19.26	18.7679	18.4182	18.6	19.0474	6	10	16	0.322917	0.0767044	1.31154	0.325056	success
1H-Benzotriazole	C6 H5 N3	119.048	-1.93	[M+H]+1	DDA for preferred ion	120.055	5.149	+	4.32649		7220		HMDB0244873	CHEBI:75331	95-14-7	InChI=1S/C6H5N3/c1-2-4-6-5(3-1)7-9-8-6/h1-4H,(H,7,8,9)	QRUDEWIWKLJBPS-UHFFFAOYSA-N	2H-benzotriazole	Organoheterocyclic compounds	Benzotriazoles		20.6623	18.4554	18.9352	19.7407	20.8562	19.6043	19.8007	19.7591	19.4395	18.9888	18.02	21.4297	21.1238	20.2713	20.418	19.4191	22.2991	19.568	19.7397	19.8676	10	10	20	0.323638	0.143275	1.79437	0.182513	success
Dec-4-enedioylcarnitine	C17 H29 N O6	343.199	-1.19	[M+H]+1	DDA for preferred ion	344.206	4.068	+	83.6957		156961504		HMDB0241082			InChI=1S/C17H29NO6/c1-18(2,3)13-14(12-16(21)22)24-17(23)11-9-7-5-4-6-8-10-15(19)20/h4,6,14H,5,7-13H2,1-3H3,(H-,19,20,21,22)/b6-4+	INIDTRIANAYXBK-GQCTYLIASA-N	3-[(E)-9-carboxynon-6-enoyl]oxy-4-(trimethylazaniumyl)butanoate	Lipids and lipid-like molecules	Fatty Acyls	Fatty acid esters	22.4303	21.3176	21.4377	21.5371	22.9189	22.1426	22.0291	22.3933	21.8697	22.2792	21.3447	21.5752	21.7183	21.4598	22.4455	22.2373	22.7003	21.9746	22.1542	22.7014	10	10	20	0.243886	0.042256	1.20957	0.347583	success
CAPRAMIDOPROPYL BETAINE	C17 H34 N2 O3	314.256	-1.94	[M+H]+1	DDA for preferred ion	315.264	7.622	+	28.75		173217				73772-45-9	InChI=1S/C17H34N2O3/c1-4-5-6-7-8-9-10-12-16(20)18-13-11-14-19(2,3)15-17(21)22/h4-15H2,1-3H3,(H-,18,20,21,22)	FPVJYHHGNGJAPC-UHFFFAOYSA-N	2-[3-(decanoylamino)propyl-dimethylazaniumyl]acetate				21.8903	20.7276	21.434	21.1431	22.3352	21.6338	21.5549	21.7985	21.5058	21.7773	20.9118	21.5144	21.6998	21.1943	21.6739	21.4579	23.3862	21.5405	21.3491	22.24	10	10	20	0.165073	-0.0575738	0.741412	0.578405	success
3-Hydroxyoctanoic acid	C8 H16 O3	160.11	-1.2	[M-H]-1	DDA for preferred ion	159.102	7.336	-	71.4314	LMFA01050021	26613	C20793	HMDB0001954	CHEBI:37098	88930-08-9	InChI=1S/C8H16O3/c1-2-3-4-5-7(9)6-8(10)11/h7,9H,2-6H2,1H3,(H,10,11)	NDPLAKGOSZHTPH-UHFFFAOYSA-N	3-hydroxyoctanoic acid	Organic acids and derivatives	Hydroxy acids and derivatives	Medium-chain hydroxy acids and derivatives	21.3478	21.0457	20.6202	21.0912	21.5765	21.1774	21.4932	21.5599	21.1146	21.9493	20.4496	20.7311	21.3233	20.911	21.4595	21.4561	21.935	21.4718	21.2456	21.4265	10	10	20	0.198807	-0.0148441	0.930522	0.47251	success
2-Octylpyrrolidine	C12 H25 N	183.198	-1.76	[M+H]+1	DDA for preferred ion	184.206	6.95	+	18.6487		4578643				3446-99-9	InChI=1S/C12H25N/c1-2-3-4-5-6-7-9-12-10-8-11-13-12/h12-13H,2-11H2,1H3	UOWQMLWCCWFHGB-UHFFFAOYSA-N	2-octylpyrrolidine				21.6044	19.7543	18.5735	20.0142	19.6273	22.2678	20.2609	20.7951	21.4462	21.5139	18.4936	20.9333	20.9353	19.995	21.788	21.085	20.5543	20.5852	21.5429	18.7953	10	10	20	0.281858	0.0903535	1.47181	0.259948	success
2-Ammonio-2-benzyl-4-phosphonobutanoate	C11 H16 N O5 P	273.076	-1.81	[M+H]+1	DDA for preferred ion	274.083	7.18	+	29.4437		4270228					InChI=1S/C11H16NO5P/c12-11(10(13)14,6-7-18(15,16)17)8-9-4-2-1-3-5-9/h1-5H,6-8,12H2,(H,13,14)(H2,15,16,17)	ISDPXZKXSZVIEF-UHFFFAOYSA-N	2-azaniumyl-2-benzyl-4-phosphonobutanoate				18.9214	17.8639	18.8404	17.8612	19.4172	18.3932	18.7434	18.8837	19.6863	19.2915	18.2846	17.5034	18.3754	18.5582	19.9721	18.926	19.1609	18.2246	19.1731	19.5314	10	10	20	0.208212	-0.0029312	0.986118	0.444709	success
Isobutylpropylamine	C7 H17 N	115.136	-2.75	[M+H]+1	No MS2	116.143	0.774	+			520943		HMDB0031244	CHEBI:184419	39190-66-4	InChI=1S/C7H17N/c1-4-5-8-6-7(2)3/h7-8H,4-6H2,1-3H3	SQGSVBHTFQOZDL-UHFFFAOYSA-N	2-methyl-N-propylpropan-1-amine	Organic nitrogen compounds	Organonitrogen compounds	Amines	22.9363	19.4083	19.8682	21.9387	22.8166	18.5497	19.6911	19.8053	20.269			23.4598	23.4284	22.5068	22.4924	19.9763	22.5051	18.9488	19.7373	21.1872	8	10	18	0.519197	0.371257	3.50952	0.0374752	success
Cuminaldehyde	C10 H12 O	148.088	-2.46	[M+H]+1	DDA for preferred ion	149.096	7.764	+	79.4066		326	C06577	HMDB0002214	CHEBI:28671	122-03-2	InChI=1S/C10H12O/c1-8(2)10-5-3-9(7-11)4-6-10/h3-8H,1-2H3	WTWBUQJHJGUZCY-UHFFFAOYSA-N	4-propan-2-ylbenzaldehyde	Lipids and lipid-like molecules	Prenol lipids	Monoterpenoids	26.6973	25.5646	26.1327	25.4446	26.9789	26.7095	26.4822	26.7593	26.2283	26.2425	25.6958	25.7751	26.3372	25.806	26.6373	26.3637	26.7504	25.9955	26.3445	23.7324	10	10	20	0.273041	0.0791858	1.40848	0.278811	success
Diethyl (4,6-diamino-1,3,5-triazin-2-yl)phosphonate	C7 H14 N5 O3 P	247.083	-3.33	[M+H]+1	No MS2	248.09	0.546	+			280625				4230-55-1	InChI=1S/C7H14N5O3P/c1-3-14-16(13,15-4-2)7-11-5(8)10-6(9)12-7/h3-4H2,1-2H3,(H4,8,9,10,11,12)	DDMIIIHVHWXZLV-UHFFFAOYSA-N	6-diethoxyphosphoryl-1,3,5-triazine-2,4-diamine				18.8145	17.5114	18.351	16.785	19.9846	18.7013	18.6578	19.2197	18.6875	18.7486	17.3619	17.5297	18.6366	17.8254	19.2284	18.5357	18.9672	18.4679	19.157	20.4273	10	10	20	0.255833	0.057389	1.28919	0.318217	success
Oxazolo[5,4-B]pyridine	C6 H4 N2 O	120.032	-2.09	[M+H]+1	DDA for preferred ion	121.039	1.494	+	15.5027		19831830		HMDB0255974		273-62-1	InChI=1S/C6H4N2O/c1-2-5-6(7-3-1)9-4-8-5/h1-4H	BFPLMTPHDFFMTG-UHFFFAOYSA-N	[1,3]oxazolo[5,4-b]pyridine	Organoheterocyclic compounds	Oxazolopyridines		21.3756	20.21	20.9461	20.7366	22.2431	21.2265	21.7277	21.8596	21.3583	21.4516	20.419	21.0402	21.5907	20.935	21.3305	20.9286	21.2992	21.4738	21.5742	22.3514	10	10	20	0.172213	-0.0485298	0.780153	0.555299	success
Cibulins	C3 H8 O S	92.0294	-2.36	[M+H]+1	No MS2	93.0366	0.664	+			20514207		HMDB0030299	CHEBI:91018		InChI=1S/C3H8OS/c1-2-3-5-4/h4H,2-3H2,1H3	LYNBNVDYPNEWHG-UHFFFAOYSA-N	1-hydroxysulfanylpropane	Organic acids and derivatives	Organosulfenic acids and derivatives	Organosulfenic acids	22.745	18.9471	19.6054	20.8538	22.9495	19.967	20.091	20.2119	20.616	15.4066	13.9135	22.2812	23.4693	21.9174	22.823	20.22	23.3236	19.0194	19.6634	20.9639	10	10	20	0.241514	0.0392513	1.19406	0.353608	success
(3E,11E,13E)-8-hydroxy-16-methyl-1-oxacyclohexadeca-3,11,13-trien-2-one	C16 H24 O3	264.172	-2.47	[M+H-H2O]+1	DDA for other ion	247.169	8.163	+	76.239			NAN				InChI=1S/C16H24O3/c1-14-10-6-3-2-4-7-11-15(17)12-8-5-9-13-16(18)19-14/h2-4,6,9,13-15,17H,5,7-8,10-12H2,1H3/b4-2+,6-3+,13-9+	RULXJEXEFMKXHG-IGQUSWFYSA-N	(3E,11E,13E)-8-hydroxy-16-methyl-1-oxacyclohexadeca-3,11,13-trien-2-one				22.9836	21.2592	22.3667	20.7563	23.0501	22.9763	21.4195	22.2017	22.4407	22.1117	21.1795	21.5746	22.6677	21.7778	23.2663	22.5185	23.8635	21.6189	22.3382	21.6955	10	10	20	0.158138	-0.0663585	0.704412	0.601124	success
D-Threonine	C4 H9 N O3	119.058	-3.38	[M-H]-1	DDA for preferred ion	118.051	0.689	-	92.5286		69435	C00820	HMDB0250801	CHEBI:16398	632-20-2	InChI=1S/C4H9NO3/c1-2(6)3(5)4(7)8/h2-3,6H,5H2,1H3,(H,7,8)/t2-,3+/m0/s1	AYFVYJQAPQTCCC-STHAYSLISA-N	(2R,3S)-2-amino-3-hydroxybutanoic acid	Organic acids and derivatives	Carboxylic acids and derivatives	Amino acids, peptides, and analogues	23.615	22.6592	22.967	23.7051	23.9075	23.3997	24.2267	23.0141	24.1396	23.4719	23.438	22.6524	23.4955	23.6883	23.3378	23.225	23.1751	24.0214	24.2092	23.9158	10	10	20	0.194072	-0.0208418	0.903023	0.48682	success
L-Glutamine	C5 H10 N2 O3	146.069	-2.25	[M-H]-1	DDA for preferred ion	145.062	0.683	-	98.5249		5961	C00064	HMDB0000641	CHEBI:18050	56-85-9	InChI=1S/C5H10N2O3/c6-3(5(9)10)1-2-4(7)8/h3H,1-2,6H2,(H2,7,8)(H,9,10)/t3-/m0/s1	ZDXPYRJPNDTMRX-VKHMYHEASA-N	(2S)-2,5-diamino-5-oxopentanoic acid	Organic acids and derivatives	Carboxylic acids and derivatives	Amino acids, peptides, and analogues	27.2112	27.1142	27.1202	27.3325	27.3039	26.1436	27.6702	27.2088	27.8554	26.8331	26.5618	26.0197	27.4958	26.5269	27.2537	27.9859	27.4754	27.5176	27.8583	28.5327	10	10	20	0.251125	0.0514253	1.25751	0.329594	success
β-Ionone	C13 H20 O	192.151	-2.45	[M+H-H2O]+1	DDA for other ion	175.148	8.159	+	55.4247			NAN	HMDB0036565			InChI=1S/C13H20O/c1-10-6-5-9-13(3,4)12(10)8-7-11(2)14/h7-8H,5-6,9H2,1-4H3/b8-7+	PSQYTAPXSHCGMF-BQYQJAHWSA-N		Lipids and lipid-like molecules	Prenol lipids	Sesquiterpenoids	23.3084	21.6481	22.748	21.2391	23.5056	23.376	21.899	22.7086	22.7866	22.5342	21.6269	21.949	22.9597	22.2033	23.5247	22.8335	24.0992	21.9707	22.6655	21.9217	10	10	20	0.152884	-0.0730141	0.676782	0.618486	success
Gly-Leu-Phe	C17 H25 N3 O4	335.184	-1.58	[M+H]+1	DDA for preferred ion	336.191	5.959	+	62.956		128287		HMDB0040505	CHEBI:163814	103213-38-3	InChI=1S/C17H25N3O4/c1-11(2)8-13(19-15(21)10-18)16(22)20-14(17(23)24)9-12-6-4-3-5-7-12/h3-7,11,13-14H,8-10,18H2,1-2H3,(H,19,21)(H,20,22)(H,23,24)/t13-,14-/m0/s1	TVUWMSBGMVAHSJ-KBPBESRZSA-N	(2S)-2-[[(2S)-2-[(2-aminoacetyl)amino]-4-methylpentanoyl]amino]-3-phenylpropanoic acid	Phenylpropanoids and polyketides	Flavonoids	Flavonoid glycosides	18.0019	18.3966	17.9724	18.2819	16.4953	18.4843	18.3371	17.3273	17.4882	16.9857	18.7534	18.658	18.3543	18.5176	16.4848	17.0607	16.8866	17.9433	16.0741	17.3776	10	10	20	0.218854	0.0105488	1.05064	0.41431	success
Glutaminylproline	C10 H17 N3 O4	243.121	-2.17	[M+H]+1	No MS2	244.129	0.769	+			11736661		HMDB0028805	CHEBI:157839	139370-58-4	InChI=1S/C10H17N3O4/c11-6(3-4-8(12)14)9(15)13-5-1-2-7(13)10(16)17/h6-7H,1-5,11H2,(H2,12,14)(H,16,17)/t6-,7-/m0/s1	NJMYZEJORPYOTO-BQBZGAKWSA-N	(2S)-1-[(2S)-2,5-diamino-5-oxopentanoyl]pyrrolidine-2-carboxylic acid	Organic acids and derivatives	Carboxylic acids and derivatives	Amino acids, peptides, and analogues	19.1792	18.3969		19.4168	19.1422	19.3936	18.8092	18.7757	18.3494	18.9198	18.7565	19.0544	18.5608	19.411	18.5483	17.9968	17.6051	19.0365	18.5804	18.6745	9	10	19	0.285433	0.0812711	1.39807	0.285191	success
L-Iditol	C6 H14 O6	182.079	-0.58	[M-H]-1	DDA for preferred ion	181.072	0.732	-	98.945		5460044	C01507	HMDB0011632	CHEBI:18202	488-45-9	InChI=1S/C6H14O6/c7-1-3(9)5(11)6(12)4(10)2-8/h3-12H,1-2H2/t3-,4-,5+,6+/m0/s1	FBPFZTCFMRRESA-UNTFVMJOSA-N	(2S,3R,4R,5S)-hexane-1,2,3,4,5,6-hexol	Organic oxygen compounds	Organooxygen compounds	Carbohydrates and carbohydrate conjugates	24.9849	24.0658	24.9026	24.5679	24.8654	25.9682	25.2615	24.769	24.9883	24.9493	23.5347	23.1796	25.4802	24.2878	25.2982	25.3749	24.6207	24.8914	25.2595	24.8064	10	10	20	0.331688	0.153471	1.86115	0.169777	success
Phenyldichloroarsine	C6 H5 As Cl2	221.899	2.59	[M+H]+1	No MS2	222.906	0.884	+			12762				696-28-6	InChI=1S/C6H5AsCl2/c8-7(9)6-4-2-1-3-5-6/h1-5H	UDHDFEGCOJAVRE-UHFFFAOYSA-N	dichloro(phenyl)arsane				19.0935	18.0411	18.5337	17.9011	19.5114	18.9597	19.0295	19.3139	18.4102	19.1534	18.229	18.1929	18.6843	17.9004	18.9239	18.9386	19.1484	18.9202	19.0462	17.8472	10	10	20	0.169445	-0.0520362	0.765054	0.56422	success
Prenyl glucoside	C11 H20 O6	248.126	1.28	[M-H]-1	DDA for preferred ion	247.119	6.084	-	51.1638		14239303		HMDB0031876	CHEBI:172490	117861-55-9	InChI=1S/C11H20O6/c1-6(2)3-4-16-11-10(15)9(14)8(13)7(5-12)17-11/h3,7-15H,4-5H2,1-2H3	GQJQCKUJCHMTNF-UHFFFAOYSA-N	2-(hydroxymethyl)-6-(3-methylbut-2-enoxy)oxane-3,4,5-triol	Lipids and lipid-like molecules	Fatty Acyls	Fatty acyl glycosides	19.8571	19.5499	20.585	19.5766	21.0962	20.3805	20.4108	20.4204	20.6057	20.352	19.3999	19.7736	20.0304	19.5597	19.9456	20.1894	20.4924	20.1416	20.4593	21.1131	10	10	20	0.270111	0.0754745	1.38777	0.285279	success
N-Acetyl-L-methionine	C7 H13 N O3 S	191.061	-2.02	[M+H]+1	DDA for preferred ion	192.069	4.218	+	28.0648		448580	C02712	HMDB0011745	CHEBI:21557	65-82-7	InChI=1S/C7H13NO3S/c1-5(9)8-6(7(10)11)3-4-12-2/h6H,3-4H2,1-2H3,(H,8,9)(H,10,11)/t6-/m0/s1	XUYPXLNMDZIRQH-LURJTMIESA-N	(2S)-2-acetamido-4-methylsulfanylbutanoic acid	Organic acids and derivatives	Carboxylic acids and derivatives	Amino acids, peptides, and analogues	22.4215	22.3156	21.4742	22.7146	21.7996	21.9557	22.3473	21.9217	21.7434	22.1319	21.9558	22.8073	22.4523	23.048	22.3124	21.5906	21.1277	21.9457	22.1409	22.3979	10	10	20	0.267426	0.072073	1.36894	0.291294	success
2-AOD-3-ol	C20 H43 N O	313.334	-1.97	[M+H]+1	DDA for preferred ion	314.341	7.524	+	44.1677	LMSP01080031	10236627			CHEBI:168138	540770-33-0	InChI=1S/C20H43NO/c1-5-17(2)16-18(3)14-12-10-8-6-7-9-11-13-15-20(22)19(4)21/h17-20,22H,5-16,21H2,1-4H3	PRIXJBFEYXJGPF-UHFFFAOYSA-N	2-amino-14,16-dimethyloctadecan-3-ol				20.7555	21.0681	21.4648	20.9005	21.3104	20.8673	21.8592	22.3467	22.2523	20.9165	19.136	20.0445	19.8543	19.9334	21.1748	22.8394	19.1173	21.5926	23.51	22.6949	10	10	20	0.433829	0.28285	2.87344	0.0596866	success
Myristamide	C14 H29 N O	227.225	-1.76	[M+H]+1	DDA for preferred ion	228.232	8.252	+	36.5229	LMFA01100064	69492			CHEBI:137125	638-58-4	InChI=1S/C14H29NO/c1-2-3-4-5-6-7-8-9-10-11-12-13-14(15)16/h2-13H2,1H3,(H2,15,16)	QEALYLRSRQDCRA-UHFFFAOYSA-N	tetradecanamide				22.1736	21.6047	21.7611	21.4778	22.7378	21.9069	21.9471	22.4956	22.5531	22.5916	21.8067	21.5778	22.0907	21.5274	22.4888	22.2565	22.3154	22.6686	22.4733	23.5128	10	10	20	0.328308	0.14919	1.83291	0.175043	success
Nicotinamide	C6 H6 N2 O	122.048	-2.65	[M+H]+1	DDA for preferred ion	123.055	1.161	+	87.9792		936	C00153	HMDB0001406	CHEBI:17154	98-92-0	InChI=1S/C6H6N2O/c7-6(9)5-2-1-3-8-4-5/h1-4H,(H2,7,9)	DFPAKSUCGFBDDF-UHFFFAOYSA-N	pyridine-3-carboxamide	Organoheterocyclic compounds	Pyridines and derivatives	Pyridinecarboxylic acids and derivatives	28.0666	27.772	27.2805	28.7605	28.017	28.0741	28.5954	28.4631	28.1484	28.1272	27.212	28.1837	27.7605	27.82	28.1131	28.4545	27.9864	28.1613	28.314	28.5284	10	10	20	0.293143	0.104647	1.55517	0.237107	success
Melagatran	C22 H31 N5 O4	429.236	-4.69	[M+H]+1	DDA for preferred ion	430.243	5.622	+	79.4749		183797	C21551	HMDB0254416	CHEBI:43966	159776-70-2	InChI=1S/C22H31N5O4/c23-20(24)16-8-6-14(7-9-16)12-26-21(30)17-10-11-27(17)22(31)19(25-13-18(28)29)15-4-2-1-3-5-15/h6-9,15,17,19,25H,1-5,10-13H2,(H3,23,24)(H,26,30)(H,28,29)/t17-,19+/m0/s1	DKWNMCUOEDMMIN-PKOBYXMFSA-N	2-[[(1R)-2-[(2S)-2-[(4-carbamimidoylphenyl)methylcarbamoyl]azetidin-1-yl]-1-cyclohexyl-2-oxoethyl]amino]acetic acid	Organic acids and derivatives	Carboxylic acids and derivatives	Amino acids, peptides, and analogues		19.0044	19.6833	18.7154	15.6712	15.4637	19.3789	21.1686	21.0604	17.5708	18.4079	15.1723	14.9385	19.8133	20.5191	20.9939	16.9391	20.2762	20.2554	22.1242	9	10	19	0.257942	0.0459261	1.21662	0.347607	success
3-hydroxytridecanoic acid	C13 H26 O3	230.188	1.01	[M-H]-1	DDA for preferred ion	229.181	7.932	-	60.1283	LMFA01050172	5312749		HMDB0061655	CHEBI:177435	32602-69-0	InChI=1S/C13H26O3/c1-2-3-4-5-6-7-8-9-10-12(14)11-13(15)16/h12,14H,2-11H2,1H3,(H,15,16)	CWSNHZHHWHLJIM-UHFFFAOYSA-N	3-hydroxytridecanoic acid	Lipids and lipid-like molecules	Fatty Acyls	Fatty acids and conjugates	20.851	20.1002	20.5256	20.0564	20.9949	20.608	20.3982	21.0171	22.6815	21.4113	20.2889	20.359	20.8217	20.3252	20.8176	20.9169	21.1742	19.9619		20.1265	10	9	19	0.175822	-0.0596575	0.746655	0.576234	success
OS-PE	C27 H50 N O10 P	579.318	1.37	[M-H]-1	DDA for preferred ion	578.311	7.61	-	76.7799	LMGP20020035	134812365			CHEBI:187035		InChI=1S/C27H50NO10P/c1-2-3-4-5-6-7-8-9-10-11-12-13-14-15-16-17-26(31)35-22-24(38-27(32)19-18-25(29)30)23-37-39(33,34)36-21-20-28/h9-10,24H,2-8,11-23,28H2,1H3,(H,29,30)(H,33,34)/b10-9-/t24-/m1/s1	HYIYHUUPCKOGSP-OPSAWKISSA-N	4-[(2R)-1-[2-aminoethoxy(hydroxy)phosphoryl]oxy-3-[(Z)-octadec-9-enoyl]oxypropan-2-yl]oxy-4-oxobutanoic acid				20.8181	17.9784	20.9833		20.91	20.2343	21.2801	21.1765	21.012	20.2126	18.8238		20.8692	18.6455	21.3388	22.3636	19.4642	21.1148	21.7183	21.6634	8	10	18	0.333786	0.128797	1.62831	0.226201	success
9-Decenoylcarnitine	C17 H31 N O4	313.225	-2.33	[M+H]+1	DDA for preferred ion	314.232	5.891	+	34.9916	LMFA07070048	53481651		HMDB0013205	CHEBI:88543		InChI=1S/C17H31NO4/c1-5-6-7-8-9-10-11-12-17(21)22-15(13-16(19)20)14-18(2,3)4/h5,15H,1,6-14H2,2-4H3	GOOOCIIXFLVRAG-UHFFFAOYSA-N	3-dec-9-enoyloxy-4-(trimethylazaniumyl)butanoate	Lipids and lipid-like molecules	Fatty Acyls	Fatty acid esters	23.4701	22.2638	22.1783	22.5987	24.2275	23.6865	21.2969	21.3551	21.1264	23.5972	22.6349	22.9501	23.5414	22.4253	23.4447	21.0856	23.9142	20.8367	21.2589	20.4785	10	10	20	0.259461	0.0619842	1.31388	0.309625	success
(2E)-3-Methylpent-2-enedioylcarnitine	C13 H21 N O6	287.137	1.99	[M-H]-1	DDA for preferred ion	286.13	7.514	-	91.4767		156962570		HMDB0241660			InChI=1S/C13H21NO6/c1-9(5-11(15)16)6-13(19)20-10(7-12(17)18)8-14(2,3)4/h6,10H,5,7-8H2,1-4H3,(H-,15,16,17,18)/b9-6+	GKUFNMCDACRIBV-RMKNXTFCSA-N	3-[(E)-4-carboxy-3-methylbut-2-enoyl]oxy-4-(trimethylazaniumyl)butanoate	Lipids and lipid-like molecules	Fatty Acyls	Fatty acid esters	22.0682	21.1781	21.1886	21.2486	22.6512	22.1639			18.8292	22.3741	21.1655	21.369	21.9385	21.4159	22.2527		22.5114	17.3098			10	5	15	0.217376	-0.0956737	0.694382	0.612722	success
2-Amino-5-phosphonopentanoic acid	C5 H12 N O5 P	197.045	-1.91	[M+H]+1	DDA for preferred ion	198.052	1.548	+	71.2585		1216	C13734	HMDB0247376	CHEBI:138644	76726-92-6	InChI=1S/C5H12NO5P/c6-4(5(7)8)2-1-3-12(9,10)11/h4H,1-3,6H2,(H,7,8)(H2,9,10,11)	VOROEQBFPPIACJ-UHFFFAOYSA-N	2-amino-5-phosphonopentanoic acid	Organic acids and derivatives	Carboxylic acids and derivatives	Amino acids, peptides, and analogues	24.5975	23.1064	23.4119	22.6168	24.8739	24.1321	24.1994	24.4691	24.0611	24.3431	22.2335	23.0812	24.0348	22.6285	24.4584	24.3178	24.689	23.8059	24.3721	26.0492	10	10	20	0.341457	0.165846	1.94439	0.155218	success
N-acetyl-L-2-aminoadipate(2-)	C8 H13 N O5	203.079	0.44	[M-H]-1	DDA for preferred ion	202.072	2.815	-	72.3734		13943174		HMDB0062715			InChI=1S/C8H13NO5/c1-5(10)9-6(8(13)14)3-2-4-7(11)12/h6H,2-4H2,1H3,(H,9,10)(H,11,12)(H,13,14)	FTTGAAZKBNZDCZ-UHFFFAOYSA-N	2-acetamidohexanedioic acid	Organic acids and derivatives	Carboxylic acids and derivatives	Amino acids, peptides, and analogues	20.814	19.8874	19.6011	21.5128	21.564	20.6044	21.4543	20.921	20.5867	20.5625	19.4975	21.1248	21.208	21.6174	20.4943	20.9922	21.776	20.3712	21.5349	21.3321	10	10	20	0.205083	-0.00689544	0.967471	0.453866	success
Ser-Val-Phe	C17 H25 N3 O5	351.179	-1.41	[M+H]+1	DDA for preferred ion	352.186	4.76	+	64.6081		145457938	NAN		CHEBI:163602		InChI=1S/C17H25N3O5/c1-10(2)14(20-15(22)12(18)9-21)16(23)19-13(17(24)25)8-11-6-4-3-5-7-11/h3-7,10,12-14,21H,8-9,18H2,1-2H3,(H,19,23)(H,20,22)(H,24,25)/t12-,13-,14-/m0/s1	HNDMFDBQXYZSRM-IHRRRGAJSA-N	(2S)-2-[[(2S)-2-[[(2S)-2-amino-3-hydroxypropanoyl]amino]-3-methylbutanoyl]amino]-3-phenylpropanoic acid				21.0348	21.0476	20.6463	19.9401	20.5058	21.2704	21.4776	21.3081	20.7517	19.8632	20.5727	20.2192	21.2657	19.996	20.6607	20.9629	20.4402	21.0638	20.3467	20.2227	10	10	20	0.322229	0.14149	1.78284	0.184812	success
N,N-Dibutyl-1-pentadecanamine	C23 H49 N	339.386	-1.66	[M+H]+1	DDA for preferred ion	340.393	7.946	+	43.0379		4175227					InChI=1S/C23H49N/c1-4-7-10-11-12-13-14-15-16-17-18-19-20-23-24(21-8-5-2)22-9-6-3/h4-23H2,1-3H3	AYEDWYLBJFYHSE-UHFFFAOYSA-N	N,N-dibutylpentadecan-1-amine				20.1739	24.9842	26.2208	21.9025	22.6511	20.3625	23.6414	25.3769	25.2887	20.4297	21.42	19.9927	19.8353	24.2449	23.4098	23.8456	20.5849	24.0981	21.6747	22.6874	10	10	20	0.33531	0.158059	1.89173	0.164266	success
Undec-5-enedioylcarnitine	C18 H31 N O6	357.215	-1.67	[M+H]+1	DDA for preferred ion	358.222	4.8155	+	48.4799		156961675		HMDB0241173			InChI=1S/C18H31NO6/c1-19(2,3)14-15(13-17(22)23)25-18(24)12-10-8-6-4-5-7-9-11-16(20)21/h4-5,15H,6-14H2,1-3H3,(H-,20,21,22,23)/b5-4+	ZJOUXSYZMKVKKA-SNAWJCMRSA-N	3-[(E)-10-carboxydec-6-enoyl]oxy-4-(trimethylazaniumyl)butanoate	Lipids and lipid-like molecules	Fatty Acyls	Fatty acid esters	19.5269	18.6205	18.7639	18.7553	20.1034	19.0859	19.1067	20.3773	19.0739	19.557	18.4791	18.752	19.2466	18.6528	19.6995	20.102	19.7066	19.4941	19.5758	20.7523	10	10	20	0.311166	0.127477	1.69398	0.203606	success
Allidochlor	C8 H12 Cl N O	173.06	-1.76	[M+H]+1	DDA for preferred ion	174.068	5.079	+	19.2559		7157	C19043	HMDB0248154	CHEBI:82170	202-270-7	InChI=1S/C8H12ClNO/c1-3-5-10(6-4-2)8(11)7-9/h3-4H,1-2,5-7H2	MDBGGTQNNUOQRC-UHFFFAOYSA-N	2-chloro-N,N-bis(prop-2-enyl)acetamide	Organic acids and derivatives	Carboxylic acids and derivatives	Carboxylic acid derivatives	20.1087	19.0489	19.1736	19.0623	19.0554	20.3364	19.2746	20.0477	19.8759	20.154	17.8202	19.9377	19.3823	19.0415	20.2975	20.701	19.4504	19.5735	20.0767	19.3822	10	10	20	0.340231	0.164292	1.93381	0.156993	success
Tyr-Gly	C11 H14 N2 O4	238.095	-1.48	[M+H]+1	DDA for preferred ion	239.102	2.289	+	40.5051		7021854	NAN	HMDB0029105	CHEBI:74990	673-08-5	InChI=1S/C11H14N2O4/c12-9(11(17)13-6-10(15)16)5-7-1-3-8(14)4-2-7/h1-4,9,14H,5-6,12H2,(H,13,17)(H,15,16)/t9-/m0/s1	HPYDSVWYXXKHRD-VIFPVBQESA-N	2-[[(2S)-2-amino-3-(4-hydroxyphenyl)propanoyl]amino]acetic acid	Organic acids and derivatives	Carboxylic acids and derivatives	Amino acids, peptides, and analogues	18.796	19.0354	18.008	21.3478	18.9839	19.1549	19.053	19.0206	17.9343	17.5857	19.5167	20.5201	19.5542	18.274	18.1323	17.8827	15.9645	19.8028	17.7662	18.3888	10	10	20	0.20579	-0.00599968	0.971671	0.451788	success
N-Hexadecyl-3,4,5-trimethoxybenzamide	C26 H45 N O4	435.334	-2.75	[M+H]+1	No MS2	436.341	8.162	+			3324850					InChI=1S/C26H45NO4/c1-5-6-7-8-9-10-11-12-13-14-15-16-17-18-19-27-26(28)22-20-23(29-2)25(31-4)24(21-22)30-3/h20-21H,5-19H2,1-4H3,(H,27,28)	YVGQVLQXSFPFJQ-UHFFFAOYSA-N	N-hexadecyl-3,4,5-trimethoxybenzamide				22.1099	20.1377	21.4038	19.9188	21.9424	22.1994	20.3967	21.1631	21.4203	21.1964	20.2956	20.6223	21.5636	20.7628	22.1008	21.5936	23.1315	20.6625	21.3133	20.977	10	10	20	0.153211	-0.0725988	0.678497	0.617399	success
(-)-Myrtenal	C10 H14 O	150.104	-2.49	[M+H-H2O]+1	DDA for other ion	133.101	8.159	+	53.2521		1201529	NAN			18486-69-6	InChI=1S/C10H14O/c1-10(2)8-4-3-7(6-11)9(10)5-8/h3,6,8-9H,4-5H2,1-2H3/t8-,9-/m0/s1	KMRMUZKLFIEVAO-IUCAKERBSA-N	(1R,5S)-6,6-dimethylbicyclo[3.1.1]hept-2-ene-2-carbaldehyde				23.6519	21.8875	23.0782	21.4922	23.7398	23.7416	22.0508	22.9821	23.1213	22.7683	21.9801	22.2991	23.3585	22.5071	23.9275	23.2559	24.5903	22.1594	23.0444	22.529	10	10	20	0.144489	-0.0836467	0.633348	0.646427	success
Boc-Lys-OH	C11 H22 N2 O4	246.158	1.3	[M-H]-1	DDA for preferred ion	245.151	6.799	-	25.6034		2733284			CHEBI:233075	2418-95-3	InChI=1S/C11H22N2O4/c1-11(2,3)17-10(16)13-8(9(14)15)6-4-5-7-12/h8H,4-7,12H2,1-3H3,(H,13,16)(H,14,15)/t8-/m0/s1	DQUHYEDEGRNAFO-QMMMGPOBSA-N	(2S)-6-amino-2-[(2-methylpropan-2-yl)oxycarbonylamino]hexanoic acid				19.762	19.268	20.987	20.6804	19.9953	20.4274	20.9301	19.9207	20.4884	19.5505	20.3144	19.5445	20.6447	18.9318	20.7092	20.9754	20.4192	20.6958	21.5457	20.3178	10	10	20	0.302416	0.116394	1.6257	0.219417	success
Debromohymenialdisine	C11 H11 N5 O2	245.09	-3.73	[M+H]+1	DDA for preferred ion	246.098	7.733	+	37.1643		135451156	C19897			75593-17-8	InChI=1S/C11H11N5O2/c12-11-15-8(10(18)16-11)6-2-4-14-9(17)7-5(6)1-3-13-7/h1,3,13H,2,4H2,(H,14,17)(H3,12,15,16,18)/b8-6-	JYRJOQGKGMHTOO-VURMDHGXSA-N	(4Z)-4-(2-amino-5-oxo-1H-imidazol-4-ylidene)-1,5,6,7-tetrahydropyrrolo[2,3-c]azepin-8-one				21.8122	21.0653	21.47	20.1873	21.7828	21.341	21.244	21.8303	21.4961	22.2298	20.8717	20.5209	21.7415	21.3291	21.8244	21.9913	22.022	22.7663	22.4974	23.5961	10	10	20	0.387772	0.224512	2.37517	0.0985903	success
S-(2-Carboxyethyl)-L-cysteine	C6 H11 N O4 S	193.041	-1.91	[M+H]+1	DDA for preferred ion	194.048	0.773	+	33.2685		23618202		HMDB0246645		4033-46-9	InChI=1S/C6H11NO4S/c7-4(6(10)11)3-12-2-1-5(8)9/h4H,1-3,7H2,(H,8,9)(H,10,11)/t4-/m0/s1	FBPINGSGHKXIQA-BYPYZUCNSA-N	(2R)-2-amino-3-(2-carboxyethylsulfanyl)propanoic acid	Organic acids and derivatives	Carboxylic acids and derivatives	Amino acids, peptides, and analogues	22.3652	23.2142	22.526	22.8288	21.2865	22.2099	22.2472	20.2335	21.7748	22.9895	22.1921	19.9665	21.9637	22.5174	21.7078	21.0853	19.6272	23.7307	21.6085	21.8201	10	10	20	0.151311	-0.0750059	0.668581	0.623703	success
4-Trimethylaminobutyraldehyde	C7 H15 N O	129.115	-1.79	[M+H]+1	No MS2	130.122	3.954	+			76121305		HMDB0246589			InChI=1S/C7H15NO/c1-6(2)4-7(3,8)5-9/h5-6H,4,8H2,1-3H3	BGOGQAVQFXTRHE-UHFFFAOYSA-N	2-amino-2,4-dimethylpentanal	Organic nitrogen compounds	Organonitrogen compounds	Amines	19.8103	18.7399	18.8765		20.0178	20.0005	20.22	20.1974	18.8821	19.5216	18.8595	18.1158	19.6897	18.8387	19.5608	21.3391	19.2816	20.4351	20.2427	20.3854	9	10	19	0.407767	0.238558	2.40984	0.0984919	success
4-Piperidinol, 1-hydroxy-2,2,6,6-tetramethyl-	C9 H19 N O2	173.141	-2.01	[M+H]+1	DDA for preferred ion	174.149	6.149	+	6.7995		5395		HMDB0243489		3637-10-3	InChI=1S/C9H19NO2/c1-8(2)5-7(11)6-9(3,4)10(8)12/h7,11-12H,5-6H2,1-4H3	CSGAUKGQUCHWDP-UHFFFAOYSA-N	1-hydroxy-2,2,6,6-tetramethylpiperidin-4-ol	Organoheterocyclic compounds	Piperidines		18.9186	17.7737	17.9255	18.3746	19.2926	18.922	18.3741	19.057	18.777	19.097	18.0767	18.0341	18.3471	18.2362	19.3146	18.7643	18.8477	18.8836	19.4275	20.2852	10	10	20	0.37064	0.202811	2.20843	0.117277	success
L-Gizzerosine	C11 H20 N4 O2	240.158	-1.88	[M+H]+1	No MS2	241.165	2.528	+			10377006		HMDB0039160	CHEBI:169532	88252-77-1	InChI=1S/C11H20N4O2/c12-10(11(16)17)3-1-2-5-13-6-4-9-7-14-8-15-9/h7-8,10,13H,1-6,12H2,(H,14,15)(H,16,17)	LFNFNJYYTXESHV-UHFFFAOYSA-N	2-amino-6-[2-(1H-imidazol-5-yl)ethylamino]hexanoic acid	Organic acids and derivatives	Carboxylic acids and derivatives	Amino acids, peptides, and analogues	19.376	18.53	18.2427	15.9252	19.9001	17.9695	16.8135	17.8901	16.175	20.2961	17.246	18.9067	18.3076	19.2593	18.271		19.916	15.2489	15.7444	17.7167	10	9	19	0.21153	-0.0137478	0.938974	0.469974	success
Benzoic acid	C7 H6 O2	122.036	-3.34	[M-H]-1	DDA for preferred ion	121.029	5.541	-	98.5821		243	C00180	HMDB0001870	CHEBI:30746	65-85-0	InChI=1S/C7H6O2/c8-7(9)6-4-2-1-3-5-6/h1-5H,(H,8,9)	WPYMKLBDIGXBTP-UHFFFAOYSA-N	benzoic acid	Benzenoids	Benzene and substituted derivatives	Benzoic acids and derivatives	25.833	25.059	24.6171	24.7113	25.6597	25.4209	26.2831	25.8221	25.3089	26.0129	24.6691	24.6519	25.532	24.9842	25.8748	25.6155	25.5103	25.7329	25.3841	26.4724	10	10	20	0.342895	0.167667	1.95685	0.153157	success
(4R)-4-[(3R,5R,8S,10S,13R,17R)-3-hydroxy-10,13-dimethyl-2,3,4,5,6,7,8,9,14,15,16,17-dodecahydro-1H-cyclopenta[a]phenanthren-17-yl]pentanoic acid	C24 H38 O3	374.281	-3.27	[M+H-H2O]+1	DDA for other ion	357.278	8.163	+	69.1052			NAN				InChI=1S/C24H38O3/c1-15(4-9-22(26)27)19-7-8-20-18-6-5-16-14-17(25)10-12-23(16,2)21(18)11-13-24(19,20)3/h11,13,15-21,25H,4-10,12,14H2,1-3H3,(H,26,27)/t15-,16-,17-,18+,19-,20?,21?,23+,24-/m1/s1	FEGCPHIPSRBREU-ISFPMWGSSA-N	rac-(4R)-4-[rac-(3R,5R,8S,10S,13R,17R)-3-hydroxy-10,13-dimethyl-2,3,4,5,6,7,8,9,14,15,16,17-dodecahydro-1H-cyclopenta[a]phenanthren-17-yl]pentanoic acid				31.0926	29.535	30.5046	29.2037	31.2864	31.1115	29.7678	30.5662	30.5158	30.4676	29.5631	29.8412	30.7786	29.9337	31.1483	30.7003	31.7239	29.884	30.5448	29.5251	10	10	20	0.14049	-0.0887126	0.612951	0.659802	success
3-Methyl-1,2-cyclohexanedione	C7 H10 O2	126.068	-2.12	[M+H]+1	DDA for preferred ion	127.075	4.69	+	12.0555		3321360		HMDB0034080	CHEBI:195831	3008-43-3	InChI=1S/C7H10O2/c1-5-3-2-4-6(8)7(5)9/h5H,2-4H2,1H3	JDXJKLGWPNXSHL-UHFFFAOYSA-N	3-methylcyclohexane-1,2-dione	Organic oxygen compounds	Organooxygen compounds	Carbonyl compounds		21.4236				22.145	22.1208	22.6024	22.0782	22.5126	21.5246		22.4536	21.5233	22.4219	22.2701	22.4181	21.9381	22.378	23.1033	5	10	15	0.456771	0.23948	2.10211	0.155345	success
Valylasparagine	C9 H17 N3 O4	231.121	-2.05	[M+H]+1	DDA for preferred ion	232.129	0.754	+	72.7971		7020201		HMDB0029122	CHEBI:73698	66170-00-1	InChI=1S/C9H17N3O4/c1-4(2)7(11)8(14)12-5(9(15)16)3-6(10)13/h4-5,7H,3,11H2,1-2H3,(H2,10,13)(H,12,14)(H,15,16)/t5-,7-/m0/s1	WITCOKQIPFWQQD-FSPLSTOPSA-N	(2S)-4-amino-2-[[(2S)-2-amino-3-methylbutanoyl]amino]-4-oxobutanoic acid	Organic acids and derivatives	Carboxylic acids and derivatives	Amino acids, peptides, and analogues	22.4371	21.4641	21.3961	21.8834	22.226	20.9669	23.424	21.2071	20.8069	23.1629	21.9121	21.8084	21.9435	21.5742	20.9525	21.4356	22.5091	20.9779	20.7563	22.3671	10	10	20	0.146541	-0.0810482	0.643884	0.63958	success
N,N-(2,2-dihydroxy-ethyl) arachidonoyl amine	C24 H41 N O3	391.307	-3.24	[M+H+MeOH]+1	DDA for other ion	424.341	8.164	+	52.7908	LMFA08020028	5283413			CHEBI:137845		InChI=1S/C24H41NO3/c1-2-3-4-5-6-7-8-9-10-11-12-13-14-15-16-17-18-19-24(28)25(20-22-26)21-23-27/h6-7,9-10,12-13,15-16,26-27H,2-5,8,11,14,17-23H2,1H3/b7-6-,10-9-,13-12-,16-15-	HVEFQBBVYPUGOM-DOFZRALJSA-N	(5Z,8Z,11Z,14Z)-N,N-bis(2-hydroxyethyl)icosa-5,8,11,14-tetraenamide				26.4516	24.6709	25.7906	24.2901	26.5124	26.5288	24.9513	25.8165	25.7748	25.6504	24.7106	25.0889	26.0616	25.225	26.5066	26.0858	27.3126	25.0643	25.8576	25.9708	10	10	20	0.161138	-0.0625588	0.720341	0.591267	success
Val-Asp	C9 H16 N2 O5	232.106	0.88	[M-H]-1	DDA for preferred ion	231.099	0.766	-	90.8633		7009608	NAN	HMDB0029123	CHEBI:75009	20556-16-5	InChI=1S/C9H16N2O5/c1-4(2)7(10)8(14)11-5(9(15)16)3-6(12)13/h4-5,7H,3,10H2,1-2H3,(H,11,14)(H,12,13)(H,15,16)/t5-,7-/m0/s1	OBTCMSPFOITUIJ-FSPLSTOPSA-N	(2S)-2-[[(2S)-2-amino-3-methylbutanoyl]amino]butanedioic acid	Organic acids and derivatives	Carboxylic acids and derivatives	Amino acids, peptides, and analogues	21.2781	22.5111	20.3937	21.2603	21.2893	20.8268	22.3196	20.941		22.2504	22.0292	21.733	21.2671	21.3696	20.2353	21.0431	21.5944		20.3232	21.7872	10	8	18	0.146904	-0.115587	0.559652	0.695995	success
N,2,3-Trimethyl-2-(1-methylethyl)butanamide	C10 H21 N O	171.162	-2.84	[M+H]+1	No MS2	172.169	7.776	+		LMFA08020189	65300		HMDB0036195	CHEBI:169004	51115-67-4	InChI=1S/C10H21NO/c1-7(2)10(5,8(3)4)9(12)11-6/h7-8H,1-6H3,(H,11,12)	RWAXQWRDVUOOGG-UHFFFAOYSA-N	N,2,3-trimethyl-2-propan-2-ylbutanamide	Lipids and lipid-like molecules	Fatty Acyls	Fatty amides	23.3345	21.8404	21.7623	22.5146	23.7357	22.4144	22.0864	22.4184	22.5463	22.5609	21.3489	22.2238	22.6053	22.0525	23.2206	22.5779	23.0919	22.7364	23.084	22.5058	10	10	20	0.162799	-0.0604541	0.729213	0.585827	success
2,3-Dipalmitoyl-S-glycerylcysteine	C38 H73 N O6 S	671.517	1.72	[M+H]+1	DDA for preferred ion	672.524	8.719	+	70.1287		51351807		HMDB0256098	CHEBI:61842	656831-18-4	InChI=1S/C38H73NO6S/c1-3-5-7-9-11-13-15-17-19-21-23-25-27-29-36(40)44-31-34(32-46-33-35(39)38(42)43)45-37(41)30-28-26-24-22-20-18-16-14-12-10-8-6-4-2/h34-35H,3-33,39H2,1-2H3,(H,42,43)/t34?,35-/m0/s1	UPAQRWMRKQCLSD-HTIIIDOHSA-N	(2R)-2-amino-3-[2,3-di(hexadecanoyloxy)propylsulfanyl]propanoic acid	Organic acids and derivatives	Carboxylic acids and derivatives	Amino acids, peptides, and analogues	19.7828	18.0758	21.2453	18.9286	18.667	19.0496	19.1213	18.7114	18.1802	19.3377	18.4479	18.3465	18.2473	18.8408	18.8385	17.8287	18.5708	17.8299	18.5776	20.4314	10	10	20	0.22473	0.0179917	1.08703	0.398032	success
D-(+)-Proline	C5 H9 N O2	115.063	-2.53	[M+H]+1	DDA for preferred ion	116.07	0.771	+	87.6472		8988	C00763	HMDB0003411	CHEBI:16313	344-25-2	InChI=1S/C5H9NO2/c7-5(8)4-2-1-3-6-4/h4,6H,1-3H2,(H,7,8)/t4-/m1/s1	ONIBWKKTOPOVIA-SCSAIBSYSA-N	(2R)-pyrrolidine-2-carboxylic acid	Organic acids and derivatives	Carboxylic acids and derivatives	Amino acids, peptides, and analogues	27.8208	26.642	26.8658	27.0465	28.032	26.6503	26.9455	26.4242	26.5277	27.5793	27.7711	26.7495	27.628	27.679	27.064	26.2446	26.5913	27.7155	27.5346	27.1103	10	10	20	0.368582	0.200203	2.18901	0.119693	success
Tetrapropylene glycol	C12 H26 O5	250.178	-1.96	[M+H]+1	DDA for preferred ion	251.185	7.048	+	25.3614		91234			CHEBI:172339	25657-08-3	InChI=1S/C12H26O5/c1-9(14)6-15-11(3)8-17-12(4)7-16-10(2)5-13/h9-14H,5-8H2,1-4H3	QVHMSMOUDQXMRS-UHFFFAOYSA-N	2-[2-[2-(2-hydroxypropoxy)propoxy]propoxy]propan-1-ol				20.4835	19.7135	19.7876	19.8499	21.0731	20.3935	20.1907	20.6517	20.7587	20.9239	19.958	19.791	20.4283	19.7764	20.6582	20.721	20.7169	20.8888	20.8275	22.1	10	10	20	0.361878	0.191712	2.12662	0.127829	success
(11Z,14Z)-Eicosadienoylcarnitine	C27 H49 N O4	451.365	-2.45	[M+H]+1	No MS2	452.372	8.158	+		LMFA07070011	71464509		HMDB0240747	CHEBI:73119		InChI=1S/C27H49NO4/c1-5-6-7-8-9-10-11-12-13-14-15-16-17-18-19-20-21-22-27(31)32-25(23-26(29)30)24-28(2,3)4/h9-10,12-13,25H,5-8,11,14-24H2,1-4H3/b10-9-,13-12-	OLZWDVKTOGTVLC-UTJQPWESSA-N	3-[(11Z,14Z)-icosa-11,14-dienoyl]oxy-4-(trimethylazaniumyl)butanoate	Lipids and lipid-like molecules	Fatty Acyls	Fatty acid esters	20.2344	18.2223	19.5819	17.2703	19.8734	20.594	18.1796	19.3083	19.3636	19.121	18.4715	18.5434	19.8447	18.7688	20.3746	19.8415	21.6539	18.5985	19.3612	18.747	10	10	20	0.145001	-0.082999	0.635969	0.644719	success
3-(Methylthio)-5-chloro-1,2,4-thiadiazole	C3 H3 Cl N2 S2	165.942	-1.24	[M+FA-H]-1	No MS2	210.941	0.535	-			570953				21735-15-9	InChI=1S/C3H3ClN2S2/c1-7-3-5-2(4)8-6-3/h1H3	IFRYKIFAMMXTOF-UHFFFAOYSA-N	5-chloro-3-methylsulfanyl-1,2,4-thiadiazole				17.0226	16.0456	17.2779	16.5959	17.7468	17.9544		17.8168	17.2073	17.7529	16.2199	16.2667	16.9542	16.5908		16.9082	16.9755	16.8728	17.7201	16.6913	10	8	18	0.240712	0.00708547	1.03033	0.428219	success
3,4,4,9,10,10-Hexamethyl-1,3,7,9-tetraazaspiro[5.5]undecane-2,8-dione	C13 H24 N4 O2	268.189	-1.69	[M+H]+1	DDA for preferred ion	269.197	4.174	+	56.6827		593008				73822-04-5	InChI=1S/C13H24N4O2/c1-11(2)7-13(14-9(18)16(11)5)8-12(3,4)17(6)10(19)15-13/h7-8H2,1-6H3,(H,14,18)(H,15,19)	PTGOMUIYYNGUHK-UHFFFAOYSA-N	3,4,4,9,10,10-hexamethyl-1,3,7,9-tetrazaspiro[5.5]undecane-2,8-dione				21.1703	19.4725	19.6931	18.1595	21.7333	19.2692	18.5225	19.7585	17.425	22.4309	19.2786	20.3058	20.7198	20.882	19.6105	16.7747	21.7593	18.3063	17.5636	18.9549	10	10	20	0.33303	0.155171	1.87244	0.167719	success
Creatine	C4 H9 N3 O2	131.069	-4	[M+H]+1	DDA for preferred ion	132.076	0.757	+	88.0503		586	C00300	HMDB0000064	CHEBI:16919	57-00-1	InChI=1S/C4H9N3O2/c1-7(4(5)6)2-3(8)9/h2H2,1H3,(H3,5,6)(H,8,9)	CVSVTCORWBXHQV-UHFFFAOYSA-N	2-[carbamimidoyl(methyl)amino]acetic acid	Organic acids and derivatives	Carboxylic acids and derivatives	Amino acids, peptides, and analogues	31.4467	30.9946	30.9779	31.564	31.7833	31.236	31.4693	31.8131	31.318	31.7007	30.5662	31.5051	31.3395	31.2947	31.4922	31.2804	31.3077	31.5432	31.4735	31.1137	10	10	20	0.157088	-0.0676887	0.698862	0.604584	success
7-Chloro-2-iodothieno[3,2-b]pyridine	C7 H3 Cl I N S	294.871	-2.39	[M-H]-1	No MS2	293.864	0.803	-			17750400				602303-26-4	InChI=1S/C7H3ClINS/c8-4-1-2-10-5-3-6(9)11-7(4)5/h1-3H	GYHAKTKQWPBADS-UHFFFAOYSA-N	7-chloro-2-iodothieno[3,2-b]pyridine				18.9431	17.743	18.4222		19.7697	17.6425	17.0386	18.652	17.4646	19.5074	17.743	17.0574	18.9792	17.2647	17.8937		18.2145	17.5633	17.7782	19.0786	9	9	18	0.178436	-0.0743529	0.70587	0.60199	success
Trioctylamine	C24 H51 N	353.402	-1.76	[M+H]+1	DDA for preferred ion	354.409	7.963	+	54.434		14227		HMDB0259251		116-76-3	InChI=1S/C24H51N/c1-4-7-10-13-16-19-22-25(23-20-17-14-11-8-5-2)24-21-18-15-12-9-6-3/h4-24H2,1-3H3	XTAZYLNFDRKIHJ-UHFFFAOYSA-N	N,N-dioctyloctan-1-amine	Organic nitrogen compounds	Organonitrogen compounds	Amines	17.8024	24.2183	25.1203	19.7534	20.9191	19.813	21.5306	23.3364	23.53	18.966	19.4759	18.0773	18.4135	22.0342	22.6263	22.8812	19.4709	22.3012	20.065	21.4878	10	10	20	0.36253	0.192538	2.13263	0.12702	success
3-Methoxytyramine	C9 H13 N O2	167.094	-2.29	[M+H]+1	No MS2	168.102	5.276	+			1669	C05587	HMDB0000022	CHEBI:1582	554-52-9	InChI=1S/C9H13NO2/c1-12-9-6-7(4-5-10)2-3-8(9)11/h2-3,6,11H,4-5,10H2,1H3	DIVQKHQLANKJQO-UHFFFAOYSA-N	4-(2-aminoethyl)-2-methoxyphenol	Benzenoids	Phenols	Methoxyphenols	18.775			18.2776	19.2494	19.9003	19.7091	19.3042		18.8253		17.7395	18.1654	17.904	18.3142	19.6661	19.2117	19.4265	19.1337	20.6163	7	9	16	0.653283	0.527205	5.18155	0.0135507	success
9-(2,3-dihydroxypropoxy)-9-oxononanoic acid	C12 H22 O6	262.142	1.61	[M-H]-1	DDA for preferred ion	261.135	6.972	-	77.0887		45783154	NAN		CHEBI:177497	109421-77-4	InChI=1S/C12H22O6/c13-8-10(14)9-18-12(17)7-5-3-1-2-4-6-11(15)16/h10,13-14H,1-9H2,(H,15,16)	BQRISQXLSXCXSC-UHFFFAOYSA-N	9-(2,3-dihydroxypropoxy)-9-oxononanoic acid				21.7328	21.0687	22.6114	21.2401	22.9932	22.1724	22.25	22.3121	22.3536	22.2763	21.3899	21.5325	21.8005	21.3855	21.7783	21.9669	22.256	22.0465	22.1404	22.7963	10	10	20	0.212014	0.00188472	1.00897	0.433716	success
N-{4-[2,4-Bis(2-methyl-2-butanyl)phenoxy]butyl}-5-ethyl-3-thiophenecarboxamide	C27 H41 N O2 S	443.288	4.26	[M+H]+1	No MS2	444.295	7.393	+			3267141					InChI=1S/C27H41NO2S/c1-8-22-17-20(19-31-22)25(29)28-15-11-12-16-30-24-14-13-21(26(4,5)9-2)18-23(24)27(6,7)10-3/h13-14,17-19H,8-12,15-16H2,1-7H3,(H,28,29)	VVMLZLPWFXMVIL-UHFFFAOYSA-N	N-[4-[2,4-bis(2-methylbutan-2-yl)phenoxy]butyl]-5-ethylthiophene-3-carboxamide				18.7164	17.5883	17.8547	17.7137	19.1228	18.4386	15.5587	15.8232		18.4611	17.8051	18.3046	18.5993	17.9981	19.1061		19.1412	16.9869	17.008	17.9472	10	8	18	0.228956	-0.00828783	0.965066	0.459094	success
Glycyl-L-leucine	C8 H16 N2 O3	188.116	-1.79	[M+H]+1	DDA for preferred ion	189.123	3.253	+	46.6914		92843	C02155	HMDB0000759	CHEBI:73514	869-19-2	InChI=1S/C8H16N2O3/c1-5(2)3-6(8(12)13)10-7(11)4-9/h5-6H,3-4,9H2,1-2H3,(H,10,11)(H,12,13)/t6-/m0/s1	DKEXFJVMVGETOO-LURJTMIESA-N	(2S)-2-[(2-aminoacetyl)amino]-4-methylpentanoic acid	Organic acids and derivatives	Carboxylic acids and derivatives	Amino acids, peptides, and analogues	21.9661	23.542	21.1939	22.5801	21.2935	21.5975	23.2328	20.5502	21.3642	20.5331	22.7737	21.5683	21.5933	21.9443	22.1392	21.7465	20.5415	21.6393	21.1743	21.8577	10	10	20	0.178857	-0.0401144	0.816805	0.534099	success
Diethyl 3,7-dinitroso-1,3,5,7-tetrazocane-1,5-dicarboxylate	C10 H18 N6 O6	318.129	-0.4	[M+H]+1	DDA for preferred ion	319.136	4.804	+	68.9601		3490371					InChI=1S/C10H18N6O6/c1-3-21-9(17)13-5-15(11-19)7-14(10(18)22-4-2)8-16(6-13)12-20/h3-8H2,1-2H3	MMKNXBPYOODKIP-UHFFFAOYSA-N	diethyl 3,7-dinitroso-1,3,5,7-tetrazocane-1,5-dicarboxylate				19.7365	18.7628	20.5005	19.8686	20.7178	20.4131	19.8896	20.0091	20.0942	19.8633	19.3194	19.3155	19.8354	18.9183	20.5258	19.626	20.4468	19.8123	20.7609	16.7184	10	10	20	0.215092	0.0057827	1.02763	0.424926	success
3-Ethylrhodanine	C5 H7 N O S2	160.997	-2.1	[M+H]+1	DDA for preferred ion	162.004	4.255	+	12.235		82098				7648-01-3	InChI=1S/C5H7NOS2/c1-2-6-4(7)3-9-5(6)8/h2-3H2,1H3	UPCYEFFISUGBRW-UHFFFAOYSA-N	3-ethyl-2-sulfanylidene-1,3-thiazolidin-4-one				22.8623	22.1687	22.5351	21.449	22.9124	22.3556	22.513	22.9664	22.8925	23.3432	22.139	21.6753	22.7079	22.1369	22.8304	22.709	23.0132	23.3146	23.2014	24.3484	10	10	20	0.31406	0.131142	1.71695	0.198563	success
2,4-Difluororesorcinol	C6 H4 F2 O2	146.017	-3.04	[M+H-H2O]+1	No MS2	129.014	0.553	+			10844515				195136-71-1	InChI=1S/C6H4F2O2/c7-3-1-2-4(9)5(8)6(3)10/h1-2,9-10H	IBNBFQFUGXNAKU-UHFFFAOYSA-N	2,4-difluorobenzene-1,3-diol				19.3958	18.5078	18.9424	19.0908	19.8036	19.1841	19.0598	19.6278	19.0778	19.2358	18.4616	19.0578	19.2755	18.9192	19.1822	19.2708	19.3696	19.1638	19.5214	16.5781	10	10	20	0.318996	0.137395	1.75658	0.190168	success
gamma-Glutamylisoleucine	C11 H20 N2 O5	260.137	-2.15	[M+H]+1	DDA for preferred ion	261.144	4.271	+	14.6063		22885096		HMDB0011170	CHEBI:68434	23632-83-9	InChI=1S/C11H20N2O5/c1-3-6(2)9(11(17)18)13-8(14)5-4-7(12)10(15)16/h6-7,9H,3-5,12H2,1-2H3,(H,13,14)(H,15,16)(H,17,18)/t6-,7-,9-/m0/s1	SNCKGJWJABDZHI-ZKWXMUAHSA-N	(2S,3S)-2-[[(4S)-4-amino-4-carboxybutanoyl]amino]-3-methylpentanoic acid	Organic acids and derivatives	Carboxylic acids and derivatives	Amino acids, peptides, and analogues	19.8658	20.22	17.3438	18.8826	18.8325	17.5479	17.6296	17.6937	18.1962	18.4497	19.4815	18.4061	18.6733	20.4794	17.7788	16.8705	17.0894	20.0556	18.1494	17.1307	10	10	20	0.462038	0.318582	3.22075	0.0427057	success
3-Nitro-1H-pyrazole-4-sulfonyl chloride	C3 H2 Cl N3 O4 S	210.946	0.85	[M+H]+1	No MS2	211.953	1.01	+			53534973				1247227-81-1	InChI=1S/C3H2ClN3O4S/c4-12(10,11)2-1-5-6-3(2)7(8)9/h1H,(H,5,6)	ZYXDISMDYUMDSS-UHFFFAOYSA-N	5-nitro-1H-pyrazole-4-sulfonyl chloride				21.5731	20.5535	20.9435	20.6329	21.8037	21.2961	21.574	21.6212	21.3488	21.5362	21.0845	20.8913	21.4088	20.7007	21.8218	21.4109	21.3662	20.8936	21.6049	20.3737	10	10	20	0.150043	-0.0766124	0.661987	0.627917	success
n2-Acetyl,n6-methyllysine	C9 H18 N2 O3	202.131	-1.51	[M+H]+1	DDA for preferred ion	203.139	5.152	+	24.0225		131864122		HMDB0242186	CHEBI:232957	97457-87-9	InChI=1S/C9H18N2O3/c1-7(12)11-8(9(13)14)5-3-4-6-10-2/h8,10H,3-6H2,1-2H3,(H,11,12)(H,13,14)/t8-/m0/s1	MKWKYAGEJHBUOX-QMMMGPOBSA-N	(2S)-2-acetamido-6-(methylamino)hexanoic acid	Organic acids and derivatives	Carboxylic acids and derivatives	Amino acids, peptides, and analogues	21.12	21.489	20.6512	18.2597	20.5317	21.0879	21.2586	20.3558	21.3914	20.5283	21.2147	18.2391	21.9474	20.8637	21.655	20.5421	21.1906	21.3372	21.9312	20.248	10	10	20	0.1433	-0.0851531	0.627263	0.650401	success
Asparagine-betaxanthin	C13 H15 N3 O7	325.09	-4.14	[M+H]+1	No MS2	326.097	8.032	+			157010324		HMDB0304648			InChI=1S/C13H15N3O7/c14-10(17)5-7(11(18)19)15-2-1-6-3-8(12(20)21)16-9(4-6)13(22)23/h1-3,7,9,16H,4-5H2,(H2,14,17)(H,18,19)(H,20,21)(H,22,23)/b6-1-,15-2?/t7-,9-/m0/s1	ZVEXYBAPQJFYFJ-PXDRJJNMSA-N	(2S,4E)-4-[2-[(1S)-3-amino-1-carboxy-3-oxopropyl]iminoethylidene]-2,3-dihydro-1H-pyridine-2,6-dicarboxylic acid	Organic acids and derivatives	Carboxylic acids and derivatives	Amino acids, peptides, and analogues	19.1693	18.9373	19.3122	19.0822	20.6091	18.7259	19.2298	19.8343	19.7473	19.9525	19.0225	19.7617	19.5177	20.22	19.6251	18.7016	19.9197	19.6362	19.4654	19.7111	10	10	20	0.435037	0.284381	2.88761	0.0588628	success
Protostemonine	C23 H31 N O6	417.214	-1.76	[M+H]+1	DDA for preferred ion	418.222	7.548	+	60.0928		25256772			CHEBI:69387	27495-40-5	InChI=1S/C23H31NO6/c1-11-10-17(29-22(11)25)14-7-8-15-18-12(2)20(28-16(18)6-5-9-24(14)15)21-19(27-4)13(3)23(26)30-21/h11-12,14-18H,5-10H2,1-4H3/b21-20-/t11-,12-,14-,15-,16+,17-,18+/m0/s1	JDGNFRYDHRYXNL-ROHJGGRPSA-N	(5Z)-4-methoxy-3-methyl-5-[(1S,2R,3S,6R,11S)-3-methyl-11-[(2S,4S)-4-methyl-5-oxooxolan-2-yl]-5-oxa-10-azatricyclo[8.3.0.02,6]tridecan-4-ylidene]furan-2-one				19.57	19.5123	20.2584	19.7864	20.1789	19.7907	19.7563	19.9518	20.8163	19.9945	19.8272	19.1633	19.7184	20.0404	21.0162		20.3083	19.2441	19.9132	20.0674	10	9	19	0.19054	-0.040734	0.823871	0.531407	success
Tiglylcarnitine	C12 H21 N O4	243.147	-1.72	[M+H]+1	No MS2	244.154	4.694	+			91825636		HMDB0002366	CHEBI:85520	64681-36-3	InChI=1S/C12H21NO4/c1-6-9(2)12(16)17-10(7-11(14)15)8-13(3,4)5/h6,10H,7-8H2,1-5H3/b9-6+/t10-/m1/s1	WURBQCVBQNMUQT-OLKPEBQYSA-N	(3R)-3-[(E)-2-methylbut-2-enoyl]oxy-4-(trimethylazaniumyl)butanoate	Lipids and lipid-like molecules	Fatty Acyls	Fatty acid esters	18.0955	15.7634	14.7076	16.9706			15.3213	19.3688	18.7815		15.6736	16.2359		16.7561		19.2502	14.8397	19.0738	19.1546	19.9417	7	8	15	0.336202	0.0706832	1.26621	0.345523	success
6-(1H-Imidazol-1-yl)tetrazolo[1,5-b]pyridazine	C7 H5 N7	187.061	-0.59	[M+H]+1	DDA for preferred ion	188.068	3.028	+	64.9776		714888					InChI=1S/C7H5N7/c1-2-7(13-4-3-8-5-13)10-14-6(1)9-11-12-14/h1-5H	SFJQZDUPHQCPCL-UHFFFAOYSA-N	6-imidazol-1-yltetrazolo[1,5-b]pyridazine				22.0439	21.9718	21.434	23.6511	22.0922	22.1042	21.9967	21.7599	21.972	21.9083	23.0179	22.6095	21.5747	23.2125	22.0693	21.375	20.1435	22.3283	22.7088	22.95	10	10	20	0.119684	-0.115067	0.509833	0.72946	success
N6,N6,N6-Trimethyl-L-lysine	C9 H20 N2 O2	188.152	-2.59	[M+H]+1	No MS2	189.159	0.651	+			440120	C03793	HMDB0001325	CHEBI:165870	19253-88-4	InChI=1S/C9H20N2O2/c1-11(2,3)7-5-4-6-8(10)9(12)13/h8H,4-7,10H2,1-3H3/t8-/m0/s1	MXNRLFUSFKVQSK-QMMMGPOBSA-N	(2S)-2-amino-6-(trimethylazaniumyl)hexanoate	Organic acids and derivatives	Carboxylic acids and derivatives	Amino acids, peptides, and analogues	20.8173	19.8158	20.1192	20.532	21.0949	21.0065	21.3382	19.9576	20.6982	20.4232	20.2239	19.2619	20.504	19.8566	20.436	20.6809	20.2957	21.1223	21.4814	21.3185	10	10	20	0.357353	0.18598	2.08524	0.133555	success
DL-p-Hydroxyphenyllactic acid	C9 H10 O4	182.058	-0.37	[M-H]-1	DDA for preferred ion	181.051	4.084	-	92.3906		9378	C03672	HMDB0000755	CHEBI:17385	306-23-0	InChI=1S/C9H10O4/c10-7-3-1-6(2-4-7)5-8(11)9(12)13/h1-4,8,10-11H,5H2,(H,12,13)	JVGVDSSUAVXRDY-UHFFFAOYSA-N	2-hydroxy-3-(4-hydroxyphenyl)propanoic acid	Phenylpropanoids and polyketides	Phenylpropanoic acids		21.3404	21.1897	20.6738	22.4242	20.2413	20.7883	24.1512	20.9543	21.8528	20.7349	20.1201	20.3571	21.0422	19.9615	20.3897	20.8918	20.8513	22.691	22.7204	23.252	10	10	20	0.325188	0.145238	1.8071	0.180008	success
4-(5-Amino-1,3,4-oxadiazol-2-yl)-1,2,5-oxadiazol-3-amine	C4 H4 N6 O2	168.04	-0.31	[M+H]+1	DDA for preferred ion	169.047	2.692	+	6.84394		574182				380590-45-4	InChI=1S/C4H4N6O2/c5-2-1(9-12-10-2)3-7-8-4(6)11-3/h(H2,5,10)(H2,6,8)	OBKWIOMZWRTISM-UHFFFAOYSA-N	4-(5-amino-1,3,4-oxadiazol-2-yl)-1,2,5-oxadiazol-3-amine				23.1385	21.3702	21.2501	21.3458	22.5723	21.8363	21.9908	22.5647	22.0148	22.1317	21.3946	22.0383	22.3454	21.6664	22.0358	22.0677	22.4644	21.7814	22.1115	19.3875	10	10	20	0.38118	0.216161	2.30992	0.105485	success
2-Hydroxyethanesulfonic acid	C2 H6 O4 S	125.998	-3.19	[M-H]-1	DDA for preferred ion	124.991	0.916	-	100		7866	C05123	HMDB0003903	CHEBI:1157	107-36-8	InChI=1S/C2H6O4S/c3-1-2-7(4,5)6/h3H,1-2H2,(H,4,5,6)	SUMDYPCJJOFFON-UHFFFAOYSA-N	2-hydroxyethanesulfonic acid	Organic acids and derivatives	Organic sulfonic acids and derivatives	Organosulfonic acids and derivatives	24.4479	23.4223	23.9557	25.4943	24.9286	24.3525	24.1887	23.5083	23.2483	24.6114	23.7433	24.85	24.5145	24.8047	24.0526	24.2499	23.6993	24.7108	24.2914	23.9527	10	10	20	0.207509	-0.0038216	0.981916	0.446757	success
2(3H)-Benzothiazolethione	C7 H5 N S2	166.986	-2.16	[M+H]+1	No MS2	167.993	7.244	+			697993	C14437	HMDB0030524	CHEBI:34292	149-30-4	InChI=1S/C7H5NS2/c9-7-8-5-3-1-2-4-6(5)10-7/h1-4H,(H,8,9)	YXIWHUQXZSMYRE-UHFFFAOYSA-N	3H-1,3-benzothiazole-2-thione	Organoheterocyclic compounds	Benzothiazoles		18.5656	17.4529	17.7488	19.3529	18.1428	18.7251	17.9612	17.8421	17.0621	22.1484	17.1519	18.7531	18.9859	16.9683	18.7051	16.3158	19.9161	16.7375	16.3002	17.2471	10	10	20	0.134194	-0.0966882	0.581222	0.680902	success
2-Arachidonoyl glycerol	C23 H38 O4	378.276	-2.34	[M+H-H2O]+1	DDA for other ion	361.273	8.197	+	12.4222	LMGL01010023	5282280	C13856	HMDB0004666	CHEBI:52392	53847-30-6	InChI=1S/C23H38O4/c1-2-3-4-5-6-7-8-9-10-11-12-13-14-15-16-17-18-19-23(26)27-22(20-24)21-25/h6-7,9-10,12-13,15-16,22,24-25H,2-5,8,11,14,17-21H2,1H3/b7-6-,10-9-,13-12-,16-15-	RCRCTBLIHCHWDZ-DOFZRALJSA-N	1,3-dihydroxypropan-2-yl (5Z,8Z,11Z,14Z)-icosa-5,8,11,14-tetraenoate	Lipids and lipid-like molecules	Endocannabinoids		20.0196	17.2671	19.9775		20.8943	19.832	19.2058	20.322	19.6113	17.7666	16.4371		16.2679	16.5657	18.6844	22.4638	18.4098	19.0283	20.22	21.6116	8	10	18	0.454631	0.286825	2.70927	0.0768501	success
4-O-Methylglucuronic acid	C7 H12 O7	208.058	-0.42	[M+H]+1	No MS2	209.065	6.609	+			151010		HMDB0302222		2463-49-2	InChI=1S/C7H12O7/c1-14-6(5(11)7(12)13)4(10)3(9)2-8/h2-6,9-11H,1H3,(H,12,13)/t3-,4+,5-,6-/m0/s1	QGGOCWIJGWDKHC-FSIIMWSLSA-N	(2S,3S,4R,5R)-2,4,5-trihydroxy-3-methoxy-6-oxohexanoic acid	Organic oxygen compounds	Organooxygen compounds	Carbohydrates and carbohydrate conjugates	18.8285	18.7449	19.6854	18.4893	19.2528	20.0234	19.2181	19.5974	19.0308	19.8201	17.9619	18.8489	18.6454	19.1145	20.2875	20.3191	19.8455	18.9771	19.2981	17.0283	10	10	20	0.112404	-0.124288	0.474896	0.753611	success
2-Methyl-5-phenylpyridine	C12 H11 N	169.089	-2.75	[M+H]+1	DDA for preferred ion	170.096	7.765	+	27.1082		76744		HMDB0302545		3256-88-0	InChI=1S/C12H11N/c1-10-7-8-12(9-13-10)11-5-3-2-4-6-11/h2-9H,1H3	JXNAIOCJWBJGFQ-UHFFFAOYSA-N	2-methyl-5-phenylpyridine	Organoheterocyclic compounds	Pyridines and derivatives	Phenylpyridines	22.5287	22.0521	22.7614	21.9565	23.2511	22.4766	21.994	22.9792	22.8001	23.0511	22.1527	21.9355	22.55	22.0283	23.2467	22.8489	23.0531	22.4231	22.6202	21.6236	10	10	20	0.148729	-0.0782772	0.655175	0.63229	success
9,20-Diisopropyl-1,13-dioxa-7,10,18,21-tetraazadispiro[4.6.4.6]docosane-6,17-dione	C22 H40 N4 O4	424.304	-2.48	[M+H-H2O]+1	DDA for other ion	407.301	7.68	+	60.4309		374398					InChI=1S/C22H40N4O4/c1-15(2)17-11-23-19(27)22(8-6-10-30-22)14-26-18(16(3)4)12-24-20(28)21(13-25-17)7-5-9-29-21/h15-18,25-26H,5-14H2,1-4H3,(H,23,27)(H,24,28)	PHTKKXCCNGFIIV-UHFFFAOYSA-N	8,19-di(propan-2-yl)-4,16-dioxa-7,10,18,21-tetrazadispiro[4.6.412.65]docosane-11,22-dione				26.0939	25.4429	26.5935	25.7715	26.8312	25.4959	25.7646	26.3589	26.3423	26.1666	25.2367	25.6231	25.9151	25.6157	26.6074	25.7271	26.2344	25.7613	25.7399	25.0842	10	10	20	0.321663	0.140773	1.77822	0.185743	success
2-({[Amino(4-amino-1,2,5-oxadiazol-3-yl)methylene]amino}oxy)-N-(4-methylphenyl)acetamide	C12 H14 N6 O3	290.112	-0.98	[M+H]+1	DDA for preferred ion	291.12	6.772	+	38.8005		6240478					InChI=1S/C12H14N6O3/c1-7-2-4-8(5-3-7)15-9(19)6-20-17-11(13)10-12(14)18-21-16-10/h2-5H,6H2,1H3,(H2,13,17)(H2,14,18)(H,15,19)	DPKIHOIRJXPLCT-UHFFFAOYSA-N	2-[(Z)-[amino-(4-amino-1,2,5-oxadiazol-3-yl)methylidene]amino]oxy-N-(4-methylphenyl)acetamide				20.1974	18.54	19.4529	18.4778	20.0421	19.238	19.3098	19.3952	18.8476	19.4639	18.3871	18.6823	19.3987	18.6731	19.6724	19.2587	19.8339	19.1996	20.4027	18.5576	10	10	20	0.233613	0.0292427	1.14309	0.374133	success
N-LACTOYL-TYROSINE	C12 H15 N O5	253.095	-1.71	[M+H]+1	DDA for preferred ion	254.102	4.788	+	28.2259		70363110	NAN	HMDB0062177		1373771-50-6	InChI=1S/C12H15NO5/c1-7(14)11(16)13-10(12(17)18)6-8-2-4-9(15)5-3-8/h2-5,7,10,14-15H,6H2,1H3,(H,13,16)(H,17,18)/t7?,10-/m0/s1	XBOGARDIMVJTKF-MHPPCMCBSA-N	(2S)-3-(4-hydroxyphenyl)-2-(2-hydroxypropanoylamino)propanoic acid	Organic acids and derivatives	Carboxylic acids and derivatives	Amino acids, peptides, and analogues	18.2473	17.2225	17.5634	18.9811	18.0864	18.3025	19.1095	18.1865	17.9468	17.7673	18.4233	17.1779	18.2894	18.5959	17.879	17.3294		19.9346	18.5231	19.7833	10	9	19	0.142499	-0.102501	0.581629	0.680969	success
1-O-Tetradecylglycerol	C17 H36 O3	288.266	-1.85	[M+H]+1	DDA for preferred ion	289.273	8.392	+	50.9256		64674			CHEBI:144328	1561-06-4	InChI=1S/C17H36O3/c1-2-3-4-5-6-7-8-9-10-11-12-13-14-20-16-17(19)15-18/h17-19H,2-16H2,1H3	JSSKAZULTFHXBH-UHFFFAOYSA-N	3-tetradecoxypropane-1,2-diol				21.1103	21.1776	20.0564	20.5776	21.9213	21.6302	21.2581	21.7596	21.7295	21.8411	21.3264	20.68	21.2777	20.4853	21.5419	21.9216	21.5825	21.8842	21.793	23.518	10	10	20	0.492925	0.357706	3.64536	0.0288306	success
Hypoxanthine	C5 H4 N4 O	136.038	-2.74	[M+H]+1	DDA for preferred ion	137.045	2.0455	+	87.3901		135398638	C00262	HMDB0000157	CHEBI:17368	68-94-0	InChI=1S/C5H4N4O/c10-5-3-4(7-1-6-3)8-2-9-5/h1-2H,(H2,6,7,8,9,10)	FDGQSTZJBFJUBT-UHFFFAOYSA-N	1,7-dihydropurin-6-one	Organoheterocyclic compounds	Imidazopyrimidines	Purines and purine derivatives	30.4762	30.1484	30.1112	31.0515	30.6639	30.0966	30.4469	30.4461	29.8391	30.828	29.7877	30.7607	30.3276	30.3763	30.0882	30.1798	30.0606	30.4192	30.2815	30.9777	10	10	20	0.101179	-0.138507	0.422131	0.790271	success
Caffeine	C8 H10 N4 O2	194.08	-1.47	[M+H]+1	DDA for preferred ion	195.087	5.065	+	21.8586		2519	C07481	HMDB0001847	CHEBI:27732	58-08-2	InChI=1S/C8H10N4O2/c1-10-4-9-6-5(10)7(13)12(3)8(14)11(6)2/h4H,1-3H3	RYYVLZVUVIJVGH-UHFFFAOYSA-N	1,3,7-trimethylpurine-2,6-dione	Organoheterocyclic compounds	Imidazopyrimidines	Purines and purine derivatives	19.3951	18.3475	19.6605	22.6258	19.8399	19.0624	19.1365	19.6769	19.1889	19.8266	20.4326	18.3416	21.3752	22.3655	20.1492	16.7382	16.4528	19.4186	19.171	20.9229	10	10	20	0.20113	-0.0119025	0.944128	0.465566	success
N-Acetyl-Neuraminic Acid	C11 H19 N O9	309.106	1.59	[M-H]-1	DDA for preferred ion	308.099	0.77	-	100		439197	C00270	HMDB0000230	CHEBI:17012	131-48-6	InChI=1S/C11H19NO9/c1-4(14)12-7-5(15)2-11(20,10(18)19)21-9(7)8(17)6(16)3-13/h5-9,13,15-17,20H,2-3H2,1H3,(H,12,14)(H,18,19)/t5-,6+,7+,8+,9+,11?/m0/s1	SQVRNKJHWKZAKO-LUWBGTNYSA-N	(4S,5R,6R)-5-acetamido-2,4-dihydroxy-6-[(1R,2R)-1,2,3-trihydroxypropyl]oxane-2-carboxylic acid	Organic oxygen compounds	Organooxygen compounds	Carbohydrates and carbohydrate conjugates	25.8052	25.4511	25.5727	25.6215	25.5832	26.3947	26.6193	26.0552	25.8497	26.2829	25.1016	24.7708	26.193	25.3686	26.2013	26.2845	25.1667	26.6816	25.9097	26.7052	10	10	20	0.43724	0.28717	2.91358	0.0573851	success
α-Aspartylphenylalanine	C13 H16 N2 O5	280.106	-1.46	[M+H]+1	DDA for preferred ion	281.113	4.03	+	72.8333		93078	NAN	HMDB0000706		13433-09-5	InChI=1S/C13H16N2O5/c14-9(7-11(16)17)12(18)15-10(13(19)20)6-8-4-2-1-3-5-8/h1-5,9-10H,6-7,14H2,(H,15,18)(H,16,17)(H,19,20)/t9-,10-/m0/s1	YZQCXOFQZKCETR-UWVGGRQHSA-N	α-Aspartylphenylalanine	Organic acids and derivatives	Carboxylic acids and derivatives	Amino acids, peptides, and analogues	21.2798	23.581	20.5788	23.61	19.311	21.7537	21.9832	21.0455	21.5527	20.1786	23.3618	22.2519	21.9622	22.8585	21.4499	20.7957	18.6477	21.6914	21.86	21.2039	10	10	20	0.110145	-0.12715	0.464168	0.761056	success
LysoPE(0:0/18:2(9Z,12Z))	C23 H44 N O7 P	477.285	-1.98	[M+H]+1	DDA for preferred ion	478.292	8.238	+	63.3121				HMDB0011477				SVRBKLJIDJHADS-USWSLJGRSA-N		Lipids and lipid-like molecules	Glycerophospholipids	Glycerophosphoethanolamines	20.0967	17.2047	20.6224		20.3777	17.6111	19.0381	21.0582	20.2978	18.6538	16.247		19.1688	17.2681	19.4189	22.0219	18.6807	20.1493	20.2762	21.7424	8	10	18	0.189736	-0.0595755	0.76104	0.568873	success
Triphenylphosphine oxide	C18 H15 O P	278.086	-1.98	[M+H]+1	No MS2	279.093	7.639	+			13097			CHEBI:36601	791-28-6	InChI=1S/C18H15OP/c19-20(16-10-4-1-5-11-16,17-12-6-2-7-13-17)18-14-8-3-9-15-18/h1-15H	FIQMHBFVRAXMOP-UHFFFAOYSA-N	diphenylphosphorylbenzene				19.7475	18.6229	19.3784	19.0015	19.9787	19.6017	19.3083	20.2992	19.2466	19.7323	18.8238	19.5863	19.6457	19.1741	19.7821	19.9032	20.0769	20.1819	19.6936	21.6064	10	10	20	0.319902	0.138542	1.76391	0.188657	success
4,7,10-TRIOXA-1,13-TRIDECANEDIAMINE	C10 H24 N2 O3	220.178	-2.16	[M+H]+1	No MS2	221.185	0.685	+			20239				4246-51-9	InChI=1S/C10H24N2O3/c11-3-1-5-13-7-9-15-10-8-14-6-2-4-12/h1-12H2	JCEZOHLWDIONSP-UHFFFAOYSA-N	3-[2-[2-(3-aminopropoxy)ethoxy]ethoxy]propan-1-amine				22.2344	21.1076	20.2156	20.8522	22.0849	19.7457	20.2258	20.7323	20.1278	22.5802	19.6819	21.3331	20.1955	20.6032	20.8176	20.9575	20.6231	20.3908	21.1124	19.8502	10	10	20	0.248786	0.0484624	1.24192	0.335342	success
Tris(2-chloropropyl) phosphate	C9 H18 Cl3 O4 P	326	-2.03	[M+H]+1	No MS2	327.007	7.678	+			22522		HMDB0259277		6145-73-9	InChI=1S/C9H18Cl3O4P/c1-7(10)4-14-17(13,15-5-8(2)11)16-6-9(3)12/h7-9H,4-6H2,1-3H3	GTRSAMFYSUBAGN-UHFFFAOYSA-N	tris(2-chloropropyl) phosphate	Organic acids and derivatives	Organic phosphoric acids and derivatives	Phosphate esters	19.8385	19.0206	18.7535	19.4913	20.8775	19.7435	20.2036	20.2011	20.2876	20.4862	19.3522	19.349	19.6595	19.2854	20.2134	19.9772	20.2319	20.22	20.0836	22.2041	10	10	20	0.301779	0.115587	1.6208	0.220601	success
Glu-Leu	C11 H20 N2 O5	260.137	-1.43	[M+H]+1	DDA for preferred ion	261.144	4.453	+	62.199		9856500	NAN	HMDB0028823	CHEBI:73506	5969-52-8	InChI=1S/C11H20N2O5/c1-6(2)5-8(11(17)18)13-10(16)7(12)3-4-9(14)15/h6-8H,3-5,12H2,1-2H3,(H,13,16)(H,14,15)(H,17,18)/t7-,8-/m0/s1	YBAFDPFAUTYYRW-YUMQZZPRSA-N	(2S)-2-[[(2S)-2-amino-4-carboxybutanoyl]amino]-4-methylpentanoic acid	Organic acids and derivatives	Carboxylic acids and derivatives	Amino acids, peptides, and analogues	21.8289	22.1385	20.1856	20.5652	21.2312	15.5298	19.7014	19.5919	19.8315	20.8404	21.47	20.2336	20.5581	22.3793	19.9606	19.0043	19.4438	21.8713	20.6383	19.0507	10	10	20	0.52824	0.402437	4.19895	0.0177235	success
Bromodifluoroacetyl bromide	C2 Br2 F2 O	235.827	-4.52	[M-H]-1	No MS2	234.82	0.885	-			2736257				1796-12-9	InChI=1S/C2Br2F2O/c3-1(7)2(4,5)6	FRTUTWXODRBCOL-UHFFFAOYSA-N	2-bromo-2,2-difluoroacetyl bromide				21.6562	21.0601	21.8843	20.3194	22.8081	22.3073	22.0167	22.6879	22.109	22.727	21.4667	20.8495	22.6599	21.4731	22.4109	22.3231	22.4925	21.1384	22.3031	20.2415	10	10	20	0.103686	-0.135331	0.433803	0.782161	success
N-Propylsulfamide	C3 H10 N2 O2 S	138.046	-2.27	[M+H]+1	No MS2	139.053	0.839	+			13949558	C10960			147962-41-2	InChI=1S/C3H10N2O2S/c1-2-3-5-8(4,6)7/h5H,2-3H2,1H3,(H2,4,6,7)	FEYGBGVBTKYFOF-UHFFFAOYSA-N	1-(sulfamoylamino)propane				21.3768	20.4712	20.6776	21.651	20.3045	21.4038	22.1858	21.0877	19.4372	20.4201	20.8028	20.0763	21.4265	19.7291	21.9503	21.9154	22.1096	21.8177	22.8156	19.4874	10	10	20	0.191092	-0.0246163	0.885882	0.495928	success
d,l-Serine	C3 H7 N O3	105.042	-4.1	[M-H]-1	DDA for preferred ion	104.035	0.676	-	99.1198	LMFA01100045	617	C00716		CHEBI:17822	302-84-1	InChI=1S/C3H7NO3/c4-2(1-5)3(6)7/h2,5H,1,4H2,(H,6,7)	MTCFGRXMJLQNBG-UHFFFAOYSA-N	2-amino-3-hydroxypropanoic acid				24.0133	23.5184	23.6178	23.5143	24.7018	23.7788	23.0347	23.4564	23.847	24.5153	24.1664	23.405	24.3532	24.3368	23.9308	23.4911	23.3886	23.9297	24.077	23.9067	10	10	20	0.269955	0.0752764	1.38667	0.285627	success
2-Propen-1-ol, 3-(bis(2-hydroxyethyl)amino)-2-((2-hydroxyethyl)(hydroxymethyl)amino)-	C10 H22 N2 O5	250.152	-1.99	[M+H]+1	No MS2	251.16	5.306	+			3037060				77044-78-1	InChI=1S/C10H22N2O5/c13-4-1-11(2-5-14)7-10(8-16)12(9-17)3-6-15/h7,13-17H,1-6,8-9H2/b10-7-	CPHKJTZJSGQUER-YFHOEESVSA-N	(Z)-3-[bis(2-hydroxyethyl)amino]-2-[2-hydroxyethyl(hydroxymethyl)amino]prop-2-en-1-ol				17.5246	16.6289	16.1934	17.0312	18.2274	17.6401	17.5536	17.3264	17.2831	17.8929	16.7669	16.8676	15.5685	16.087	17.7748	17.2904	18.053	17.5902	17.9676	19.2308	10	10	20	0.397169	0.236414	2.47065	0.0893751	success
Riboflavin	C17 H20 N4 O6	376.138	-1.39	[M+H]+1	DDA for preferred ion	377.145	5.683	+	73.8108		493570	C00255	HMDB0000244	CHEBI:17015	83-88-5	InChI=1S/C17H20N4O6/c1-7-3-9-10(4-8(7)2)21(5-11(23)14(25)12(24)6-22)15-13(18-9)16(26)20-17(27)19-15/h3-4,11-12,14,22-25H,5-6H2,1-2H3,(H,20,26,27)/t11-,12+,14-/m0/s1	AUNGANRZJHBGPY-SCRDCRAPSA-N	7,8-dimethyl-10-[(2S,3S,4R)-2,3,4,5-tetrahydroxypentyl]benzo[g]pteridine-2,4-dione	Organoheterocyclic compounds	Pteridines and derivatives	Alloxazines and isoalloxazines	18.3925	17.5515	19.5818	20.2257	18.8861	19.0334	19.2136	18.5878	18.6744	17.712	18.05	18.6855	17.6676	17.9718	18.5707	17.5766	19.2534	18.9404	18.8252	18.3109	10	10	20	0.259968	0.0626263	1.31735	0.308436	success
4-propylphenol	C9 H12 O	136.089	-2.02	[M+H-H2O]+1	DDA for other ion	119.085	7.763	+	71.0913		12580	C14311	HMDB0032625	CHEBI:34434	645-56-7	InChI=1S/C9H12O/c1-2-3-8-4-6-9(10)7-5-8/h4-7,10H,2-3H2,1H3	KLSLBUSXWBJMEC-UHFFFAOYSA-N	4-propylphenol	Benzenoids	Benzene and substituted derivatives	Phenylpropanes	24.8422	23.6607	24.1133	23.6918	25.1141	24.938	24.6435	24.9599	24.2985	24.4113	23.8379	24.0696	24.5097	24.0432	24.7515	24.5999	24.9449	24.1987	24.5022	26.1658	10	10	20	0.304682	0.119264	1.64322	0.215241	success
Citrulline	C6 H13 N3 O3	175.096	-1.01	[M-H]-1	DDA for preferred ion	174.088	0.723	-	93.5796		9750	C00327	HMDB0000904	CHEBI:16349	372-85-8	InChI=1S/C6H13N3O3/c7-4(5(10)11)2-1-3-9-6(8)12/h4H,1-3,7H2,(H,10,11)(H3,8,9,12)/t4-/m0/s1	RHGKLRLOHDJJDR-BYPYZUCNSA-N	(2S)-2-amino-5-(carbamoylamino)pentanoic acid	Organic acids and derivatives	Carboxylic acids and derivatives	Amino acids, peptides, and analogues	22.0717	20.2537	20.6183	19.5876	22.7516	19.0449	19.6047	19.7588	19.9351	21.7702	22.4616	21.2543	20.8891	21.9241	20.8695	20.5772	21.2532	21.5617	22.0617	20.6035	10	10	20	0.557838	0.439928	4.73106	0.0113895	success
4-Phenyl-1-[3-phenyl-5-(phenylsulfonyl)hexyl]piperidine	C29 H35 N O2 S	461.24	3.19	[M+H-H2O]+1	No MS2	444.237	7.76	+			3010254					InChI=1S/C29H35NO2S/c1-24(33(31,32)29-15-9-4-10-16-29)23-28(26-13-7-3-8-14-26)19-22-30-20-17-27(18-21-30)25-11-5-2-6-12-25/h2-16,24,27-28H,17-23H2,1H3	YOYKYWQOJLXSNN-UHFFFAOYSA-N	1-[5-(benzenesulfonyl)-3-phenylhexyl]-4-phenylpiperidine				20.9775	20.0953	19.8396	19.8	21.0662	21.3433	20.5766	20.9035	20.4299	20.5401	20.0258	20.3164	20.6104	20.4644	21.0583	20.8248	21.1221	20.3204	20.5869	22.1558	10	10	20	0.342067	0.166618	1.94967	0.154341	success
α,α-Trehalose	C12 H22 O11	342.117	1.96	[M+FA-H]-1	DDA for preferred ion	387.115	0.775	-	100		7427	C01083	HMDB0000975		99-20-7	InChI=1S/C12H22O11/c13-1-3-5(15)7(17)9(19)11(21-3)23-12-10(20)8(18)6(16)4(2-14)22-12/h3-20H,1-2H2/t3-,4-,5-,6-,7+,8+,9-,10-,11-,12-/m1/s1	HDTRYLNUVZCQOY-LIZSDCNHSA-N	α-D-Glucopyranosyl α-D-glucopyranoside	Organic oxygen compounds	Organooxygen compounds	Carbohydrates and carbohydrate conjugates	22.9324	21.6571	23.9892	21.0423	24.629	23.6614	23.1953	23.7848	23.0572	23.5818	22.1565	23.7142	23.621	21.9781	23.1221	23.755	24.0943	23.375	23.5929	23.866	10	10	20	0.138558	-0.0911593	0.603168	0.666271	success
4-oxo-Retinoic acid	C20 H26 O3	314.189	1.66	[M-H]-1	No MS2	313.181	8.06	-		LMPR01090026	6437063	C16678	HMDB0246480	CHEBI:80656	38030-57-8	InChI=1S/C20H26O3/c1-14(7-6-8-15(2)13-19(22)23)9-10-17-16(3)18(21)11-12-20(17,4)5/h6-10,13H,11-12H2,1-5H3,(H,22,23)/b8-6+,10-9+,14-7+,15-13+	GGCUJPCCTQNTJF-FRCNGJHJSA-N	(2E,4E,6E,8E)-3,7-dimethyl-9-(2,6,6-trimethyl-3-oxocyclohexen-1-yl)nona-2,4,6,8-tetraenoic acid	Lipids and lipid-like molecules	Prenol lipids	Retinoids	18.5194	17.699	18.8305	18.1891	19.6374	18.5177	18.9581	21.4347	18.0877	19.7333	18.382	17.8899	18.8757	18.3084	18.2425	17.8515	18.9055	19.2809	18.6075	17.9606	10	10	20	0.214986	0.00564831	1.02698	0.425227	success
n-(2-hydroxyhexadecyl)diethanolamine oxide	C20 H43 N O4	361.318	-2.28	[M+H]+1	DDA for preferred ion	362.326	7.406	+	57.83		120068				28865-36-3	InChI=1S/C20H43NO4/c1-2-3-4-5-6-7-8-9-10-11-12-13-14-20(24)19-21(25,15-17-22)16-18-23/h20,22-24H,2-19H2,1H3	OQFIKFNCZGUAHE-UHFFFAOYSA-N	2-hydroxy-N,N-bis(2-hydroxyethyl)hexadecan-1-amine oxide				17.4227	16.6673	16.3796	16.0921	17.7034	19.9889	17.6672	17.294	16.5112	17.3024	16.2452	16.085		16.4156	16.9188	20.3537	17.6514	17.2169	25.8475	16.5489	9	10	19	0.363064	0.181082	1.99506	0.150609	success
L-(+)-Lactic acid	C3 H6 O3	90.0313	-4.03	[M-H]-1	DDA for preferred ion	89.0241	1.165	-	98.9461		107689	C00186	HMDB0000190	CHEBI:422	79-33-4	InChI=1S/C3H6O3/c1-2(4)3(5)6/h2,4H,1H3,(H,5,6)/t2-/m0/s1	JVTAAEKCZFNVCJ-REOHCLBHSA-N	(2S)-2-hydroxypropanoic acid	Organic acids and derivatives	Hydroxy acids and derivatives	Alpha hydroxy acids and derivatives	29.6229	29.4301	29.4366	30.3713	29.8063	30.3438	30.7546	30.0375	30.0582	30.0393	29.3192	29.5144	29.878	29.8788	29.7208	30.1115	29.2203	30.5157	30.2392	30.7953	10	10	20	0.323018	0.142489	1.78929	0.183523	success
Dibutyl phosphate	C8 H19 O4 P	210.102	0.46	[M-H]-1	DDA for preferred ion	209.095	9.434	-	81.7564		7881			CHEBI:166473	107-66-4	InChI=1S/C8H19O4P/c1-3-5-7-11-13(9,10)12-8-6-4-2/h3-8H2,1-2H3,(H,9,10)	JYFHYPJRHGVZDY-UHFFFAOYSA-N	dibutyl hydrogen phosphate				24.465	23.173	25.6533	24.9734	25.032	24.6522	25.5784	25.4266	24.8949	25.2013	24.3827	24.5104	25.4464	23.9051	23.8955	24.3641	25.2782	25.4333	24.67	24.4372	10	10	20	0.150425	-0.0761286	0.66397	0.626648	success
Tris(((2-aminoethyl)amino)methyl)phenol	C15 H30 N6 O	310.248	-0.95	[M+H]+1	DDA for preferred ion	311.255	8.398	+	42.9714		3023369				94031-01-3	InChI=1S/C15H30N6O/c16-3-6-19-9-12-1-2-15(22)14(11-21-8-5-18)13(12)10-20-7-4-17/h1-2,19-22H,3-11,16-18H2	AXCKGFZSFFLPCP-UHFFFAOYSA-N	2,3,4-tris[(2-aminoethylamino)methyl]phenol				21.7584			20.4609			21.625	22.3563		22.3372	21.4899	21.1339		20.3621	21.999	22.2277	21.8582	22.7515	22.3821	18.9815	6	8	14	0.146934	-0.232207	0.387544	0.81254	success
Difluoroacetic acid	C2 H2 F2 O2	96.0019	-4.34	[M-H]-1	DDA for preferred ion	94.9946	1.112	-	99.1804		9788			CHEBI:23716	381-73-7	InChI=1S/C2H2F2O2/c3-1(4)2(5)6/h1H,(H,5,6)	PBWZKZYHONABLN-UHFFFAOYSA-N	2,2-difluoroacetic acid				28.4469	25.1684	25.3204	26.9556	28.171	25.2785	25.4766	25.5557	25.7355	22.5899	21.9371	29.2681	29.3225	28.3216	27.8178	25.7751	29.1163	25.5591	25.6754	25.3942	10	10	20	0.348483	0.174746	2.0058	0.14534	success
Phenylacetylglutamine	C13 H16 N2 O4	264.111	1.54	[M-H]-1	DDA for preferred ion	263.104	4.86	-	71.1224		92258	C04148	HMDB0006344	CHEBI:17884	28047-15-6	InChI=1S/C13H16N2O4/c14-11(16)7-6-10(13(18)19)15-12(17)8-9-4-2-1-3-5-9/h1-5,10H,6-8H2,(H2,14,16)(H,15,17)(H,18,19)/t10-/m0/s1	JFLIEFSWGNOPJJ-JTQLQIEISA-N	(2S)-5-amino-5-oxo-2-[(2-phenylacetyl)amino]pentanoic acid	Organic acids and derivatives	Carboxylic acids and derivatives	Amino acids, peptides, and analogues	20.8169	19.234	20.9034	20.1705	19.1172	20.6304	22.0583	18.9084	20.4063	19.0078	18.7076	18.6732	21.815	20.3817	20.0634	21.6856	18.81	23.0766	22.5594	22.5897	10	10	20	0.287213	0.0971368	1.51104	0.248927	success
1H-1,2,3-Triazole-4-carboxamide, 5-(1-pyrrolidinylazo)-	C7 H11 N7 O	209.102	-0.48	[M+H]+1	DDA for preferred ion	210.11	5.938	+	41.5947		347659				7229-10-9	InChI=1S/C7H11N7O/c8-6(15)5-7(10-12-9-5)11-13-14-3-1-2-4-14/h1-4H2,(H2,8,15)(H,9,10,12)	QBTZNGLFEKKKOC-UHFFFAOYSA-N	5-(pyrrolidin-1-yldiazenyl)-2H-triazole-4-carboxamide				20.533	19.9095	21.1982	20.5179	21.3944	21.132	21.0238	21.0065	20.3773	20.8095	20.3992	20.6519	20.5601	19.9043	20.6754	20.0323	21.4199	20.7068	20.9247	19.7431	10	10	20	0.169705	-0.0517076	0.766464	0.563382	success
Acetyl-L-carnitine	C9 H17 N O4	203.115	-2.13	[M+H]+1	DDA for preferred ion	204.123	0.9335	+	22.5883	LMFA07070050	7045767	NAN	HMDB0000201	CHEBI:57589	3040-38-8	InChI=1S/C9H17NO4/c1-7(11)14-8(5-9(12)13)6-10(2,3)4/h8H,5-6H2,1-4H3/t8-/m1/s1	RDHQFKQIGNGIED-MRVPVSSYSA-N	(3R)-3-acetyloxy-4-(trimethylazaniumyl)butanoate	Lipids and lipid-like molecules	Fatty Acyls	Fatty acid esters	24.7808	23.1981	25.9016	26.1325	26.5433	25.5034	26.2552	25.8624	25.589	26.3819	24.386	24.5747	25.8807	23.2637	25.9236	25.7957	25.5767	25.9141	27.1305	25.9249	10	10	20	0.210788	0.000331836	1.00158	0.437245	success
Aspartyl-Tyrosine	C13 H16 N2 O6	296.1	-1.37	[M+H]+1	DDA for preferred ion	297.108	2.745	+	71.9083		152455	C21033	HMDB0028765	CHEBI:73455	22840-03-5	InChI=1S/C13H16N2O6/c14-9(6-11(17)18)12(19)15-10(13(20)21)5-7-1-3-8(16)4-2-7/h1-4,9-10,16H,5-6,14H2,(H,15,19)(H,17,18)(H,20,21)/t9-,10-/m0/s1	NALWOULWGHTVDA-UWVGGRQHSA-N	(3S)-3-amino-4-[[(1S)-1-carboxy-2-(4-hydroxyphenyl)ethyl]amino]-4-oxobutanoic acid	Organic acids and derivatives	Carboxylic acids and derivatives	Amino acids, peptides, and analogues	19.6653	21.8663	18.9997	21.8101	16.9207	20.7525	20.9457	20.0717	20.2994	18.9712	21.4938	20.7353	20.719	20.494	19.916	18.5195	14.8524	20.7345	19.9375	20.095	10	10	20	0.117727	-0.117546	0.500384	0.735973	success
2,2,4,4-Tetramethyl-6-(1-oxobutyl)-1,3,5-cyclohexanetrione	C14 H20 O4	252.137	1.55	[M-H]-1	No MS2	251.129	8.033	-			68361950		HMDB0033197	CHEBI:169246		InChI=1S/C14H20O4/c1-6-7-8(15)9-10(16)13(2,3)12(18)14(4,5)11(9)17/h9H,6-7H2,1-5H3	OGXHJIPDGPTYKY-UHFFFAOYSA-N	6-butanoyl-2,2,4,4-tetramethylcyclohexane-1,3,5-trione	Lipids and lipid-like molecules	Prenol lipids	Monoterpenoids	19.2785	18.5684	18.8515	18.3432	20.1506	19.717	17.4676	17.4848	17.3066	19.7595	18.5858	18.5729	19.4011	18.8614	19.7409	17.6865	19.6769		17.8845	17.3581	10	9	19	0.209503	-0.0163535	0.927593	0.475759	success
Lucidenic acid A	C27 H38 O6	458.265	-3.34	[M-H]-1	DDA for preferred ion	457.258	8.075	-	66.334		14109375		HMDB0037611	CHEBI:172690	95311-94-7	InChI=1S/C27H38O6/c1-14(7-8-21(32)33)15-11-20(31)27(6)23-16(28)12-18-24(2,3)19(30)9-10-25(18,4)22(23)17(29)13-26(15,27)5/h14-16,18,28H,7-13H2,1-6H3,(H,32,33)/t14-,15-,16+,18+,25+,26-,27+/m1/s1	INIPQDKLXQHEAJ-NCQSLMINSA-N	(4R)-4-[(5R,7S,10S,13R,14R,17R)-7-hydroxy-4,4,10,13,14-pentamethyl-3,11,15-trioxo-1,2,5,6,7,12,16,17-octahydrocyclopenta[a]phenanthren-17-yl]pentanoic acid	Lipids and lipid-like molecules	Prenol lipids	Sesquiterpenoids	21.8991	20.4572	21.5302	19.7187	21.8017	22.5434	20.2025	20.9422	21.3439	21.2703	20.2818	20.088	21.6269	20.9066	22.1384	21.5287	22.8605	20.491	21.1946	20.0191	10	10	20	0.0902782	-0.152314	0.372139	0.82484	success
Phe-Gly	C11 H14 N2 O3	222.1	-1.56	[M+H]+1	DDA for preferred ion	223.107	3.343	+	18.4664		6992304	NAN	HMDB0028995	CHEBI:73635	721-90-4	InChI=1S/C11H14N2O3/c12-9(11(16)13-7-10(14)15)6-8-4-2-1-3-5-8/h1-5,9H,6-7,12H2,(H,13,16)(H,14,15)/t9-/m0/s1	GLUBLISJVJFHQS-VIFPVBQESA-N	2-[[(2S)-2-amino-3-phenylpropanoyl]amino]acetic acid	Organic acids and derivatives	Carboxylic acids and derivatives	Amino acids, peptides, and analogues	19.9312	21.4536	18.6957	23.3643	19.5942	20.5546	21.1451	20.6268	20.1162	19.2662	22.1697	22.5897	21.0872	20.7556	19.1654	19.5455	18.6441	21.274	19.4371	20.5168	10	10	20	0.115659	-0.120165	0.490448	0.742839	success
Cis-3-hexen-1-ol	C6 H12 O	100.089	-2.66	[M+FA-H]-1	DDA for other ion	145.087	7.147	-	30.7752	LMFA05000059	5281167	C08492	HMDB0030003	CHEBI:28857	928-96-1	InChI=1S/C6H12O/c1-2-3-4-5-6-7/h3-4,7H,2,5-6H2,1H3/b4-3-	UFLHIIWVXFIJGU-ARJAWSKDSA-N	(Z)-hex-3-en-1-ol	Lipids and lipid-like molecules	Fatty Acyls	Fatty alcohols	21.8066	20.7196	21.465	21.5426	22.9237	21.7943	21.7942	21.8836	21.7054	22.0025	20.9756	21.0337	21.5777	20.9027	21.6359	21.8616	21.9887	21.8244	21.6391	22.2229	10	10	20	0.164483	-0.0583211	0.738241	0.580328	success
Monopropionylcadaverine	C8 H18 N2 O	158.142	-2.4	[M+H]+1	No MS2	159.149	0.629	+			194207		HMDB0254871	CHEBI:230410	65251-14-1	InChI=1S/C8H18N2O/c1-2-8(11)10-7-5-3-4-6-9/h2-7,9H2,1H3,(H,10,11)	GULFPQVLEMSVST-UHFFFAOYSA-N	N-(5-aminopentyl)propanamide	Organic acids and derivatives	Carboxylic acids and derivatives	Carboxylic acid derivatives	21.0909	20.9451	20.2654	22.3008	20.8809	20.4071	20.6026	21.4543	21.5761	20.4917	19.8854	21.2121	21.3163	20.8301	19.8459	20.3315	21.1317	21.0852	20.5069	19.5401	10	10	20	0.505247	0.373313	3.82954	0.0244449	success
MG(0:0/22:4(7Z,10Z,13Z,16Z)/0:0)	C25 H42 O4	406.307	-2.35	[M+H]+1	DDA for preferred ion	407.315	8.161	+	67.5427				HMDB0011554				DVYDCUGIJCYIQN-DOFZRALJSA-N		Lipids and lipid-like molecules	Glycerolipids	Monoradylglycerols	23.4665	21.9682	22.8161	21.6021	23.616	23.3561	22.0356	22.8997	22.7489	22.7766	21.9976	22.158	23.1206	22.2931	23.2505	22.9908	23.7929	22.0922	22.849	21.6379	10	10	20	0.11635	-0.119289	0.493764	0.740546	success
4-OXONONANOIC ACID	C9 H16 O3	172.11	-0.6	[M-H]-1	DDA for preferred ion	171.103	7.1005	-	75.3144	LMFA01060023	22433	NAN		CHEBI:179514	6064-52-4	InChI=1S/C9H16O3/c1-2-3-4-5-8(10)6-7-9(11)12/h2-7H2,1H3,(H,11,12)	PRDIIROHTWNJDB-UHFFFAOYSA-N	4-oxononanoic acid				22.6196	21.7161	22.2816	21.6755	23.0652	22.5441	22.7032	22.8095	22.334	23.9614	22.2759	21.7927	22.7864	22.2791	23.064	22.658	23.4173	22.692	23.5954	22.8763	10	10	20	0.254438	0.0556217	1.27976	0.321562	success
L-Norleucine	C6 H13 N O2	131.094	-2.91	[M+H]+1	DDA for preferred ion	132.102	1.8055	+	88.6287	LMFA01100042	21236	C01933	HMDB0001645	CHEBI:18347	327-57-1	InChI=1S/C6H13NO2/c1-2-3-4-5(7)6(8)9/h5H,2-4,7H2,1H3,(H,8,9)/t5-/m0/s1	LRQKBLKVPFOOQJ-YFKPBYRVSA-N	(2S)-2-aminohexanoic acid	Organic acids and derivatives	Carboxylic acids and derivatives	Amino acids, peptides, and analogues	30.2131	29.8074	29.4	32.0767	30.1961	29.7609	29.8465	29.4205	29.5262	30.0516	30.6201	30.0806	31.3555	31.9463	30.8391	29.1677	28.8257	30.7711	30.2616	29.7478	10	10	20	0.292969	0.104427	1.55387	0.237447	success
Ile-Gln-Pro	C16 H28 N4 O5	356.207	2.1	[M-H]-1	DDA for preferred ion	355.199	4.763	-	96.1305		145456122	NAN		CHEBI:158358		InChI=1S/C16H28N4O5/c1-3-9(2)13(18)14(22)19-10(6-7-12(17)21)15(23)20-8-4-5-11(20)16(24)25/h9-11,13H,3-8,18H2,1-2H3,(H2,17,21)(H,19,22)(H,24,25)/t9-,10-,11+,13-/m0/s1	OVPYIUNCVSOVNF-KQXIARHKSA-N	(2R)-1-[(2S)-5-amino-2-[[(2S,3S)-2-amino-3-methylpentanoyl]amino]-5-oxopentanoyl]pyrrolidine-2-carboxylic acid				16.6188	18.1197	16.6781	17.9046	18.8963		16.6965		17.1527	19.1804		18.8953	16.8645	19.703	17.5206	17.3612	17.9376	16.0427	19.0594	16.8475	9	8	17	0.283614	0.0448184	1.18769	0.365189	success
Diphenylphosphine oxide	C12 H11 O P	202.054	-2.11	[M+H]+1	DDA for preferred ion	203.062	7.268	+	37.2539		254003				4559-70-0	InChI=1S/C12H11OP/c13-14(11-7-3-1-4-8-11)12-9-5-2-6-10-12/h1-10,14H	ASUOLLHGALPRFK-UHFFFAOYSA-N	phenylphosphonoylbenzene				19.5629	19.3039	19.0992	18.7884	20.3904	19.711	19.8182	19.9861	19.3685	19.9186	18.9178	19.884	19.7382	18.83	19.9403	19.8505	21.0178	19.5557	19.7061	21.4607	10	10	20	0.284099	0.0931922	1.48816	0.255296	success
2-Thiophen-2-yl-4-p-tolyl-4H-chromene	C20 H16 O S	304.092	-1.3	[M+H]+1	DDA for preferred ion	305.099	6.271	+	48.4042		2850483				330559-05-2	InChI=1S/C20H16OS/c1-14-8-10-15(11-9-14)17-13-19(20-7-4-12-22-20)21-18-6-3-2-5-16(17)18/h2-13,17H,1H3	LEVQLYCQAVTQAO-UHFFFAOYSA-N	4-(4-methylphenyl)-2-thiophen-2-yl-4H-chromene				19.1843	18.671	18.7562	18.7105	19.7838	18.9276	18.7845	19.4225	18.8003	19.3492	18.5849	18.7708	19.2845	18.6181	19.7914	18.817	19.9598	18.6678	19.075	18.4221	10	10	20	0.121235	-0.113102	0.517353	0.724288	success
L-Tyrosine	C9 H11 N O3	181.074	-2.08	[M+H]+1	DDA for preferred ion	182.081	1.241	+	77.7055		6057	C00082	HMDB0000158	CHEBI:17895	60-18-4	InChI=1S/C9H11NO3/c10-8(9(12)13)5-6-1-3-7(11)4-2-6/h1-4,8,11H,5,10H2,(H,12,13)/t8-/m0/s1	OUYCCCASQSFEME-QMMMGPOBSA-N	(2S)-2-amino-3-(4-hydroxyphenyl)propanoic acid	Organic acids and derivatives	Carboxylic acids and derivatives	Amino acids, peptides, and analogues	27.9765	27.4078	27.072	28.6439	27.8515	27.2964	27.6643	27.1237	27.1303	27.7594	28.0513	27.6449	28.078	28.2885	27.4212	27.0244	26.8662	28.4774	28.1356	27.4047	10	10	20	0.272026	0.0778991	1.40128	0.281042	success
(10E,13E)-Nonadeca-10,13-dienoylcarnitine	C26 H47 N O4	437.349	-2.52	[M+H]+1	DDA for preferred ion	438.357	8.161	+	72.9174		156962422		HMDB0241565			InChI=1S/C26H47NO4/c1-5-6-7-8-9-10-11-12-13-14-15-16-17-18-19-20-21-26(30)31-24(22-25(28)29)23-27(2,3)4/h9-10,12-13,24H,5-8,11,14-23H2,1-4H3/b10-9+,13-12+	XZZXQWJBVVNWDB-OKLKQMLOSA-N	3-[(10E,13E)-nonadeca-10,13-dienoyl]oxy-4-(trimethylazaniumyl)butanoate	Lipids and lipid-like molecules	Fatty Acyls	Fatty acid esters	23.7893	21.6852	23.0381	21.249	23.597	23.7157	21.7607	22.82	22.7375	22.6651	21.7098	22.0487	23.2262	22.2971	23.726	23.2247	24.7475	21.9198	22.8505	23.5589	10	10	20	0.127609	-0.105028	0.548533	0.702973	success
4-Aminophthalhydrazide	C8 H7 N3 O2	177.055	3.96	[M-H]-1	No MS2	176.047	1.19	-			95014		HMDB0246360		3682-14-2	InChI=1S/C8H7N3O2/c9-4-1-2-5-6(3-4)8(13)11-10-7(5)12/h1-3H,9H2,(H,10,12)(H,11,13)	HUDPLKWXRLNSPC-UHFFFAOYSA-N	6-amino-2,3-dihydrophthalazine-1,4-dione	Organoheterocyclic compounds	Diazanaphthalenes	Benzodiazines	21.6049	19.9864	21.0709	21.2721	21.2153	21.6952	21.974	22.3174	19.9727	21.1378		18.3942	20.7974	20.2504	21.2155	22.1068	20.9156	21.7814	21.6595	21.7825	9	10	19	0.350582	0.165034	1.88944	0.168268	success
Ethyl 4-nitrophenyl phosphoramidate	C8 H11 N2 O5 P	246.04	-3.04	[M+H]+1	DDA for preferred ion	247.047	5.801	+	13.6485		556808				119-63-1	InChI=1S/C8H11N2O5P/c1-2-14-16(9,13)15-8-5-3-7(4-6-8)10(11)12/h3-6H,2H2,1H3,(H2,9,13)	KUBWJGWIWGGEPZ-UHFFFAOYSA-N	1-[amino(ethoxy)phosphoryl]oxy-4-nitrobenzene				19.0006	18.0348	18.4951	18.0531	18.6677	18.3096	18.2169	19.2911	18.3808	20.3075	18.3479	17.8827	18.9115	18.6557	19.8477	19.3014	19.6729	19.3887	18.9542	17.4616	10	10	20	0.196044	-0.0183442	0.914435	0.480836	success
Chloric acid	H Cl O3	83.9611	-3.39	[M-H]-1	DDA for preferred ion	82.9539	1.106	-	96.4592			C01485	HMDB0002036				UFWVEDMWKRGJKF-UHFFFAOYSA-N		Homogeneous non-metal compounds	Other non-metal halides		21.2912	20.4084	21.8638	20.3401	21.2493	20.9227	21.4216	21.0338	20.5978	21.3385	19.5079	19.362	20.5234	22.3172	20.946	20.6633	20.9932	20.9867	21.2214	20.5543	10	10	20	0.155057	-0.0702613	0.688168	0.611291	success
Asp-Leu	C10 H18 N2 O5	246.121	-1.69	[M+H]+1	DDA for preferred ion	247.128	3.439	+	74.5578		6992367	NAN	HMDB0028757	CHEBI:68596	3062-14-4	InChI=1S/C10H18N2O5/c1-5(2)3-7(10(16)17)12-9(15)6(11)4-8(13)14/h5-7H,3-4,11H2,1-2H3,(H,12,15)(H,13,14)(H,16,17)/t6-,7-/m0/s1	ZVDPYSVOZFINEE-BQBZGAKWSA-N	(2S)-2-[[(2S)-2-amino-3-carboxypropanoyl]amino]-4-methylpentanoic acid	Organic acids and derivatives	Carboxylic acids and derivatives	Amino acids, peptides, and analogues	23.115	24.9799	22.2688	25.8035	20.6703	23.9178	24.0186	22.5226	23.5498	21.97	24.9866	23.4321	24.2609	24.9026	22.695	22.2062	19.9241	24.1085	23.216	23.4031	10	10	20	0.0858337	-0.157944	0.352098	0.838543	success
N-Methyl-N-nitrosododecanamide	C13 H26 N2 O2	242.199	-1.48	[M+H]+1	DDA for preferred ion	243.206	7.386	+	14.262		27852				16395-85-0	InChI=1S/C13H26N2O2/c1-3-4-5-6-7-8-9-10-11-12-13(16)15(2)14-17/h3-12H2,1-2H3	HWJHFLJMMFRDHN-UHFFFAOYSA-N	N-methyl-N-nitrosododecanamide				19.2055	18.0031	19.0137	15.4828	19.5551	18.7703	19.1475	19.4097	19.1169	19.8297	18.893	19.1687	19.6019	18.9196	19.5396	19.1609	19.9644	18.8808	19.1801	20.2029	10	10	20	0.257883	0.0599847	1.30311	0.313345	success
3-Cyclohexyl-1-(1,3-dicyclohexyl-5,5-dimethyl-2-oxoimidazolidin-4-yl)-1-hydroxyurea	C24 H42 N4 O3	434.325	-2.28	[M+H]+1	DDA for preferred ion	435.332	7.68	+	62.6525		3787284				372157-32-9	InChI=1S/C24H42N4O3/c1-24(2)21(28(31)22(29)25-18-12-6-3-7-13-18)26(19-14-8-4-9-15-19)23(30)27(24)20-16-10-5-11-17-20/h18-21,31H,3-17H2,1-2H3,(H,25,29)	QXOZXBNHYGEBIF-UHFFFAOYSA-N	3-cyclohexyl-1-(1,3-dicyclohexyl-5,5-dimethyl-2-oxoimidazolidin-4-yl)-1-hydroxyurea				25.2196	24.5324	25.6318	24.8127	25.9017	24.5822	24.7644	25.4071	25.3007	25.2106	24.2911	24.6614	24.9531	24.6294	25.5775	24.7824	25.2252	24.7994	24.7721	24.0912	10	10	20	0.31569	0.133208	1.72997	0.195761	success
4-Hydroxy-6-octenoylcarnitine	C15 H27 N O5	301.188	-1.76	[M+H]+1	DDA for preferred ion	302.196	3.476	+	84.5892		156962640		HMDB0241704			InChI=1S/C15H27NO5/c1-5-6-7-12(17)8-9-15(20)21-13(10-14(18)19)11-16(2,3)4/h5-6,12-13,17H,7-11H2,1-4H3/b6-5+	VUSWVDXHTRKSQP-AATRIKPKSA-N	3-[(E)-4-hydroxyoct-6-enoyl]oxy-4-(trimethylazaniumyl)butanoate	Lipids and lipid-like molecules	Fatty Acyls	Fatty acid esters	25.4941	24.5728	24.6938	25.3183	26.1412	25.5337	25.4661	25.3431	24.8627	25.577	24.4312	24.7213	25.3326	24.6233	25.869	25.8445	25.9751	25.414	25.3242	26.3301	10	10	20	0.274194	0.0806457	1.41667	0.276294	success
N,N-Dihexyldodecanamide	C24 H49 N O	367.381	-1.56	[M+H]+1	DDA for preferred ion	368.388	9.15	+	17.6507		249965					InChI=1S/C24H49NO/c1-4-7-10-13-14-15-16-17-18-21-24(26)25(22-19-11-8-5-2)23-20-12-9-6-3/h4-23H2,1-3H3	XHSSRWPBXXGUSL-UHFFFAOYSA-N	N,N-dihexyldodecanamide				23.381	20.6346	22.0662	20.6428	21.3424	20.6266	21.2756	21.6204	22.12	21.2459	20.4884	20.2998	20.9244	20.8368	22.1647	22.3924	21.4418	21.1105	21.2947	21.2364	10	10	20	0.267004	0.0715379	1.36599	0.292247	success
Ethyl 4-[N-cyclohexyl-N-(methylsulfonyl)glycyl]-1-piperazinecarboxylate	C16 H29 N3 O5 S	375.182	-1.21	[M+H]+1	DDA for preferred ion	376.19	6.566	+	73.256		1090900					InChI=1S/C16H29N3O5S/c1-3-24-16(21)18-11-9-17(10-12-18)15(20)13-19(25(2,22)23)14-7-5-4-6-8-14/h14H,3-13H2,1-2H3	XRIVIEOXDUTFSH-UHFFFAOYSA-N	ethyl 4-[2-[cyclohexyl(methylsulfonyl)amino]acetyl]piperazine-1-carboxylate				16.1957	18.5646	16.9102	19.398		17.581	18.2557	17.4195	17.287	16.213	17.9821	17.3035	18.1426	18.4186	15.9146	16.1355		16.118		17.7599	9	8	17	0.30627	0.075027	1.32445	0.316298	success
N-Acetylanonaine	C19 H17 N O3	307.12	-1.77	[M+H]+1	No MS2	308.128	7.867	+			6453733		HMDB0030349	CHEBI:169298	5894-74-6	InChI=1S/C19H17NO3/c1-11(21)20-7-6-13-9-16-19(23-10-22-16)18-14-5-3-2-4-12(14)8-15(20)17(13)18/h2-5,9,15H,6-8,10H2,1H3/t15-/m1/s1	XVIHBNVDAPQBRH-OAHLLOKOSA-N	1-[(12R)-3,5-dioxa-11-azapentacyclo[10.7.1.02,6.08,20.014,19]icosa-1(20),2(6),7,14,16,18-hexaen-11-yl]ethanone	Organic acids and derivatives	Carboxylic acids and derivatives	Carboxylic acids	19.9386	18.2736	17.0573	18.7932	19.9788	19.1331	17.1218		17.3186	20.4822	18.3929	19.2261	19.6143	19.2337	18.8188	16.7145	20.5324	17.4264	17.6155		10	8	18	0.243908	0.0112649	1.04842	0.420012	success
(1-Acetyl-2,2,5,5-tetramethyl-2,5-dihydro-1H-pyrrol-3-yl)methyl methanesulfonate	C12 H21 N O4 S	275.119	-1.63	[M+H]+1	DDA for preferred ion	276.126	6.696	+	59.9753		3532619				887352-28-5	InChI=1S/C12H21NO4S/c1-9(14)13-11(2,3)7-10(12(13,4)5)8-17-18(6,15)16/h7H,8H2,1-6H3	HKGUPHQKSUFHMO-UHFFFAOYSA-N	(1-acetyl-2,2,5,5-tetramethylpyrrol-3-yl)methyl methanesulfonate				17.5008	18.6482	19.3551	19.6324	18.1238	18.5918	19.8642	20.0837	19.751	17.8494	19.7069	17.6769	16.8164	16.0535	19.3849	19.2493	16.8222	19.4799	20.9617	17.7157	10	10	20	0.330295	0.151708	1.84948	0.171932	success
3-Nitro-3H-[1,2,4]triazolo[3,4-c][1,2,4]triazole	C3 H2 N6 O2	154.024	-0.52	[M+H]+1	DDA for preferred ion	155.031	3.444	+	11.1839		3524305				339255-72-0	InChI=1S/C3H2N6O2/c10-9(11)3-7-6-2-5-4-1-8(2)3/h1,3H	ZHDIWIXRSZUWRV-UHFFFAOYSA-N	5-nitro-5H-[1,2,4]triazolo[3,4-c][1,2,4]triazole				21.2451	20.9797	20.5664	21.1233	21.6902	22.3164	21.8196	21.7197	21.5285	21.873	20.9219	21.6543	21.5897	21.4532	22.5546	22.4145	22.0933	20.9718	21.8806	16.9713	10	10	20	0.133148	-0.098013	0.575996	0.68441	success
Methylimidazole acetaldehyde	C6 H8 N2 O	124.063	-1.78	[M+H]+1	DDA for preferred ion	125.071	3.347	+	44.8357		193545	C05827	HMDB0004181	CHEBI:28104	19639-03-3	InChI=1S/C6H8N2O/c1-8-4-6(2-3-9)7-5-8/h3-5H,2H2,1H3	GCQHUBANENYTLB-UHFFFAOYSA-N	2-(1-methylimidazol-4-yl)acetaldehyde	Organoheterocyclic compounds	Azoles	Imidazoles	20.8516	20.6735	21.2651	23.5014	22.4066	24.4785	25.3132	21.249	22.5277	21.1766		20.7521	21.5995	20.7933	21.1217	23.1871	21.6368	22.3219	21.2811	22.829	9	10	19	0.419476	0.253612	2.52903	0.0874649	success
3-Hydroxymethylglutaric acid	C6 H10 O5	162.053	-1.24	[M-H]-1	DDA for preferred ion	161.045	2.265	-	71.2728				HMDB0000355				NPOAOTPXWNWTSH-UHFFFAOYSA-N		Lipids and lipid-like molecules	Fatty Acyls	Fatty acids and conjugates	22.768	23.2725	22.9498	22.8643	23.0276	22.8674	23.4696	22.9667	22.9526	23.1741	22.0661	23.2629	22.9407	23.0917	22.5694	23.2872	23.0334	23.4465	23.1803	23.1041	10	10	20	0.0847819	-0.159276	0.347384	0.841747	success
2-chloro-N-(tetrahydrofuran-2-ylmethyl)acetamide	C7 H12 Cl N O2	177.055	-1.79	[M+H]+1	No MS2	178.063	3.431	+			532064				39089-62-8	InChI=1S/C7H12ClNO2/c8-4-7(10)9-5-6-2-1-3-11-6/h6H,1-5H2,(H,9,10)	OINOJHHVQJESIB-UHFFFAOYSA-N	2-chloro-N-(oxolan-2-ylmethyl)acetamide				19.5179	17.9846	18.4119	18.7265	20.0675	19.4273	19.4793	19.6319	19.2316	19.5364	18.3912	18.7427	18.5698	18.5001	19.6383	18.6223	19.071	19.2171	18.6957	20.6138	10	10	20	0.204479	-0.00766043	0.96389	0.455644	success
Asp-Ile	C10 H18 N2 O5	246.121	-1.47	[M+H]+1	DDA for preferred ion	247.128	3.236	+	61.1547		9899628	NAN	HMDB0028756	CHEBI:68599	13433-07-3	InChI=1S/C10H18N2O5/c1-3-5(2)8(10(16)17)12-9(15)6(11)4-7(13)14/h5-6,8H,3-4,11H2,1-2H3,(H,12,15)(H,13,14)(H,16,17)/t5-,6-,8-/m0/s1	BSWHERGFUNMWGS-HAFWLYHUSA-N	(2S,3S)-2-[[(2S)-2-amino-3-carboxypropanoyl]amino]-3-methylpentanoic acid	Organic acids and derivatives	Carboxylic acids and derivatives	Amino acids, peptides, and analogues	21.0416	22.3291	19.9285	23.2261	18.5074	21.334	21.6541	20.3573	20.9368	20.0105	22.5614	20.687	22.025	22.6431	20.727	20.5641	17.9759	21.6548	21.3691	20.7594	10	10	20	0.0813087	-0.163676	0.331893	0.852213	success
2-Methyl-S-benzothiazole	C8 H7 N S2	181.001	-2.83	[M+H]+1	DDA for preferred ion	182.009	7.762	+	60.2086		11989	C10910			615-22-5	InChI=1S/C8H7NS2/c1-10-8-9-6-4-2-3-5-7(6)11-8/h2-5H,1H3	UTBVIMLZIRIFFR-UHFFFAOYSA-N	2-Methylsulfanyl-1,3-benzothiazole				23.3375	22.7399	23.5175	22.7362	24.181	23.3435	22.8136	23.6928	23.5516	23.8594	22.9543	22.7592	23.3613	22.7719	24.0641	23.6756	23.8184	23.0504	23.3661	22.7689	10	10	20	0.107981	-0.129891	0.453947	0.768157	success
Oleamidopropyl dimethylamine	C23 H46 N2 O	366.36	-1.58	[M+H]+1	DDA for preferred ion	367.368	9.065	+	67.1706		6436063				109-28-4	InChI=1S/C23H46N2O/c1-4-5-6-7-8-9-10-11-12-13-14-15-16-17-18-20-23(26)24-21-19-22-25(2)3/h11-12H,4-10,13-22H2,1-3H3,(H,24,26)/b12-11-	UCWYGNTYSWIDSW-QXMHVHEDSA-N	(Z)-N-[3-(dimethylamino)propyl]octadec-9-enamide				23.2852	19.0255	19.934	18.8289	19.7987	18.8425	18.3696	18.6788	19.1468	19.24	19.3209	18.3037	18.4381	19.3152	21.5248	18.1568	18.6589	18.1454	18.6972	20.8123	10	10	20	0.252964	0.0537543	1.26984	0.325121	success
N-OCTANOYL-L-HOMOSERINE LACTONE	C12 H21 N O3	227.152	-1.59	[M+H]+1	No MS2	228.159	7.631	+			6914579	C21199	HMDB0255213	CHEBI:195581	147852-84-4	InChI=1S/C12H21NO3/c1-2-3-4-5-6-7-11(14)13-10-8-9-16-12(10)15/h10H,2-9H2,1H3,(H,13,14)/t10-/m0/s1	JKEJEOJPJVRHMQ-JTQLQIEISA-N	N-[(3S)-2-oxooxolan-3-yl]octanamide	Organic acids and derivatives	Carboxylic acids and derivatives	Amino acids, peptides, and analogues	21.0584	19.6283	18.7779	19.7455	21.45	20.4472	19.4122	18.8122	18.3505	21.046	19.4401	20.3156	20.7465	19.8941	20.9317	19.2821	21.3589	19.5593	18.4739	19.7493	10	10	20	0.138506	-0.0912258	0.602903	0.666447	success
3-Iodopropyl trifluoromethanesulfonate	C4 H6 F3 I O3 S	317.902	-4.69	[M-H-H2O]-1	No MS2	298.884	0.54	-			129197				106114-40-3	InChI=1S/C4H6F3IO3S/c5-4(6,7)12(9,10)11-3-1-2-8/h1-3H2	FMSOAEQMFVDTSC-UHFFFAOYSA-N	3-iodopropyl trifluoromethanesulfonate				17.8469	17.6454	17.6446	18.0938		17.8793	17.6946	18.0672	17.9534	18.4717	17.5347	18.3126	17.8624	18.1014	17.7917	18.6009		18.3891	18.6952		9	8	17	0.3691	0.1588	1.75511	0.202716	success
3-carboxy-4-methyl-5-(4-hydroxypentyl)-2-furanpropanoic acid	C14 H20 O6	284.126	-1.21	[M+H]+1	DDA for preferred ion	285.133	6.024	+	45.8662	LMFA01150068	134812143			CHEBI:177113		InChI=1S/C14H20O6/c1-8(15)4-3-5-10-9(2)13(14(18)19)11(20-10)6-7-12(16)17/h8,15H,3-7H2,1-2H3,(H,16,17)(H,18,19)	AVEHUFGEHJWCFG-UHFFFAOYSA-N	2-(2-carboxyethyl)-5-(4-hydroxypentyl)-4-methylfuran-3-carboxylic acid				18.9996	18.525	18.1323	18.7645	19.4032	19.4571	19.1088	19.3923	19.006	19.1333	18.5556	18.7074	18.9015	18.7465	19.0327	18.989	19.2964	19.0818	19.1062	21.0473	10	10	20	0.34748	0.173475	1.99695	0.146721	success
N-Lactoylleucine	C9 H17 N O4	203.116	0.41	[M-H]-1	DDA for preferred ion	202.109	6.303	-	52.9981		57329455		HMDB0062176	CHEBI:173162	210769-82-7	InChI=1S/C9H17NO4/c1-5(2)4-7(9(13)14)10-8(12)6(3)11/h5-7,11H,4H2,1-3H3,(H,10,12)(H,13,14)/t6-,7-/m0/s1	BUMIGZVUJKNXCO-BQBZGAKWSA-N	(2S)-2-[[(2S)-2-hydroxypropanoyl]amino]-4-methylpentanoic acid	Organic acids and derivatives	Carboxylic acids and derivatives	Amino acids, peptides, and analogues	21.354	20.6038	20.7675	22.4451	21.3825	22.2626	22.4441	21.5403	21.8763	21.0881	21.8694	20.1118	21.6405	22.3423	21.3499	20.6259	20.1257	23.653	21.7368	22.1413	10	10	20	0.0795046	-0.165961	0.323893	0.857576	success
LysoPE(0:0/16:0)	C21 H44 N O7 P	453.286	1.82	[M-H]-1	DDA for preferred ion	452.279	8.353	-	98.6587				HMDB0011473				CKPBBEOJHAPPBT-HXUWFJFHSA-N		Lipids and lipid-like molecules	Glycerophospholipids	Glycerophosphoethanolamines	22.4584	20.0747	22.244	17.0271	22.0646	21.0228	20.9309	21.5307	21.6147	21.6887	19.5414	17.7011	22.3874	20.6429	22.1311	23.832	21.2755	21.5412	21.9005	23.7384	10	10	20	0.211655	0.00142975	1.0068	0.434748	success
2(R)-hydroxydocosanoic acid	C22 H44 O3	356.328	-1.68	[M+H]+1	No MS2	357.336	8.896	+		LMFA01050077	193484		HMDB0061660	CHEBI:76980	13980-14-8	InChI=1S/C22H44O3/c1-2-3-4-5-6-7-8-9-10-11-12-13-14-15-16-17-18-19-20-21(23)22(24)25/h21,23H,2-20H2,1H3,(H,24,25)	RPGJJWLCCOPDAZ-UHFFFAOYSA-N	2-hydroxydocosanoic acid	Lipids and lipid-like molecules	Fatty Acyls	Fatty acids and conjugates	19.3246	18.6082	19.0498	18.7764	19.7895	19.6996	19.2965	19.5531	19.1888	19.5078	18.4682	18.8152	19.13	18.7016	19.224	19.19	19.6409	18.9658	19.3436	20.5475	10	10	20	0.29627	0.108608	1.57875	0.231034	success
Cyclopentylamine	C5 H11 N	85.0889	-2.69	[M+H]+1	DDA for preferred ion	86.0962	1.834	+	82.8666		2906		HMDB0250671		1003-03-8	InChI=1S/C5H11N/c6-5-3-1-2-4-5/h5H,1-4,6H2	NISGSNTVMOOSJQ-UHFFFAOYSA-N	cyclopentanamine	Organic nitrogen compounds	Organonitrogen compounds	Amines	28.1389	27.8727	27.4755	29.1614	28.0966	27.6637	27.9467	27.5536	27.4914	27.987	28.6922	28.1756	28.2807	29.0458	27.9402	27.1273	26.9436	28.8952	28.2002	26.7715	10	10	20	0.355022	0.183028	2.06415	0.136579	success
14-Hydroxytetradecanehydrazide	C14 H30 N2 O2	258.231	1.18	[M+H]+1	DDA for preferred ion	259.238	6.254	+	52.8239		313966				24535-05-5	InChI=1S/C14H30N2O2/c15-16-14(18)12-10-8-6-4-2-1-3-5-7-9-11-13-17/h17H,1-13,15H2,(H,16,18)	XCRXEHILPSQGFD-UHFFFAOYSA-N	14-hydroxytetradecanehydrazide				20.9295	20.3651	22.0198	20.5285	21.166	22.0895	21.009	21.2594	20.88	21.6015	19.7485	20.0479	20.7543	20.1414	22.1655	21.2781	21.2375	20.6985	21.4977	20.657	10	10	20	0.266327	0.0706812	1.36127	0.293779	success
Betaine	C5 H11 N O2	117.079	-2.81	[M+H]+1	DDA for preferred ion	118.086	0.859333	+	77.0481		247	C00719	HMDB0000043	CHEBI:17750	590-46-5	InChI=1S/C5H11NO2/c1-6(2,3)4-5(7)8/h4H2,1-3H3	KWIUHFFTVRNATP-UHFFFAOYSA-N	2-(trimethylazaniumyl)acetate	Organic acids and derivatives	Carboxylic acids and derivatives	Amino acids, peptides, and analogues	28.823	28.1968	28.2681	28.9005	29.5048	28.3389	28.45	28.4954	28.0045	29.0494	28.5706	28.0297	29.0906	28.8487	28.489	28.352	28.6697	28.5258	28.4237	28.3271	10	10	20	0.254429	0.0556096	1.2797	0.321585	success
Cyclocalopin F	C15 H18 O6	294.112	4.49	[M+H]+1	No MS2	295.119	0.519	+			10870109		HMDB0039825	CHEBI:172524		InChI=1S/C15H18O6/c1-6-5-19-13(18)11-9(6)15-4-8(20-14(15,3)21-11)7(2)10(16)12(15)17/h6,8-9,11-12,17H,2,4-5H2,1,3H3/t6-,8+,9+,11+,12+,14-,15+/m1/s1	UGWYLYUJRHPKJY-BLRPRONUSA-N	(1S,2R,3S,7S,9R,11S,14R)-14-hydroxy-3,9-dimethyl-12-methylidene-5,8,10-trioxatetracyclo[9.3.1.01,9.02,7]pentadecane-6,13-dione	Organoheterocyclic compounds	Furopyrans		17.7696	16.6173	17.624	15.7259	18.1966		17.4889	17.7398	17.3601	17.4205	16.5071		17.6163	16.0537	17.5466	16.3116		17.4669	18.0335	17.4384	9	8	17	0.137624	-0.149834	0.478762	0.750965	success
Propionylcarnitine	C10 H19 N O4	217.131	-1.49	[M+H]+1	DDA for preferred ion	218.138	1.4905	+	19.9128	LMFA07070105	107738	C03017	HMDB0000824	CHEBI:28867	17298-37-2	InChI=1S/C10H19NO4/c1-5-10(14)15-8(6-9(12)13)7-11(2,3)4/h8H,5-7H2,1-4H3	UFAHZIUFPNSHSL-UHFFFAOYSA-N	3-propanoyloxy-4-(trimethylazaniumyl)butanoate	Lipids and lipid-like molecules	Fatty Acyls	Fatty acid esters	20.1475	18.8905	21.5073	22.0885	21.762	21.9738	22.1495	21.3482	20.9011	21.3887	19.0479	20.4488	21.2243	19.4957	20.7181	22.2316	20.7176	21.3095	21.834	22.6665	10	10	20	0.336861	0.160024	1.90492	0.161947	success
3-(Cyclohexylamino)-2-hydroxy-1-propanesulfonic acid	C9 H19 N O4 S	237.104	1.15	[M-H]-1	DDA for preferred ion	236.096	13.935	-	96.7161		2733480	C31740	HMDB0247339	CHEBI:183882	73463-39-5	InChI=1S/C9H19NO4S/c11-9(7-15(12,13)14)6-10-8-4-2-1-3-5-8/h8-11H,1-7H2,(H,12,13,14)	INEWUCPYEUEQTN-UHFFFAOYSA-N	3-(cyclohexylamino)-2-hydroxypropane-1-sulfonic acid	Organic nitrogen compounds	Organonitrogen compounds	Cyclohexylamines	23.1136	22.2214	25.9772	22.2626	25.1195	24.4165	23.4158	23.5907	23.4723	23.5232	22.5159	22.4627	23.1323	22.4431	23.1897	23.4393	24.4993	23.8617	23.2842	22.8488	10	10	20	0.175954	-0.0437911	0.800719	0.543323	success
Tromethamine	C4 H11 N O3	121.074	-2.51	[M+H]+1	DDA for preferred ion	122.081	0.673	+	80.8303		6503	C07182	HMDB0240288	CHEBI:9754	77-86-1	InChI=1S/C4H11NO3/c5-4(1-6,2-7)3-8/h6-8H,1-3,5H2	LENZDBCJOHFCAS-UHFFFAOYSA-N	2-amino-2-(hydroxymethyl)propane-1,3-diol	Organic nitrogen compounds	Organonitrogen compounds	Amines	24.3167	20.896	21.3589	22.2309	23.3885	23.0362	21.5646	22.2819	25.4179	22.0386	21.9511	21.5949	24.7434	21.3181	22.6165	22.0436	22.4832	21.3729	22.8885	21.9909	10	10	20	0.15491	-0.0704472	0.687398	0.611776	success
Cyclohexylamine	C6 H13 N	99.1046	-2.24	[M+H]+1	DDA for preferred ion	100.112	2.596	+	70.4015		7965	C00571	HMDB0031404	CHEBI:15773	37832-40-9	InChI=1S/C6H13N/c7-6-4-2-1-3-5-6/h6H,1-5,7H2	PAFZNILMFXTMIY-UHFFFAOYSA-N	cyclohexanamine	Organic nitrogen compounds	Organonitrogen compounds	Cyclohexylamines	20.0071	22.3214	20.1199	20.2627	21.6952	26.3911	23.716	21.0774	20.5613	20.2851	22.3696	19.3973	21.2711	19.3235	20.6376	20.7632	25.5705	20.7629	20.41	21.3917	10	10	20	0.250833	0.0510558	1.25556	0.330308	success
(4E)-3-Hydroxyhex-4-enoylcarnitine	C13 H23 N O5	273.157	-1.72	[M+H]+1	DDA for preferred ion	274.164	4.8	+	65.5549		156962583		HMDB0241670			InChI=1S/C13H23NO5/c1-5-6-10(15)7-13(18)19-11(8-12(16)17)9-14(2,3)4/h5-6,10-11,15H,7-9H2,1-4H3/b6-5+	JNWLVTSZGQYXIA-AATRIKPKSA-N	3-[(E)-3-hydroxyhex-4-enoyl]oxy-4-(trimethylazaniumyl)butanoate	Lipids and lipid-like molecules	Fatty Acyls	Fatty acid esters	22.0173	21.1821	21.3696	21.3008	22.7107	21.9732	20.6407	20.8601	20.6048	21.9891	21.1458	21.2547	21.9753	21.3239	22.392	20.6854	22.4751	20.4643	20.7012	20.8723	10	10	20	0.127565	-0.105084	0.548315	0.703121	success
Uracil	C4 H4 N2 O2	112.027	-2.37	[M+H]+1	DDA for preferred ion	113.034	1.26833	+	57.142		1174	C00106	HMDB0000300	CHEBI:17568	66255-05-8	InChI=1S/C4H4N2O2/c7-3-1-2-5-4(8)6-3/h1-2H,(H2,5,6,7,8)	ISAKRJDGNUQOIC-UHFFFAOYSA-N	1H-pyrimidine-2,4-dione	Organoheterocyclic compounds	Diazines	Pyrimidines and pyrimidine derivatives	25.443	25.1825	25.0318	25.9893	25.7448	25.1427	25.3796	25.1828	24.9983	25.7907	25.129	25.6592	25.4166	25.2971	24.991	25.0763	25.3979	25.6357	25.4822	25.1468	10	10	20	0.188819	-0.0274962	0.872888	0.502929	success
L-Glutamic acid	C5 H9 N O4	147.053	-3.43	[M+H]+1	DDA for preferred ion	148.06	1.345	+	61.274		33032	C00025	HMDB0000148	CHEBI:53374	56-86-0	InChI=1S/C5H9NO4/c6-3(5(9)10)1-2-4(7)8/h3H,1-2,6H2,(H,7,8)(H,9,10)/t3-/m0/s1	WHUUTDBJXJRKMK-VKHMYHEASA-N	(2S)-2-aminopentanedioic acid	Organic acids and derivatives	Carboxylic acids and derivatives	Amino acids, peptides, and analogues	30.1038	29.3075	29.6149	29.3096	30.5276	30.1411	29.4332	30.5998	29.7916	30.3852	29.0299	29.9334	29.9397	29.6308	30.0455	29.6831	29.6911	29.8353	29.9644	29.091	10	10	20	0.112062	-0.124721	0.47327	0.754739	success
1H-Purine-6-carboximidohydrazide	C6 H7 N7	177.076	-0.19	[M+H]+1	DDA for preferred ion	178.084	6.039	+	20.7297		74050937				120992-64-5	InChI=1S/C6H7N7/c7-5(13-8)3-4-6(11-1-9-3)12-2-10-4/h1-2H,8H2,(H2,7,13)(H,9,10,11,12)	SLOONKAUXZHPQG-UHFFFAOYSA-N	N'-amino-7H-purine-6-carboximidamide				18.8588	17.5951	17.6729	17.8407	18.0759	18.7869	18.4774	19.1595	18.3663	20.8731	18.8241	17.6361	19.6337	18.8236	20.1956	18.9437	20.3831	19.0428	18.5126	16.0953	10	10	20	0.186645	-0.03025	0.860532	0.509663	success
Tetraethylene glycol	C8 H18 O5	194.115	-1.79	[M+H]+1	DDA for preferred ion	195.122	3.663	+	72.0827		8200		HMDB0094708	CHEBI:44920	112-60-7	InChI=1S/C8H18O5/c9-1-3-11-5-7-13-8-6-12-4-2-10/h9-10H,1-8H2	UWHCKJMYHZGTIT-UHFFFAOYSA-N	2-[2-[2-(2-hydroxyethoxy)ethoxy]ethoxy]ethanol	Organic oxygen compounds	Organooxygen compounds	Ethers	22.7718	22.2993	22.3257	22.1041	23.3343	22.7659	23.1062	23.2844	22.7642	22.9242	22.0474	22.1169	22.8	22.4112	23.4195	23.1868	23.1762	22.8403	22.9271	25.9894	10	10	20	0.381538	0.216615	2.31343	0.105101	success
N-Phenylacetylglutamine	C13 H16 N2 O4	264.111	-1.73	[M+H]+1	DDA for preferred ion	265.118	4.868	+	67.0358		306137	C04148	HMDB0062645	CHEBI:8087	28047-15-6	InChI=1S/C13H16N2O4/c14-11(16)7-6-10(13(18)19)15-12(17)8-9-4-2-1-3-5-9/h1-5,10H,6-8H2,(H2,14,16)(H,15,17)(H,18,19)	JFLIEFSWGNOPJJ-UHFFFAOYSA-N	5-amino-5-oxo-2-[(2-phenylacetyl)amino]pentanoic acid	Organic acids and derivatives	Carboxylic acids and derivatives	Amino acids, peptides, and analogues	19.9762	18.225	19.787	19.3667	18.5062	19.537	20.9293	18.0314	18.9811	17.9909	17.7532	18.1087	20.8564	19.3633	19.2664	20.4101	18.1513	21.7467	21.2943	22.1845	10	10	20	0.282681	0.091396	1.4778	0.258233	success
Methyl 2,4-di-O-acetyl-3-O-octylpentopyranoside	C18 H32 O7	360.216	2.1	[M-H]-1	DDA for preferred ion	359.208	7.547	-	73.8365		91691953					InChI=1S/C18H32O7/c1-5-6-7-8-9-10-11-22-16-15(24-13(2)19)12-23-18(21-4)17(16)25-14(3)20/h15-18H,5-12H2,1-4H3/t15-,16-,17+,18-/m1/s1	YIWBYNXGSODPLP-ZJPYXAASSA-N	[(3R,4R,5S,6R)-5-acetyloxy-6-methoxy-4-octoxyoxan-3-yl] acetate				21.7281	19.4189	19.4413	20.8838	21.5963	19.8823	20.7411	21.0559	20.7634	20.9435	20.1849	22.3951	22.4786	21.6954	21.3149	20.7782	22.4594	21.0256	19.0926	19.3389	10	10	20	0.457504	0.312838	3.16249	0.0451339	success
2,4-Dimethylphenol	C8 H10 O	122.073	-2.02	[M+H-H2O]+1	DDA for other ion	105.07	7.8945	+	69.1719		7771	C14582	HMDB0245456	CHEBI:34241	105-67-9	InChI=1S/C8H10O/c1-6-3-4-8(9)7(2)5-6/h3-5,9H,1-2H3	KUFFULVDNCHOFZ-UHFFFAOYSA-N	2,4-dimethylphenol	Benzenoids	Benzene and substituted derivatives	Xylenes	24.7162	23.9645	24.962	24.1934	24.8519	24.7074	23.8204	24.2683	24.9556	24.5373	23.9786	23.6937	24.4834	24.4913	25.4951	24.434	25.5125	23.8462	24.3904	25.0298	10	10	20	0.0797529	-0.165646	0.324993	0.856841	success
5-(Hydroxymethyl)furfural	C6 H6 O3	126.031	-1.77	[M+H-H2O]+1	DDA for other ion	109.028	0.864	+	55.2906		237332	C11101	HMDB0034355	CHEBI:412516	67-47-0	InChI=1S/C6H6O3/c7-3-5-1-2-6(4-8)9-5/h1-3,8H,4H2	NOEGNKMFWQHSLB-UHFFFAOYSA-N	5-(hydroxymethyl)furan-2-carbaldehyde	Organic oxygen compounds	Organooxygen compounds	Carbonyl compounds	20.8763	21.8417	20.3813	23.2643		22.101	22.2265	22.3474	22.4724	21.8054	21.4725	22.1243	21.5921	22.1475	21.7534	21.7334	22.0494	21.6975	21.3493	22.4265	9	10	19	0.190522	-0.0407578	0.823772	0.531462	success
Pro-Pro-Pro	C15 H23 N3 O4	309.168	-1.54	[M+H]+1	DDA for preferred ion	310.176	2.884	+	74.7511		439587	C01843	HMDB0256689	CHEBI:8321	19285-44-0	InChI=1S/C15H23N3O4/c19-13(10-4-1-7-16-10)17-8-2-5-11(17)14(20)18-9-3-6-12(18)15(21)22/h10-12,16H,1-9H2,(H,21,22)/t10-,11-,12-/m0/s1	SBVPYBFMIGDIDX-SRVKXCTJSA-N	(2S)-1-[(2S)-1-[(2S)-pyrrolidine-2-carbonyl]pyrrolidine-2-carbonyl]pyrrolidine-2-carboxylic acid	Organic acids and derivatives	Carboxylic acids and derivatives	Amino acids, peptides, and analogues	22.375	21.649	20.265	22.7249	22.0771	21.1781	21.857	20.9446	21.4811	21.4505	22.539	22.5398	21.7265	23.4475	21.39	20.7647	21.1446	21.7908	22.5571	22.378	10	10	20	0.353313	0.180863	2.04879	0.138829	success
3-(5-Octyl-6-thioxo-1,3,5-thiadiazinan-3-yl)propanoic acid	C14 H26 N2 O2 S2	318.145	3.74	[M-H]-1	DDA for preferred ion	317.137	8.339	-	28.7121		511613				662167-04-6	InChI=1S/C14H26N2O2S2/c1-2-3-4-5-6-7-9-16-11-15(10-8-13(17)18)12-20-14(16)19/h2-12H2,1H3,(H,17,18)	XLCZYXCFZQOXAR-UHFFFAOYSA-N	3-(5-octyl-6-sulfanylidene-1,3,5-thiadiazinan-3-yl)propanoic acid				19.548	18.7265	18.5584	18.84	20.4176	19.712	15.8078		16.9494	20.1004	18.7568	18.9343	19.6182	19.0302	19.8185		20.2332				10	5	15	0.245499	-0.0563009	0.81345	0.544647	success
cyclo[DL-N(Me)Ala-bAla-DL-OGly(allyl)-DL-Pro-DL-Val-DL-N(Me)Val]	C28 H45 N5 O7	563.332	1.07	[M-H]-1	DDA for preferred ion	562.325	7.044	-	100			NAN				InChI=1S/C28H45N5O7/c1-9-11-20-26(37)33-15-10-12-19(33)25(36)30-22(16(2)3)27(38)32(8)23(17(4)5)28(39)31(7)18(6)24(35)29-14-13-21(34)40-20/h9,16-20,22-23H,1,10-15H2,2-8H3,(H,29,35)(H,30,36)	QRPSKGICZOQNNG-UHFFFAOYSA-N					19.8215		20.2381		18.1345	19.5234	18.2921		14.876	18.5466	14.4134	17.5537	18.1423	16.6515	15.5997		20.2042	14.7681	16.5912		8	7	15	0.239865	-0.0641888	0.78889	0.558139	success
Creatinine	C4 H7 N3 O	113.059	-2.45	[M+H]+1	DDA for preferred ion	114.066	0.723	+	86.267		588	C00791	HMDB0000562	CHEBI:16737	68283-35-7	InChI=1S/C4H7N3O/c1-7-2-3(8)6-4(7)5/h2H2,1H3,(H2,5,6,8)	DDRJAANPRJIHGJ-UHFFFAOYSA-N	2-amino-3-methyl-4H-imidazol-5-one	Organic acids and derivatives	Carboxylic acids and derivatives	Amino acids, peptides, and analogues	27.3381	26.7327	26.7033	28.1251	27.378	27.2139	27.8997	27.2832	27.2302	27.3599	26.6535	27.2794	27.7703	27.0574	27.3269	27.2239	26.9645	27.7549	27.8144	27.1155	10	10	20	0.0761494	-0.170211	0.309098	0.867406	success
Taurine	C2 H7 N O3 S	125.014	-2.22	[M+H]+1	DDA for preferred ion	126.022	0.694	+	45.9293		1123	C00245	HMDB0000251	CHEBI:15891	91105-79-2	InChI=1S/C2H7NO3S/c3-1-2-7(4,5)6/h1-3H2,(H,4,5,6)	XOAAWQZATWQOTB-UHFFFAOYSA-N	2-aminoethanesulfonic acid	Organic acids and derivatives	Organic sulfonic acids and derivatives	Organosulfonic acids and derivatives	23.7459	22.4784	23.826	22.7488	25.0944	23.5958	23.7889	23.8945	23.6045	24.28	22.553	23.2403	23.678	23.2928	24.0891	23.6688	24.4152	23.0078	23.6462	24.3288	10	10	20	0.0658624	-0.183241	0.264398	0.896237	success
5-Bromo-3-chloro-2-methoxybenzenesulfonamide	C7 H7 Br Cl N O3 S	298.903	2.8	[M-H]-1	No MS2	297.895	0.544	-			43164411				1094562-60-3	InChI=1S/C7H7BrClNO3S/c1-13-7-5(9)2-4(8)3-6(7)14(10,11)12/h2-3H,1H3,(H2,10,11,12)	CWBKZDQHBGGFAR-UHFFFAOYSA-N	5-bromo-3-chloro-2-methoxybenzenesulfonamide				17.0804	16.0687	17.3626	16.1669	17.55	17.1961	17.3151	17.1001	16.9395	17.5424		16.223	17.1935	16.4097	17.4592	17.3723	17.6084	16.7781	17.6812		9	9	18	0.215692	-0.0256335	0.893781	0.495149	success
DL-Carnitine	C7 H15 N O3	161.105	-2.62	[M+H]+1	DDA for preferred ion	162.112	0.715	+	90.8598		288	NAN	HMDB0000062	CHEBI:17126	461-06-3	InChI=1S/C7H15NO3/c1-8(2,3)5-6(9)4-7(10)11/h6,9H,4-5H2,1-3H3	PHIQHXFUZVPYII-UHFFFAOYSA-N	3-hydroxy-4-(trimethylazaniumyl)butanoate	Organic nitrogen compounds	Organonitrogen compounds	Quaternary ammonium salts	26.3775	25.9845	25.7932	26.9157	25.8246	26.2447	26.5391	26.3444	25.6996	25.9963	25.8098	26.0473	26.8068	26.5852	25.5133	25.5629	24.7626	26.5227	25.9637	26.4049	10	10	20	0.109686	-0.127732	0.461995	0.762565	success
Gln-Glu	C10 H17 N3 O6	275.112	1.94	[M-H]-1	DDA for preferred ion	274.105	0.763	-	94.5441		7020029	NAN	HMDB0028796	CHEBI:73847	88830-90-4	InChI=1S/C10H17N3O6/c11-5(1-3-7(12)14)9(17)13-6(10(18)19)2-4-8(15)16/h5-6H,1-4,11H2,(H2,12,14)(H,13,17)(H,15,16)(H,18,19)/t5-,6-/m0/s1	OWOFCNWTMWOOJJ-WDSKDSINSA-N	(2S)-2-[[(2S)-2,5-diamino-5-oxopentanoyl]amino]pentanedioic acid	Organic acids and derivatives	Carboxylic acids and derivatives	Amino acids, peptides, and analogues	23.0416	22.5085	23.0653	21.8881	22.1865	20.5991	22.3643	22.4116	22.5407	23.0974	20.382	22.3945	22.3765	22.1431	22.153	22.8187	23.2688	22.7712	23.0692	22.6217	10	10	20	0.130683	-0.101135	0.56373	0.692674	success
12-Ketodeoxycholic acid	C24 H38 O4	390.278	1.87	[M-H]-1	DDA for preferred ion	389.27	8.07	-	84.6856	LMST04010155	3080612		HMDB0000328	CHEBI:139134	5130-29-0	InChI=1S/C24H38O4/c1-14(4-9-22(27)28)18-7-8-19-17-6-5-15-12-16(25)10-11-23(15,2)20(17)13-21(26)24(18,19)3/h14-20,25H,4-13H2,1-3H3,(H,27,28)/t14-,15-,16-,17+,18-,19+,20+,23+,24-/m1/s1	CVNYHSDFZXHMMJ-VPUMZWJWSA-N	(4R)-4-[(3R,5R,8R,9S,10S,13R,14S,17R)-3-hydroxy-10,13-dimethyl-12-oxo-1,2,3,4,5,6,7,8,9,11,14,15,16,17-tetradecahydrocyclopenta[a]phenanthren-17-yl]pentanoic acid	Lipids and lipid-like molecules	Steroids and steroid derivatives	Bile acids, alcohols and derivatives	25.2474	23.7127	24.9064	23.01	25.0094	25.8127	23.3429	24.0468	24.469	24.6186	23.5056	23.3395	25.0195	24.2051	25.5049	24.7424	26.256	23.6599	24.2866	22.8854	10	10	20	0.0649122	-0.184445	0.260318	0.898789	success
Asymmetric dimethylarginine	C8 H18 N4 O2	202.143	-1.84	[M+H]+1	No MS2	203.15	0.759	+			123831	C03626	HMDB0001539	CHEBI:17929	65005-57-4	InChI=1S/C8H18N4O2/c1-12(2)8(10)11-5-3-4-6(9)7(13)14/h6H,3-5,9H2,1-2H3,(H2,10,11)(H,13,14)/t6-/m0/s1	YDGMGEXADBMOMJ-LURJTMIESA-N	(2S)-2-amino-5-[[amino(dimethylamino)methylidene]amino]pentanoic acid	Organic acids and derivatives	Carboxylic acids and derivatives	Amino acids, peptides, and analogues	22.0798	21.9425	21.0494	22.4907	21.342	21.852	22.3191	21.7641	21.7087	21.1485	22.0532	21.6385	21.3244	21.4377	21.7882	20.7124	21.5026	22.7485	21.9656	21.1429	10	10	20	0.143033	-0.0854912	0.625899	0.651293	success
1-hydroxyhexanoylglycine	C8 H15 N O4	189.1	-0.11	[M-H]-1	DDA for preferred ion	188.093	5.134	-	65.5813		87772907		HMDB0094718	CHEBI:188438		InChI=1S/C8H15NO4/c1-2-3-4-6(8(12)13)9-5-7(10)11/h6,9H,2-5H2,1H3,(H,10,11)(H,12,13)	MBBNCIKYWHIZGN-UHFFFAOYSA-N	2-(carboxymethylamino)hexanoic acid	Organic acids and derivatives	Carboxylic acids and derivatives	Amino acids, peptides, and analogues	20.7235	19.6872	20.2043	21.3317	21.1184	21.0642	21.4255	20.7115	21.0323	20.5245	21.0038	19.5931	20.9245	21.4238	20.5854	20.0165	19.4404	22.6764	21.0332	21.5741	10	10	20	0.0557284	-0.196077	0.221315	0.922342	success
N-Heptanoylglycine	C9 H17 N O3	187.12	-1.97	[M+H-H2O]+1	DDA for preferred ion	170.117	5.937	+	31.0723		10932172		HMDB0013010	CHEBI:74433	23783-23-5	InChI=1S/C9H17NO3/c1-2-3-4-5-6-8(11)10-7-9(12)13/h2-7H2,1H3,(H,10,11)(H,12,13)	RNFCYFVPNIXAHP-UHFFFAOYSA-N	2-(heptanoylamino)acetic acid	Organic acids and derivatives	Carboxylic acids and derivatives	Amino acids, peptides, and analogues	21.4501	20.7894	21.9777	21.3195	22.193	21.9208	21.8078	21.8634	21.2042	21.7108	21.0055	21.3012	21.4833	20.8803	21.5545	21.2188	22.2829	21.5368	21.8239	22.7577	10	10	20	0.207542	-0.00377963	0.982114	0.446661	success
D-Glucose 6-phosphate	C6 H13 O9 P	260.029	-1.98	[M+H]+1	DDA for preferred ion	261.036	0.861	+	77.4759		439958	C00092	HMDB0001401	CHEBI:15954	136377-13-4	InChI=1S/C6H13O9P/c7-1-3(8)5(10)6(11)4(9)2-15-16(12,13)14/h1,3-6,8-11H,2H2,(H2,12,13,14)/t3-,4+,5+,6+/m0/s1	VFRROHXSMXFLSN-SLPGGIOYSA-N	[(2R,3R,4S,5R)-2,3,4,5-tetrahydroxy-6-oxohexyl] dihydrogen phosphate	Organic oxygen compounds	Organooxygen compounds	Carbohydrates and carbohydrate conjugates	25.3185	24.7595	25.0531	25.2385	25.3488	25.2895	25.714	25.6462	25.5598	25.0723	24.7688	24.9416	25.7545	24.9321	25.6281	25.8543	24.4603	25.4912	25.9281	26.9595	10	10	20	0.369599	0.201492	2.19859	0.118495	success
Diethyl 2-(chloromethyl)bicyclo[2.2.1]heptane-2,3-dicarboxylate	C14 H21 Cl O4	288.113	1.89	[M-H]-1	DDA for preferred ion	287.106	7.958	-	33.098		372437					InChI=1S/C14H21ClO4/c1-3-18-12(16)11-9-5-6-10(7-9)14(11,8-15)13(17)19-4-2/h9-11H,3-8H2,1-2H3	QYQOVUFURCXWEJ-UHFFFAOYSA-N	diethyl 2-(chloromethyl)bicyclo[2.2.1]heptane-2,3-dicarboxylate				21.0608	20.5458	20.3316	20.5694	21.8142	21.5783	20.0353	18.0259	19.7843	21.4952	20.384	20.615	21.2482	20.6156	21.4903	18.5609	21.8682	19.2013	19.5939	16.4765	10	10	20	0.266105	0.0704003	1.35973	0.294282	success
N-Acetylglutamic acid	C7 H11 N O5	189.063	-2.14	[M+H]+1	DDA for preferred ion	190.071	1.638	+	43.1296		185	NAN	HMDB0001138	CHEBI:172431	5817-08-3	InChI=1S/C7H11NO5/c1-4(9)8-5(7(12)13)2-3-6(10)11/h5H,2-3H2,1H3,(H,8,9)(H,10,11)(H,12,13)	RFMMMVDNIPUKGG-UHFFFAOYSA-N	2-acetamidopentanedioic acid	Organic acids and derivatives	Carboxylic acids and derivatives	Amino acids, peptides, and analogues	24.2205	24.1184	23.906	25.0746	23.7793	24.4784	25.2615	24.5817	23.3139	24.4149	23.0964	24.4432	23.8516	23.5919	23.3696	24.2571	23.5511	23.7918	23.667	24.4213	10	10	20	0.317488	0.135485	1.74441	0.192704	success
3-(4-Pyridinyl)-2-[5-(1H-1,2,4-triazol-1-ylmethyl)-1H-1,2,4-triazol-3-yl]acrylonitrile	C13 H10 N8	278.102	-1.7	[M+H]+1	DDA for preferred ion	279.11	7.866	+	6.25573		5707909				303996-78-3	InChI=1S/C13H10N8/c14-6-11(5-10-1-3-15-4-2-10)13-18-12(19-20-13)7-21-9-16-8-17-21/h1-5,8-9H,7H2,(H,18,19,20)/b11-5+	FOWSJPLYCGSSDF-VZUCSPMQSA-N	(E)-3-pyridin-4-yl-2-[5-(1,2,4-triazol-1-ylmethyl)-1H-1,2,4-triazol-3-yl]prop-2-enenitrile				24.2824	22.5455	21.6483	23.0556	24.5156	23.4594	21.5487	22.2504	21.7897	24.8625	22.9069	23.6215	24.0971	23.6316	23.3599	21.5414	25.0053	21.6387	22.1345	19.6172	10	10	20	0.345998	0.171597	1.98392	0.148779	success
Glycerophosphocholine	C8 H20 N O6 P	257.102	-2.42	[M+H]+1	DDA for preferred ion	258.109	0.726	+	90.5611		11234	C00670	HMDB0252858	CHEBI:135063	563-24-6	InChI=1S/C8H20NO6P/c1-9(2,3)4-5-14-16(12,13)15-7-8(11)6-10/h8,10-11H,4-7H2,1-3H3	SUHOQUVVVLNYQR-UHFFFAOYSA-N	2,3-dihydroxypropyl 2-(trimethylazaniumyl)ethyl phosphate	Lipids and lipid-like molecules	Glycerophospholipids	Glycerophosphocholines	25.8059	26.4002	23.4747	25.7752	22.2821	27.3913	25.945	29.0497	28.2816	24.3205	25.1892	26.8605	26.2716	26.4376	29.0336	27.5638	19.6039	27.9225	28.1307	27.3308	10	10	20	0.187641	-0.0289879	0.866187	0.506572	success
2-(ALPHA-D-MANNOPYRANOSYL)-L-TRYPTOPHAN	C17 H22 N2 O7	366.142	-1.43	[M+H]+1	DDA for preferred ion	367.149	2.886	+	78.2536		10981970	NAN	HMDB0240296	CHEBI:19232	180509-18-6	InChI=1S/C17H22N2O7/c18-9(17(24)25)5-8-7-3-1-2-4-10(7)19-12(8)16-15(23)14(22)13(21)11(6-20)26-16/h1-4,9,11,13-16,19-23H,5-6,18H2,(H,24,25)/t9-,11+,13+,14-,15-,16+/m0/s1	CPXSBHKDEPPWIX-RAYCSJGISA-N	(2S)-2-amino-3-[2-[(2R,3S,4R,5S,6R)-3,4,5-trihydroxy-6-(hydroxymethyl)oxan-2-yl]-1H-indol-3-yl]propanoic acid	Organoheterocyclic compounds	Indoles and derivatives	Indolyl carboxylic acids and derivatives	21.6455	21.3843	21.118	22.7034	22.0278	21.8933	21.7427	21.3927	21.4798	22.9694	21.3195	22.7358	21.4602	22.0054	21.1842	21.9299	21.3389	21.765	21.7949	19.9401	10	10	20	0.176849	-0.042658	0.805664	0.540474	success
Xanthosine	C10 H12 N4 O6	284.075	-1.87	[M+H]+1	DDA for preferred ion	285.082	2.975	+	40.3269		64959	C01762	HMDB0000299	CHEBI:18107	146-80-5	InChI=1S/C10H12N4O6/c15-1-3-5(16)6(17)9(20-3)14-2-11-4-7(14)12-10(19)13-8(4)18/h2-3,5-6,9,15-17H,1H2,(H2,12,13,18,19)/t3-,5-,6-,9-/m1/s1	UBORTCNDUKBEOP-UUOKFMHZSA-N	9-[(2R,3R,4S,5R)-3,4-dihydroxy-5-(hydroxymethyl)oxolan-2-yl]-3H-purine-2,6-dione	Nucleosides, nucleotides, and analogues	Purine nucleosides		20.1866	20.0196	19.8211	20.9387	19.7994	19.6656	20.1392	19.4829	19.4197	20.4106	19.7299	20.5886	19.8897	20.2592	19.3984	19.5448	19.6419	21.2184	20.1406	19.8009	10	10	20	0.162588	-0.0607214	0.728084	0.586517	success
Tridecanoylglycine	C15 H29 N O3	271.214	-1.89	[M+H]+1	DDA for preferred ion	272.222	7.838	+	44.8101		45357453		HMDB0013317	CHEBI:74437		InChI=1S/C15H29NO3/c1-2-3-4-5-6-7-8-9-10-11-12-14(17)16-13-15(18)19/h2-13H2,1H3,(H,16,17)(H,18,19)	BTHNNPTZHGZNAO-UHFFFAOYSA-N	2-(tridecanoylamino)acetic acid	Organic acids and derivatives	Carboxylic acids and derivatives	Amino acids, peptides, and analogues	20.9665	19.3955	19.9851	21.006	21.9338	20.22	19.8504	20.5934	19.9301	23.3944	20.7941	20.2625	21.2203	20.9564	21.4972	19.6215	22.1748	20.1927	20.2493	22.4125	10	10	20	0.208541	-0.00251523	0.988083	0.443754	success
1-{5-[(3,5-Dimethyl-1H-pyrazol-1-yl)methyl]-1,3-thiazol-2-yl}-4-methylpiperidine	C15 H22 N4 S	290.157	2.91	[M+H]+1	No MS2	291.165	7.868	+			1481543				956624-14-9	InChI=1S/C15H22N4S/c1-11-4-6-18(7-5-11)15-16-9-14(20-15)10-19-13(3)8-12(2)17-19/h8-9,11H,4-7,10H2,1-3H3	DTZRGOYCEMJPFO-UHFFFAOYSA-N	5-[(3,5-dimethylpyrazol-1-yl)methyl]-2-(4-methylpiperidin-1-yl)-1,3-thiazole				18.2112	16.0168	14.9285	16.658	18.4822	17.8081			15.7353	18.6299	16.7351	17.5039	17.7952	17.9617	16.8383	15.3077	18.6728	14.8212	15.1036		10	7	17	0.170515	-0.10598	0.616702	0.658971	success
3-((9Z)-9-OCTADECENYLAMINO)PROPANENITRILE	C21 H40 N2	320.319	-1.85	[M+H]+1	DDA for preferred ion	321.326	7.736	+	41.1876		6438051				26351-32-6	InChI=1S/C21H40N2/c1-2-3-4-5-6-7-8-9-10-11-12-13-14-15-16-17-20-23-21-18-19-22/h9-10,23H,2-8,11-18,20-21H2,1H3/b10-9-	WFWQUQYVEYXMPO-KTKRTIGZSA-N	3-[[(Z)-octadec-9-enyl]amino]propanenitrile				16.4418	19.2949	21.0704	19.6651	18.3011	17.2396		17.7987	20.8866	16.5019	18.085	15.8565		19.1671	20.2169	16.7748				16.7607	9	6	15	0.44492	0.222888	2.00385	0.169924	success
Cortisol	C21 H30 O5	362.209	-1.85	[M+H]+1	DDA for preferred ion	363.216	7.477	+	51.2394	LMST02030001	5754	C00735	HMDB0000063	CHEBI:17650	50-23-7	InChI=1S/C21H30O5/c1-19-7-5-13(23)9-12(19)3-4-14-15-6-8-21(26,17(25)11-22)20(15,2)10-16(24)18(14)19/h9,14-16,18,22,24,26H,3-8,10-11H2,1-2H3/t14-,15-,16-,18+,19-,20-,21-/m0/s1	JYGXADMDTFJGBT-VWUMJDOOSA-N	(8S,9S,10R,11S,13S,14S,17R)-11,17-dihydroxy-17-(2-hydroxyacetyl)-10,13-dimethyl-2,6,7,8,9,11,12,14,15,16-decahydro-1H-cyclopenta[a]phenanthren-3-one	Lipids and lipid-like molecules	Steroids and steroid derivatives	Hydroxysteroids	19.3662	19.6599	18.3655	20.627	19.1829	19.3445	18.7338	20.7312	18.9958	17.1054	17.3389	19.2978	18.3075	18.1359	17.7759	19.1309	17.9211	19.3545	20.1077	20.014	10	10	20	0.274187	0.080637	1.41662	0.276309	success
Penmacric acid	C7 H10 N2 O5	202.058	-2.5	[M+H]+1	No MS2	203.066	0.7475	+	0.0893516		541973		HMDB0029436	CHEBI:167964	55297-13-7	InChI=1S/C7H10N2O5/c8-4(7(13)14)2-1-3(6(11)12)9-5(2)10/h2-4H,1,8H2,(H,9,10)(H,11,12)(H,13,14)	QEFCFJFZZLNSPP-UHFFFAOYSA-N	4-[amino(carboxy)methyl]-5-oxopyrrolidine-2-carboxylic acid	Organic acids and derivatives	Carboxylic acids and derivatives	Amino acids, peptides, and analogues	23.1382	22.6754	22.0211	22.5742	24.321	23.1509	23.2405	24.1927	22.4356	23.4061	21.5061	22.3775	22.8327	22.8921	21.6048	23.555	23.4206	22.7873	22.1219	22.8484	10	10	20	0.131795	-0.0997266	0.569255	0.688946	success
11-methoxy-12,13-epoxy-9-octadecenoic acid	C19 H34 O4	326.245	-1.1	[M+H]+1	DDA for preferred ion	327.253	8.313	+	24.6635	LMFA01080007	5283027			CHEBI:187473		InChI=1S/C19H34O4/c1-3-4-10-14-17-19(23-17)16(22-2)13-11-8-6-5-7-9-12-15-18(20)21/h11,13,16-17,19H,3-10,12,14-15H2,1-2H3,(H,20,21)/b13-11+	WLOMJJRDPWCKSV-ACCUITESSA-N	(E)-11-methoxy-11-(3-pentyloxiran-2-yl)undec-9-enoic acid				19.6012	19.0187	19.0373	19.7559	20.062	19.3107	19.4213	19.7132	20.1284	19.9143	19.0394	19.0567	20.7823	21.7375	20.3932	19.012	20.1091	19.1546	19.1563	20.0843	10	10	20	0.295742	0.107939	1.57475	0.232052	success
L-Threonic acid Calcium Salt	C4 H8 O5	136.037	-2.55	[M-H]-1	DDA for preferred ion	135.03	0.746	-	99.622			NAN				InChI=1S/C4H8O5/c5-1-2(6)3(7)4(8)9/h2-3,5-7H,1H2,(H,8,9)/t2-,3+/m0/s1	JPIJQSOTBSSVTP-STHAYSLISA-N					26.0675	25.3197	25.1889	27.0645	25.7093	25.6424	27.2596	25.7157	26.1111	25.9438	25.7237	26.2993	25.9321	26.0051	25.5771	26.3572	25.73	26.4491	26.5236	25.9974	10	10	20	0.146895	-0.0805992	0.64571	0.638397	success
Isoetharine	C13 H21 N O3	239.152	-1.3	[M+H]+1	DDA for preferred ion	240.159	7.326	+	25.4903		3762	C07053	HMDB0014366	CHEBI:6005	530-08-5	InChI=1S/C13H21NO3/c1-4-10(14-8(2)3)13(17)9-5-6-11(15)12(16)7-9/h5-8,10,13-17H,4H2,1-3H3	HUYWAWARQUIQLE-UHFFFAOYSA-N	4-[1-hydroxy-2-(propan-2-ylamino)butyl]benzene-1,2-diol	Benzenoids	Phenols	Benzenediols	19.2236	18.9231	18.6489	18.2419	19.9507	19.1786	19.1201	19.3943	19.3584	19.1437	18.3664	18.7594	19.696	18.4303	19.4137	18.8911	19.4201	19.1041	19.3471	21.302	10	10	20	0.199429	-0.0140569	0.934155	0.470647	success
INDOLE-3-CARBOXALDEHYDE	C9 H7 N O	145.052	-1.95	[M+H]+1	DDA for preferred ion	146.06	3.864	+	24.2232		10256	C08493	HMDB0029737	CHEBI:28238	4877-89-8	InChI=1S/C9H7NO/c11-6-7-5-10-9-4-2-1-3-8(7)9/h1-6,10H	OLNJUISKUQQNIM-UHFFFAOYSA-N	1H-indole-3-carbaldehyde	Organoheterocyclic compounds	Indoles and derivatives	Indoles	21.4633	20.9997	20.723	22.771	21.3885	21.0976	21.2019	20.4256	20.903	21.1711	21.6331	21.4283	21.576	21.9593	21.0123	20.3053	20.5291	22.2455	21.7455	20.6304	10	10	20	0.243533	0.0418085	1.20726	0.348476	success
3-Eicosyne	C20 H38	278.297	-1.6	[M+H]+1	No MS2	279.304	8.901	+			549159		HMDB0041106	CHEBI:231234	61886-66-6	InChI=1S/C20H38/c1-3-5-7-9-11-13-15-17-19-20-18-16-14-12-10-8-6-4-2/h3-5,7,9-20H2,1-2H3	AQBXRWJMJJJCLI-UHFFFAOYSA-N	icos-3-yne	Hydrocarbons	Unsaturated hydrocarbons	Acetylenes	18.024	17.4208	17.8349	17.5781	18.5861	18.2653	17.9897	18.2888	18.0148	18.1675	17.2551	17.242	17.9049	17.5098	17.7309	17.5336	18.4348	17.716	17.5348	19.2947	10	10	20	0.191053	-0.0246664	0.885655	0.496049	success
L-Pyroglutamic acid	C5 H7 N O3	129.042	-1.77	[M+H]+1	DDA for preferred ion	130.05	1.437	+	73.7019		7405	C01879	HMDB0000267	CHEBI:18183	98-79-3	InChI=1S/C5H7NO3/c7-4-2-1-3(6-4)5(8)9/h3H,1-2H2,(H,6,7)(H,8,9)/t3-/m0/s1	ODHCTXKNWHHXJC-VKHMYHEASA-N	(2S)-5-oxopyrrolidine-2-carboxylic acid	Organic acids and derivatives	Carboxylic acids and derivatives	Amino acids, peptides, and analogues	27.3648	27.087	26.848	27.7137	27.5939	25.5966			27.5387	27.2633	26.3808	27.1334	27.2226	26.8243	27.1202	27.4302	27.1987	27.9398	27.8211	27.896	10	8	18	0.0844512	-0.197256	0.299783	0.872896	success
AC-ALA-ALA-PRO-ALA-AMC	C26 H33 N5 O7	527.239	1.62	[M-H]-1	DDA for preferred ion	526.232	5.962	-	100		5478882				62037-45-0	InChI=1S/C26H33N5O7/c1-13-11-22(33)38-21-12-18(8-9-19(13)21)30-24(35)15(3)28-25(36)20-7-6-10-31(20)26(37)16(4)29-23(34)14(2)27-17(5)32/h8-9,11-12,14-16,20H,6-7,10H2,1-5H3,(H,27,32)(H,28,36)(H,29,34)(H,30,35)/t14-,15-,16-,20-/m0/s1	LJRRZGJQRVCKSP-ULMVMLMRSA-N	(2S)-1-[(2S)-2-[[(2S)-2-acetamidopropanoyl]amino]propanoyl]-N-[(2S)-1-[(4-methyl-2-oxochromen-7-yl)amino]-1-oxopropan-2-yl]pyrrolidine-2-carboxamide				19.9467	18.9867	18.4688	18.6146	19.3095	20.0009	19.8492	16.2689	18.4432	19.1195	18.9433	17.5362	18.2856	17.9685	17.8476	15.9065	19.6074	17.6037	18.9793		10	9	19	0.243818	0.0277654	1.12851	0.382675	success
Granisetron	C18 H24 N4 O	312.194	-2.6	[M-H]-1	DDA for preferred ion	311.187	7.66	-	10.6734		5284566	C07023	HMDB0015026	CHEBI:94501	109889-09-0	InChI=1S/C18H24N4O/c1-21-13-6-5-7-14(21)11-12(10-13)19-18(23)17-15-8-3-4-9-16(15)22(2)20-17/h3-4,8-9,12-14H,5-7,10-11H2,1-2H3,(H,19,23)/t12?,13-,14+	MFWNKCLOYSRHCJ-AGUYFDCRSA-N	1-methyl-N-[(1R,5S)-9-methyl-9-azabicyclo[3.3.1]nonan-3-yl]indazole-3-carboxamide	Organoheterocyclic compounds	Benzopyrazoles	Indazoles	19.5921	19.5407	21.1315	19.3469	20.9503	20.2003	19.4924	20.0035	20.0258	20.745	18.5964	19.6317	19.8171	19.8344	20.3241	20.356	20.3718	20.1452	20.9575	20.3858	10	10	20	0.0758376	-0.170606	0.307729	0.86831	success
Citric acid	C6 H8 O7	192.027	-0.26	[M-H]-1	DDA for preferred ion	191.02	0.81	-	100		311	C00158	HMDB0000094	CHEBI:30769	79586-22-4	InChI=1S/C6H8O7/c7-3(8)1-6(13,5(11)12)2-4(9)10/h13H,1-2H2,(H,7,8)(H,9,10)(H,11,12)	KRKNYBCHXYNGOX-UHFFFAOYSA-N	2-hydroxypropane-1,2,3-tricarboxylic acid	Organic acids and derivatives	Carboxylic acids and derivatives	Tricarboxylic acids and derivatives	23.3458	23.5002	22.9102	23.9602	23.0244	22.2796	22.9132	24.251	23.9109	23.8139	21.899	23.166	23.1783	23.0163	23.2078	23.3339	22.988	23.7638	23.5588	24.5466	10	10	20	0.073077	-0.174102	0.295643	0.876234	success
N-LACTOYL-PHENYLALANINE	C12 H15 N O4	237.1	-1.69	[M+H]+1	DDA for preferred ion	238.107	6.542	+	24.6735		11075454	NAN	HMDB0062175		183241-73-8	InChI=1S/C12H15NO4/c1-8(14)11(15)13-10(12(16)17)7-9-5-3-2-4-6-9/h2-6,8,10,14H,7H2,1H3,(H,13,15)(H,16,17)/t8-,10-/m0/s1	IIRJJZHHNGABMQ-WPRPVWTQSA-N	(2S)-2-[[(2S)-2-hydroxypropanoyl]amino]-3-phenylpropanoic acid	Organic acids and derivatives	Carboxylic acids and derivatives	Amino acids, peptides, and analogues	19.4194	18.5887	18.9111	20.7833	19.6514	20.1579	20.1823	19.5001	19.7899	18.8394	19.9916	18.4536	19.6537	20.062	19.5518	18.1717	18.3391	21.466	19.863	20.7164	10	10	20	0.0562375	-0.195433	0.223457	0.921092	success
6-Octenal	C8 H14 O	126.104	-1.65	[M+H-H2O]+1	DDA for preferred ion	109.101	5.901	+	18.8592	LMFA06000033	5283328		HMDB0039769	CHEBI:168664	63196-63-4	InChI=1S/C8H14O/c1-2-3-4-5-6-7-8-9/h2-3,8H,4-7H2,1H3/b3-2+	KVNBGNGISDIZRP-NSCUHMNNSA-N	(E)-oct-6-enal	Organic oxygen compounds	Organooxygen compounds	Carbonyl compounds	24.4614	22.8821	24.4177	23.9799	24.5012	23.4438	23.3993	23.8227	22.4874	24.5574	22.5419	23.2942	24.0183	23.5779	23.1285	24.1885	24.0667	23.6228	23.9431	24.4911	10	10	20	0.0510191	-0.202042	0.201607	0.933558	success
L-Methionine sulfoxide	C5 H11 N O3 S	165.046	-1.97	[M+H-H2O]+1	DDA for preferred ion	148.042	0.933	+	73.3007		158980	C02989	HMDB0002005	CHEBI:17016	62697-73-8	InChI=1S/C5H11NO3S/c1-10(9)3-2-4(6)5(7)8/h4H,2-3,6H2,1H3,(H,7,8)/t4-,10?/m0/s1	QEFRNWWLZKMPFJ-YGVKFDHGSA-N	(2S)-2-amino-4-methylsulfinylbutanoic acid	Organic acids and derivatives	Carboxylic acids and derivatives	Amino acids, peptides, and analogues	21.5466	21.4024	21.9022	23.8797	23.1113	23.2699	24.3576	23.0167	23.2976	23.2608	23.6277	23.7761	23.6807	24.1874	23.3951	23.6407	21.8828	24.2179	24.1332	24.4492	10	10	20	0.256057	0.057672	1.29071	0.317683	success
1-(Diethylamino)-3-[5-nitro-2-(1-pyrrolidinyl)phenoxy]-2-propanol	C17 H27 N3 O4	337.201	2.18	[M-H]-1	DDA for preferred ion	336.194	7.144	-	76.8044		511399				4953-36-0	InChI=1S/C17H27N3O4/c1-3-18(4-2)12-15(21)13-24-17-11-14(20(22)23)7-8-16(17)19-9-5-6-10-19/h7-8,11,15,21H,3-6,9-10,12-13H2,1-2H3	PSPJQQZDQZYLDC-UHFFFAOYSA-N	1-(diethylamino)-3-(5-nitro-2-pyrrolidin-1-ylphenoxy)propan-2-ol				19.4782	17.9003	19.1468	17.8568	19.5192	18.1129	19.3797	18.8835	19.2965	19.0594	18.0344	18.4912	18.4922	18.0399	19.5018	19.4231	19.589	17.3709	19.1723	19.8716	10	10	20	0.178711	-0.0402999	0.815991	0.534563	success
L-Valine	C5 H11 N O2	117.079	-3.05	[M+H]+1	No MS2	118.086	8.165	+			6287	C00183	HMDB0000883	CHEBI:16414	72-18-4	InChI=1S/C5H11NO2/c1-3(2)4(6)5(7)8/h3-4H,6H2,1-2H3,(H,7,8)/t4-/m0/s1	KZSNJWFQEVHDMF-BYPYZUCNSA-N	(2S)-2-amino-3-methylbutanoic acid	Organic acids and derivatives	Carboxylic acids and derivatives	Amino acids, peptides, and analogues	24.2673	23.2348	23.4967		24.8446	23.8951		23.872	23.4731	24.1825	23.7294	23.6831	23.5005	23.2624	25.2323	24.4519	24.7328	23.3144	25.258		9	8	17	0.257405	0.00987336	1.03989	0.42668	success
tert-Butyl 4-(1-amino-3-ethoxy-3-oxopropyl)piperidine-1-carboxylate	C15 H28 N2 O4	300.204	-4.29	[M+H]+1	DDA for preferred ion	301.211	8.852	+	32.9651		44890953				886362-37-4	InChI=1S/C15H28N2O4/c1-5-20-13(18)10-12(16)11-6-8-17(9-7-11)14(19)21-15(2,3)4/h11-12H,5-10,16H2,1-4H3	LIWIVVWMLYSOFS-UHFFFAOYSA-N	tert-butyl 4-(1-amino-3-ethoxy-3-oxopropyl)piperidine-1-carboxylate				18.0801	18.2814	17.8315	18.0321	19.7876	18.0851	17.8538	18.234	17.8609	18.6446	18.3439	18.2411	18.5594	18.1845	18.3971	17.6669	18.7422	17.8589	18.1041	20.7119	10	10	20	0.145471	-0.0824031	0.638384	0.643148	success
DL-Pyroglutamic acid	C5 H7 N O3	129.042	-2.48	[M+H]+1	DDA for preferred ion	130.05	0.708	+	87.0761		499	NAN		CHEBI:16010	149-87-1	InChI=1S/C5H7NO3/c7-4-2-1-3(6-4)5(8)9/h3H,1-2H2,(H,6,7)(H,8,9)	ODHCTXKNWHHXJC-UHFFFAOYSA-N	5-oxopyrrolidine-2-carboxylic acid				29.0597	28.8803	28.5894	28.8586	29.2989	28.4051	28.7325	29.2434	29.1719	29.0462	28.4599	28.7489	29.2489	28.6718	29.032	28.9049	28.8086	28.7032	28.9432	28.6755	10	10	20	0.147084	-0.0803605	0.64668	0.637769	success
6-(3,5-Dimethyl-1H-pyrazol-1-yl)-1,2,4,5-tetrazin-3-amine	C7 H9 N7	191.092	-0.76	[M+H]+1	DDA for preferred ion	192.099	7.037	+	33.3323		698500				139047-73-7	InChI=1S/C7H9N7/c1-4-3-5(2)14(13-4)7-11-9-6(8)10-12-7/h3H,1-2H3,(H2,8,9,10)	JXJYVOAONGQISS-UHFFFAOYSA-N	6-(3,5-dimethylpyrazol-1-yl)-1,2,4,5-tetrazin-3-amine				20.4446	17.5354	18.4243	18.0785	19.3652	19.5079	19.3283	19.8995	18.7018	22.1548	19.4023	18.2402	20.6567	19.2538	21.2355	19.045	21.7337	19.7778	18.9429	17.783	10	10	20	0.157943	-0.066605	0.703382	0.601765	success
Gluconic acid	C6 H12 O7	196.058	-0.32	[M-H]-1	DDA for preferred ion	195.051	0.737	-	100		10690	C00257	HMDB0000625	CHEBI:33198	526-95-4	InChI=1S/C6H12O7/c7-1-2(8)3(9)4(10)5(11)6(12)13/h2-5,7-11H,1H2,(H,12,13)/t2-,3-,4+,5-/m1/s1	RGHNJXZEOKUKBD-SQOUGZDYSA-N	(2R,3S,4R,5R)-2,3,4,5,6-pentahydroxyhexanoic acid	Organic oxygen compounds	Organooxygen compounds	Carbohydrates and carbohydrate conjugates	25.7827	24.4417	26.0454	26.9498	25.6268	26.3209	25.3726	25.3164	25.3718	26.0297	24.3131	24.885	25.5848	25.4204	26.4384	26.1109	24.615	28.3273	26.1512	25.6609	10	10	20	0.0717062	-0.175839	0.289669	0.880116	success
Dibutyl decanedioate	C18 H34 O4	314.245	-1.67	[M+H]+1	DDA for preferred ion	315.253	8.298	+	56.0395	LMFA07010828	7986		HMDB0041220	CHEBI:165632	109-43-3	InChI=1S/C18H34O4/c1-3-5-15-21-17(19)13-11-9-7-8-10-12-14-18(20)22-16-6-4-2/h3-16H2,1-2H3	PYGXAGIECVVIOZ-UHFFFAOYSA-N	dibutyl decanedioate	Lipids and lipid-like molecules	Fatty Acyls	Fatty acid esters	20.7497	18.8309	19.2495	19.7897	21.0649	19.9542	19.6059	19.9446	19.3043	19.9862	18.8121	21.2998	21.2204	20.7073	19.9118	18.9238	23.1145	19.0795	19.4315	19.6298	10	10	20	0.283882	0.0929166	1.48656	0.255745	success
2,10-Diamino-6-[2-amino-3-(1H-imidazol-5-yl)propanoyl]-5-(hydroxymethyl)undecanedioic acid	C18 H31 N5 O6	413.227	-1.47	[M+H]+1	DDA for preferred ion	414.234	4.818	+	37.5177		3016027				38964-85-1	InChI=1S/C18H31N5O6/c19-13(17(26)27)3-1-2-12(10(8-24)4-5-14(20)18(28)29)16(25)15(21)6-11-7-22-9-23-11/h7,9-10,12-15,24H,1-6,8,19-21H2,(H,22,23)(H,26,27)(H,28,29)	NGRUVTMTINLBOI-UHFFFAOYSA-N	2,10-diamino-6-[2-amino-3-(1H-imidazol-5-yl)propanoyl]-5-(hydroxymethyl)undecanedioic acid				15.2408	16.5392	17.6392	18.2892	17.5675	15.7537	16.4505	16.0977	16.452		15.054	17.3532	16.3541	18.7906	16.9006		17.8201		18.1958		9	7	16	0.256274	-0.0141724	0.947596	0.472825	success
Serylhydroxyproline	C8 H14 N2 O5	218.09	0.49	[M-H]-1	DDA for preferred ion	217.083	1.221	-	91.3231		25227054		HMDB0029040			InChI=1S/C8H14N2O5/c9-5(3-11)7(13)10-2-4(12)1-6(10)8(14)15/h4-6,11-12H,1-3,9H2,(H,14,15)/t4-,5+,6+/m1/s1	IISAHBYOIFITKV-SRQIZXRXSA-N	(2S,4R)-1-[(2S)-2-amino-3-hydroxypropanoyl]-4-hydroxypyrrolidine-2-carboxylic acid	Organic acids and derivatives	Carboxylic acids and derivatives	Amino acids, peptides, and analogues	22.4949	23.2296	22.3409	23.9803	22.2832	21.7973	23.3339	22.8823	23.821	22.2807	23.0644	22.4516	23.1737	22.8869	22.4669	23.0818	22.0787	24.1242	23.6577	23.9478	10	10	20	0.0590271	-0.191899	0.235237	0.914125	success
LysoPE(0:0/20:2(11Z,14Z))	C25 H48 N O7 P	505.316	-1.61	[M+H]+1	No MS2	506.323	8.466	+					HMDB0011483				NHBRVTKHMMOYTG-XBJNFHHOSA-N		Lipids and lipid-like molecules	Glycerophospholipids	Glycerophosphoethanolamines	17.9161	15.3349	18.4456		19.0265		17.2524	19.7815	19.4769	18.2361			19.298	17.415	17.9432	20.8878	17.0781	19.1473	19.2283	20.2028	7	9	16	0.197319	-0.0945652	0.676018	0.622509	success
Hexadecanamide	C16 H33 N O	255.256	-2.79	[M+H]+1	DDA for preferred ion	256.263	7.9885	+	42.918	LMFA08010009	69421	NAN	HMDB0012273	CHEBI:74475	629-54-9	InChI=1S/C16H33NO/c1-2-3-4-5-6-7-8-9-10-11-12-13-14-15-16(17)18/h2-15H2,1H3,(H2,17,18)	HSEMFIZWXHQJAE-UHFFFAOYSA-N	hexadecanamide	Lipids and lipid-like molecules	Fatty Acyls	Fatty amides	24.7807	23.7887	25.5303	26.0097	25.4534	24.903	24.7415	25.1632	24.5299	26.8314	24.0702	24.3154	24.8619	24.2882	25.1642	24.6525	24.9073	25.1283	25.0999	29.1617	10	10	20	0.277242	0.0845065	1.43846	0.269712	success
DL-Tryptophan	C11 H12 N2 O2	204.089	-2.2	[M+H]+1	DDA for preferred ion	205.097	3.866	+	77.8735		1148	C00806	HMDB0030396	CHEBI:27897	54-12-6	InChI=1S/C11H12N2O2/c12-9(11(14)15)5-7-6-13-10-4-2-1-3-8(7)10/h1-4,6,9,13H,5,12H2,(H,14,15)	QIVBCDIJIAJPQS-UHFFFAOYSA-N	2-amino-3-(1H-indol-3-yl)propanoic acid	Organoheterocyclic compounds	Indoles and derivatives	Indolyl carboxylic acids and derivatives	26.5789	26.1664	25.7645	27.9899	26.289	26.2016	26.3066	25.4339	26.0665	26.1428	26.8404	26.522	26.6498	27.0591	26.0099	25.3274	25.5094	27.4308	26.8588	25.3794	10	10	20	0.242033	0.0399079	1.19744	0.352286	success
Coprocholic acid	C27 H46 O5	450.335	1.81	[M-H]-1	DDA for preferred ion	449.328	8.547	-	45.5588	LMST04030001	122312		HMDB0000601	CHEBI:18402	547-98-8	InChI=1S/C27H46O5/c1-15(6-5-7-16(2)25(31)32)19-8-9-20-24-21(14-23(30)27(19,20)4)26(3)11-10-18(28)12-17(26)13-22(24)29/h15-24,28-30H,5-14H2,1-4H3,(H,31,32)/t15-,16?,17+,18-,19-,20+,21+,22-,23+,24+,26+,27-/m1/s1	CNWPIIOQKZNXBB-VCVMUKOKSA-N	(6R)-2-methyl-6-[(3R,5S,7R,8R,9S,10S,12S,13R,14S,17R)-3,7,12-trihydroxy-10,13-dimethyl-2,3,4,5,6,7,8,9,11,12,14,15,16,17-tetradecahydro-1H-cyclopenta[a]phenanthren-17-yl]heptanoic acid	Lipids and lipid-like molecules	Steroids and steroid derivatives	Bile acids, alcohols and derivatives	20.1322	18.5091	19.5436	18.8589	20.305	18.8711	18.1639	16.9909	18.0508	19.3726	17.9282	20.4245	20.5264	19.7957	19.3281	17.4996	21.5358	17.9784	18.1945	16.9914	10	10	20	0.427292	0.27457	2.79784	0.064303	success
2-Benzothiazolsulfonic acid	C7 H5 N O3 S2	214.971	0.81	[M-H]-1	DDA for preferred ion	213.964	6.814	-	98.2279		30647			CHEBI:190965	941-57-1	InChI=1S/C7H5NO3S2/c9-13(10,11)7-8-5-3-1-2-4-6(5)12-7/h1-4H,(H,9,10,11)	ZCXGMSGCBDSEOY-UHFFFAOYSA-N	1,3-benzothiazole-2-sulfonic acid				20.4588	24.2451	25.4101	19.9815	24.4619	28.6928	25.0911	21.9254	23.3342	21.5036	24.4867	20.6328	22.5965	19.6889			27.9576	22.6142	20.7844		10	7	17	0.360408	0.147211	1.69049	0.216492	success
Hippuric acid	C9 H9 N O3	179.058	-0.55	[M-H]-1	DDA for preferred ion	178.051	4.719	-	73.9207		464	C01586	HMDB0000714	CHEBI:18089	66407-11-2	InChI=1S/C9H9NO3/c11-8(12)6-10-9(13)7-4-2-1-3-5-7/h1-5H,6H2,(H,10,13)(H,11,12)	QIAFMBKCNZACKA-UHFFFAOYSA-N	2-benzamidoacetic acid	Benzenoids	Benzene and substituted derivatives	Benzoic acids and derivatives	20.5027	20.125	19.6816	23.2753	18.0175	20.8414	20.2743	18.9735	18.1107	18.6251	20.2914	16.785	20.4229	19.8949	19.2461	18.7687	18.7687	20.1257	20.9346	19.6833	10	10	20	0.100883	-0.138882	0.420759	0.791225	success
(E)-8,9,10-trihydroxyoctadec-6-enoic acid	C18 H34 O5	330.241	1.86	[M-H]-1	DDA for preferred ion	329.234	7.609	-	42.2645			NAN				InChI=1S/C18H34O5/c1-2-3-4-5-6-9-12-15(19)18(23)16(20)13-10-7-8-11-14-17(21)22/h10,13,15-16,18-20,23H,2-9,11-12,14H2,1H3,(H,21,22)/b13-10+	XADHJHFFBMPQOS-JLHYYAGUSA-N	(E)-8,9,10-trihydroxyoctadec-6-enoic acid				22.1382	21.1328	22.7486	21.0906	22.4793	21.9184	21.6688	22.1867	21.4538	21.9903	20.9305	21.2897	21.601	21.2311	21.8695	21.6416	21.9775	21.8517	21.7513	21.7958	10	10	20	0.106412	-0.131878	0.446567	0.773287	success
3-Hydroxydodecanedioic acid	C12 H22 O5	246.146	-1.75	[M+H]+1	DDA for preferred ion	247.154	7.371	+	76.017	LMFA01170089	16663321		HMDB0000413	CHEBI:145961	34574-69-1	InChI=1S/C12H22O5/c13-10(9-12(16)17)7-5-3-1-2-4-6-8-11(14)15/h10,13H,1-9H2,(H,14,15)(H,16,17)	FYVQCLGZFXHEGL-UHFFFAOYSA-N	3-hydroxydodecanedioic acid	Organic acids and derivatives	Hydroxy acids and derivatives	Medium-chain hydroxy acids and derivatives	20.8213	17.4144	17.8098	19.6587	20.448	17.989	16.2256	16.2903	17.1047	18.4447	15.8979	21.9734	21.7673	20.7226	20.0555	16.6359	21.8384	17.1638	16.0419	18.9977	10	10	20	0.325671	0.145849	1.81108	0.179233	success
N-{4-[(4,6-dimethylpyrimidin-2-yl)sulfamoyl]phenyl}-2-(2-methoxyphenoxy)acetamide	C21 H22 N4 O5 S	442.129	-4.06	[M+2H]+2	No MS2	222.072	7.627	+			2292580				433309-10-5	InChI=1S/C21H22N4O5S/c1-14-12-15(2)23-21(22-14)25-31(27,28)17-10-8-16(9-11-17)24-20(26)13-30-19-7-5-4-6-18(19)29-3/h4-12H,13H2,1-3H3,(H,24,26)(H,22,23,25)	CCLZTZSONSFBSK-UHFFFAOYSA-N	N-[4-[(4,6-dimethylpyrimidin-2-yl)sulfamoyl]phenyl]-2-(2-methoxyphenoxy)acetamide				19.26	19.6891	20.7066	19.8527	19.7462	19.2295	18.5221	19.0461	20.2562	19.6839	19.5974	18.0586	18.876	19.7457	20.3698	18.7005	19.2483	18.4995	18.9255		10	9	19	0.256916	0.0446061	1.2101	0.350088	success
Pentacosanoylglycine	C27 H53 N O3	439.402	-2.28	[M+H]+1	DDA for preferred ion	440.409	7.762	+	65.4258		53481662		HMDB0013297	CHEBI:165895		InChI=1S/C27H53NO3/c1-2-3-4-5-6-7-8-9-10-11-12-13-14-15-16-17-18-19-20-21-22-23-24-26(29)28-25-27(30)31/h2-25H2,1H3,(H,28,29)(H,30,31)	VUYRTQJMRATAFS-UHFFFAOYSA-N	2-(pentacosanoylamino)acetic acid	Organic acids and derivatives	Carboxylic acids and derivatives	Amino acids, peptides, and analogues	17.1121	22.9224	23.6156	22.1942	19.4726	17.9715	19.9533	21.6575	23.9649	18.4466	22.1969	17.4687	17.5131	22.9508	24.2084	21.4684	19.0454	20.8989	21.1175	22.6977	10	10	20	0.198572	-0.0151416	0.92915	0.473215	success
Homoarecoline	C9 H15 N O2	169.11	-0.96	[M-H]-1	DDA for preferred ion	168.103	7.039	-	84.3795		34167		HMDB0038321	CHEBI:166574	28125-84-0	InChI=1S/C9H15NO2/c1-3-12-9(11)8-5-4-6-10(2)7-8/h5H,3-4,6-7H2,1-2H3	UNARQANIGOBIHM-UHFFFAOYSA-N	ethyl 1-methyl-3,6-dihydro-2H-pyridine-5-carboxylate	Alkaloids and derivatives			18.7958	16.7627	17.337	17.5137	17.5666	18.2274	18.1313	18.6732	17.6495	21.0094	18.2757	16.937	19.136	18.5274	19.692	17.98	20.2012	18.8479	17.9714	18.1597	10	10	20	0.235599	0.0317593	1.1558	0.368906	success
Spongouridin	C9 H12 N2 O6	244.07	1.36	[M-H]-1	DDA for preferred ion	243.063	1.833	-	99.0052		18323	C16745		CHEBI:68346	3083-77-0	InChI=1S/C9H12N2O6/c12-3-4-6(14)7(15)8(17-4)11-2-1-5(13)10-9(11)16/h1-2,4,6-8,12,14-15H,3H2,(H,10,13,16)/t4-,6-,7+,8-/m1/s1	DRTQHJPVMGBUCF-CCXZUQQUSA-N	1-[(2R,3S,4S,5R)-3,4-dihydroxy-5-(hydroxymethyl)oxolan-2-yl]pyrimidine-2,4-dione				24.8048	24.7814	24.4976	26.0588	24.4509	25.2358	25.4282	24.9512	25.1158	24.9483	24.8733	24.58	25.0192	24.7057	24.4756	25.1741	25.0162	25.4574	25.3016	25.539	10	10	20	0.192179	-0.0232397	0.892119	0.492597	success
5-Bromosalicylaldehyde	C7 H5 Br O2	199.947	-0.8	[M+H]+1	DDA for preferred ion	200.954	1.192	+	0.737215		72863				1761-61-1	InChI=1S/C7H5BrO2/c8-6-1-2-7(10)5(3-6)4-9/h1-4,10H	MKKSTJKBKNCMRV-UHFFFAOYSA-N	5-bromo-2-hydroxybenzaldehyde				19.5674	19.3069	19.2453	19.3047	20.2798	19.9262	20.1697	19.5869	19.435	19.8293	19.0528	19.4081	19.7053	19.1918	19.3117	19.4912	19.1213	19.8512	19.617	17.5212	10	10	20	0.219338	0.011161	1.05361	0.412958	success
N-Acetylimidazole	C5 H6 N2 O	110.048	-2.15	[M+H]+1	DDA for preferred ion	111.055	3.149	+	24.9014		17174	C02560	HMDB0243814	CHEBI:16984	2466-76-4	InChI=1S/C5H6N2O/c1-5(8)7-3-2-6-4-7/h2-4H,1H3	VIHYIVKEECZGOU-UHFFFAOYSA-N	1-imidazol-1-ylethanone	Organoheterocyclic compounds	Azoles	Imidazoles	22.5407	22.0036	21.8993	21.7044	23.4227	21.9367	22.4488	22.3701	21.7044	23.4764	21.4367	22.7526	22.4554	21.7296	21.8185	22.5052	22.0662	22.7207	21.3907	22.2826	10	10	20	0.0417098	-0.213834	0.16322	0.953749	success
Theobromine	C7 H8 N4 O2	180.064	-1.99	[M+H]+1	DDA for preferred ion	181.072	3.649	+	15.2326		5429	C07480	HMDB0002825	CHEBI:28946	83-67-0	InChI=1S/C7H8N4O2/c1-10-3-8-5-4(10)6(12)9-7(13)11(5)2/h3H,1-2H3,(H,9,12,13)	YAPQBXQYLJRXSA-UHFFFAOYSA-N	3,7-dimethylpurine-2,6-dione	Organoheterocyclic compounds	Imidazopyrimidines	Purines and purine derivatives	15.6515		20.2156	19.167	19.1212	17.7704	18.7695	18.6168	17.6324	21.7418	16.3271	16.7876	17.9502	21.4265	18.1843	18.4446	18.5135	17.7107	18.1229	23.9666	9	10	19	0.20567	-0.0212809	0.906231	0.486789	success
Ala-Gly-Glu	C10 H17 N3 O6	275.111	-1.92	[M+H]+1	DDA for preferred ion	276.118	0.771	+	40.9094		145453586	NAN		CHEBI:158182		InChI=1S/C10H17N3O6/c1-5(11)9(17)12-4-7(14)13-6(10(18)19)2-3-8(15)16/h5-6H,2-4,11H2,1H3,(H,12,17)(H,13,14)(H,15,16)(H,18,19)/t5-,6-/m0/s1	BEMGNWZECGIJOI-WDSKDSINSA-N	(2S)-2-[[2-[[(2S)-2-aminopropanoyl]amino]acetyl]amino]pentanedioic acid				23.604	23.1174	23.6563	22.656	23.1403	21.1578	22.8657	23.119	22.9663	23.682	20.8267	23.4815	22.9944	22.6775	22.8923	23.0103	23.8295	23.0351	23.4774	22.4639	10	10	20	0.165694	-0.0567874	0.744755	0.576384	success
8-Hydrazinyl-3-methyl-7-pentyl-1H-purine-2,6(3H,7H)-dione	C11 H18 N6 O2	266.149	-1.6	[M+H]+1	No MS2	267.156	7.822	+			3093816				300717-02-6	InChI=1S/C11H18N6O2/c1-3-4-5-6-17-7-8(13-10(17)15-12)16(2)11(19)14-9(7)18/h3-6,12H2,1-2H3,(H,13,15)(H,14,18,19)	VBEMXFXLAYSFEM-UHFFFAOYSA-N	8-hydrazinyl-3-methyl-7-pentylpurine-2,6-dione				20.4674	19.2861	19.9075	19.9363	21.6768		19.6807	20.4766	21.076	23.2034	19.963	20.1571	20.734	20.1037	21.0896	20.0367	23.2407	20.0971		19.3567	10	8	18	0.15924	-0.0994554	0.61555	0.659091	success
5'-(3'-Methoxy-4'-hydroxyphenyl)-gamma-valerolactone	C12 H14 O4	222.089	0.89	[M-H]-1	DDA for preferred ion	221.082	7.017	-	64.1041		3028410		HMDB0029226	CHEBI:165227		InChI=1S/C12H14O4/c1-15-11-7-8(2-4-10(11)13)6-9-3-5-12(14)16-9/h2,4,7,9,13H,3,5-6H2,1H3	GCIFEQYZDROELP-UHFFFAOYSA-N	5-[(4-hydroxy-3-methoxyphenyl)methyl]oxolan-2-one	Benzenoids	Phenols	Methoxyphenols	19.6998	17.8574	19.7528	18.2502	19.3598	19.8661	19.4271	19.3122	18.8935	19.3335	18.8929	18.4232	19.6808	18.7008	18.8382	19.0014	19.7291	19.0317	18.7821	19.4309	10	10	20	0.0709695	-0.176772	0.286466	0.882187	success
Triethanolamine	C6 H15 N O3	149.105	-2.06	[M+H]+1	No MS2	150.112	0.678	+			7618	C06771	HMDB0032538	CHEBI:28621	13547-30-3	InChI=1S/C6H15NO3/c8-4-1-7(2-5-9)3-6-10/h8-10H,1-6H2	GSEJCLTVZPLZKY-UHFFFAOYSA-N	2-[bis(2-hydroxyethyl)amino]ethanol	Organic nitrogen compounds	Organonitrogen compounds	Amines	20.5106	20.0589	20.2887	20.6948	23.0097	21.5226	21.1357	22.1587	21.2148	22.2491	20.8909	20.3501	21.7259	20.0215	20.8815	20.4248	21.7079	20.7586	21.4274	21.9439	10	10	20	0.139383	-0.0901152	0.607337	0.66351	success
Panthenol	C9 H19 N O4	205.131	-1.95	[M+H]+1	No MS2	206.138	0.79	+			4678	C05944	HMDB0304820		62507-76-0	InChI=1S/C9H19NO4/c1-9(2,6-12)7(13)8(14)10-4-3-5-11/h7,11-13H,3-6H2,1-2H3,(H,10,14)	SNPLKNRPJHDVJA-UHFFFAOYSA-N	2,4-dihydroxy-N-(3-hydroxypropyl)-3,3-dimethylbutanamide	Lipids and lipid-like molecules	Fatty Acyls	Fatty amides	21.0728	20.5097	20.1925	18.7774	22.2341	20.302	18.6404	20.8918	20.8679	21.7533	20.3949	20.6128	21.6705	20.402	21.6872	19.5439	21.5896	17.6803	19.4818	19.6173	10	10	20	0.134168	-0.0967203	0.581095	0.680987	success
Ecgonine	C9 H15 N O3	185.105	-2.08	[M+H]+1	DDA for preferred ion	186.112	1.083	+	16.6321		91460	C10858	HMDB0006548	CHEBI:4743	207-565-4	InChI=1S/C9H15NO3/c1-10-5-2-3-6(10)8(9(12)13)7(11)4-5/h5-8,11H,2-4H2,1H3,(H,12,13)/t5-,6+,7-,8+/m0/s1	PHMBVCPLDPDESM-FKSUSPILSA-N	(1R,2R,3S,5S)-3-hydroxy-8-methyl-8-azabicyclo[3.2.1]octane-2-carboxylic acid	Alkaloids and derivatives	Tropane alkaloids		20.2983	19.1442	20.4213	20.3183	20.136	19.7061	20.625	20.3874	20.2383	21.1708	18.7008	20.2317	20.2893	19.6931	20.0465	20.2094	19.7658	20.7598	20.3729	20.6211	10	10	20	0.0556492	-0.196178	0.220982	0.922535	success
Pentaethylene glycol	C10 H22 O6	238.141	-1.98	[M+H]+1	DDA for preferred ion	239.148	4.315	+	57.1106		62551		HMDB0256256	CHEBI:39631	4792-15-8	InChI=1S/C10H22O6/c11-1-3-13-5-7-15-9-10-16-8-6-14-4-2-12/h11-12H,1-10H2	JLFNLZLINWHATN-UHFFFAOYSA-N	2-[2-[2-[2-(2-hydroxyethoxy)ethoxy]ethoxy]ethoxy]ethanol	Organic oxygen compounds	Organooxygen compounds	Ethers	23.947	22.627	23.5369	22.9176	24.2085	23.6809	23.6933	23.825	23.394	23.7221	22.6807	22.9567	23.6076	22.7767	23.7356	23.5127	23.8565	23.3444	23.6933	25.7743	10	10	20	0.258591	0.0608823	1.30794	0.311671	success
1-(p-Methoxyphenyl)-2-propanone	C10 H12 O2	164.083	-1.97	[M+H-H2O]+1	DDA for other ion	147.08	7.985	+	60.4918		31231	NAN	HMDB0032891	CHEBI:180410	122-84-9	InChI=1S/C10H12O2/c1-8(11)7-9-3-5-10(12-2)6-4-9/h3-6H,7H2,1-2H3	WFWKNGZODAOLEO-UHFFFAOYSA-N	1-(4-methoxyphenyl)propan-2-one	Benzenoids	Benzene and substituted derivatives	Phenylpropanes	22.1227	23.4549	21.6282	21.4836	22.9034	22.1348	22.2697	22.5113	21.9565	22.4059	21.3875	22.9747	22.1562	21.4982	22.3249	22.5356	25.6285	22.0613	22.2326	25.4304	10	10	20	0.164698	-0.0580488	0.739396	0.579627	success
N,N-Dibutylthioformamide	C9 H19 N S	173.123	-2.26	[M+H]+1	No MS2	174.131	7.753	+			350618				13749-55-8	InChI=1S/C9H19NS/c1-3-5-7-10(9-11)8-6-4-2/h9H,3-8H2,1-2H3	CAFIJTOSFTXYRS-UHFFFAOYSA-N	N,N-dibutylmethanethioamide				20.7353	20.1848	21.6704	20.4183	21.6349	20.8105	20.3634	21.01	21.2915	21.5353	20.3168	20.2399	20.6264	20.3362	21.44	20.8311	21.2696	20.7117	20.6524	21.2376	10	10	20	0.144298	-0.0838898	0.632364	0.647068	success
N-Methylcalystegine B2	C8 H15 N O4	189.1	-2	[M+H]+1	DDA for preferred ion	190.107	5.137	+	17.4438		10511849		HMDB0036604	CHEBI:178213	184045-65-6	InChI=1S/C8H15NO4/c1-9-4-2-3-8(9,13)7(12)6(11)5(4)10/h4-7,10-13H,2-3H2,1H3/t4-,5+,6-,7+,8-/m1/s1	GZDWTPRPLBRISA-RZUNNTJFSA-N	(1R,2S,3R,4S,5R)-8-methyl-8-azabicyclo[3.2.1]octane-1,2,3,4-tetrol	Alkaloids and derivatives	Tropane alkaloids		19.8062	18.9271	19.1642	20.1357	20.2013	19.7652	20.2004	19.8022	19.5841	19.3406	20.0086	18.5895	19.7971	20.1598	19.6619	18.4129	19.0168	21.0166	19.6295	21.0477	10	10	20	0.0369629	-0.219847	0.143931	0.962917	success
Phosphoribosyl formamidocarboxamide	C10 H15 N4 O9 P	366.058	1.43	[M-H]-1	DDA for preferred ion	365.051	2.597	-	87.095		166760	C04734	HMDB0001439	CHEBI:18381	13018-54-7	InChI=1S/C10H15N4O9P/c11-8(18)5-9(13-3-15)14(2-12-5)10-7(17)6(16)4(23-10)1-22-24(19,20)21/h2-4,6-7,10,16-17H,1H2,(H2,11,18)(H,13,15)(H2,19,20,21)/t4-,6-,7-,10-/m1/s1	ABCOOORLYAOBOZ-KQYNXXCUSA-N	[(2R,3S,4R,5R)-5-(4-carbamoyl-5-formamidoimidazol-1-yl)-3,4-dihydroxyoxolan-2-yl]methyl dihydrogen phosphate	Nucleosides, nucleotides, and analogues	Imidazole ribonucleosides and ribonucleotides	1-ribosyl-imidazolecarboxamides	18.7282	19.8899	20.0898	22.153	19.7967	20.9296	21.1034	20.9367	20.1575	20.2483	18.4939	20.9124	20.0787	20.3169	19.4969	20.5586	19.9335	20.2918	19.5417	19.4892	10	10	20	0.20054	-0.0126497	0.940665	0.467325	success
Ala-Glu	C8 H14 N2 O5	218.09	-2.25	[M+H]+1	DDA for preferred ion	219.097	0.768	+	63.0064		128841	C20958	HMDB0028686	CHEBI:61565	13187-90-1	InChI=1S/C8H14N2O5/c1-4(9)7(13)10-5(8(14)15)2-3-6(11)12/h4-5H,2-3,9H2,1H3,(H,10,13)(H,11,12)(H,14,15)/t4-,5-/m0/s1	VYZAGTDAHUIRQA-WHFBIAKZSA-N	(2S)-2-[[(2S)-2-aminopropanoyl]amino]pentanedioic acid	Organic acids and derivatives	Carboxylic acids and derivatives	Amino acids, peptides, and analogues	21.1493	21.784	21.0979	22.6783	20.7388	20.1254	21.964	21.2343	21.6157	21.2298	20.9684	21.0939	20.9792	21.5417	20.5129	20.9402	19.9323	22.1504	20.6311	24.7264	10	10	20	0.0965944	-0.144314	0.400959	0.804959	success
1-Methylhistidine	C7 H11 N3 O2	169.085	-2.59	[M+H]+1	No MS2	170.092	0.691	+			92105	C01152	HMDB0000001	CHEBI:50599	332-80-9	InChI=1S/C7H11N3O2/c1-10-3-5(9-4-10)2-6(8)7(11)12/h3-4,6H,2,8H2,1H3,(H,11,12)/t6-/m0/s1	BRMWTNUJHUMWMS-LURJTMIESA-N	(2S)-2-amino-3-(1-methylimidazol-4-yl)propanoic acid	Organic acids and derivatives	Carboxylic acids and derivatives	Amino acids, peptides, and analogues	20.887	21.1025	21.4768	21.8215	21.6186	21.3061	21.8913	21.5625	21.3571	20.9919	23.0429	20.6428	21.6924	20.8253	21.5237	21.4286	21.3832	22.4294	21.9265	19.8321	10	10	20	0.0922239	-0.14985	0.380974	0.818764	success
D-Glyceric acid	C3 H6 O4	106.026	-4.15	[M-H]-1	DDA for preferred ion	105.019	0.763	-	100		439194	C00258	HMDB0000139	CHEBI:32398	6000-40-4	InChI=1S/C3H6O4/c4-1-2(5)3(6)7/h2,4-5H,1H2,(H,6,7)/t2-/m1/s1	RBNPOMFGQQGHHO-UWTATZPHSA-N	(2R)-2,3-dihydroxypropanoic acid	Organic oxygen compounds	Organooxygen compounds	Carbohydrates and carbohydrate conjugates	22.4549	22.6319	21.8887	22.9032	21.956	23.2244	23.168	21.8134	22.6794	21.9983	23.0396	21.2952	22.1637	22.5825	22.4441	22.1522	22.1426	22.9547	22.9603	22.7952	10	10	20	0.199234	-0.0143039	0.933015	0.471231	success
trans-3-Indoleacrylic acid	C11 H9 N O2	187.063	-2.43	[M+H]+1	DDA for preferred ion	188.07	3.867	+	66.8449		5375048	C21283	HMDB0000734	CHEBI:132244	29953-71-7	InChI=1S/C11H9NO2/c13-11(14)6-5-8-7-12-10-4-2-1-3-9(8)10/h1-7,12H,(H,13,14)/b6-5+	PLVPPLCLBIEYEA-AATRIKPKSA-N	(E)-3-(1H-indol-3-yl)prop-2-enoic acid	Organoheterocyclic compounds	Indoles and derivatives	Indoles	25.9947	25.5746	25.188	27.4232	25.7741	25.656	25.7661	24.9107	25.552	25.5897	26.2648	25.9707	26.1288	26.5073	25.4752	24.8174	24.9914	26.9016	26.3211	24.7295	10	10	20	0.244248	0.042714	1.21194	0.34667	success
Cropropamide	C13 H24 N2 O2	240.183	-1.71	[M+H]+1	No MS2	241.191	7.305	+			5369258		HMDB0250543	CHEBI:134981	633-47-6	InChI=1S/C13H24N2O2/c1-6-9-12(16)15(10-7-2)11(8-3)13(17)14(4)5/h6,9,11H,7-8,10H2,1-5H3/b9-6+	CYZWCBZIBJLKCV-RMKNXTFCSA-N	2-[[(E)-but-2-enoyl]-propylamino]-N,N-dimethylbutanamide	Organic acids and derivatives	Carboxylic acids and derivatives	Amino acids, peptides, and analogues	18.1456	16.3954	16.3427	16.6841	16.7821	16.1205	16.8472	18.3495	16.9227	19.1419	17.4274	16.3137	17.1407	16.787	18.3801	18.0403	18.2876	17.2399	18.1327	18.2777	10	10	20	0.309432	0.12528	1.68031	0.206673	success
Docosanamide	C22 H45 N O	339.35	-1.75	[M+H]+1	DDA for preferred ion	340.357	8.8255	+	68.5065	LMFA08010020	76468		HMDB0000583	CHEBI:165591	3061-75-4	InChI=1S/C22H45NO/c1-2-3-4-5-6-7-8-9-10-11-12-13-14-15-16-17-18-19-20-21-22(23)24/h2-21H2,1H3,(H2,23,24)	ORAWFNKFUWGRJG-UHFFFAOYSA-N	docosanamide	Lipids and lipid-like molecules	Fatty Acyls	Fatty amides	26.5044	21.9312	22.7842	22.2194	24.1123	22.9536	22.9975	23.3728	23.2009	23.2666	22.1171	22.258	23.154	22.7169	23.1646	22.9451	23.3201	23.1235	23.1013	23.3353	10	10	20	0.387858	0.22462	2.37603	0.0985032	success
Inosine	C10 H12 N4 O5	268.08	-2.03	[M+H]+1	DDA for preferred ion	269.087	2.595	+	87.4091		135398641	C00294	HMDB0000195	CHEBI:17596	58-63-9	InChI=1S/C10H12N4O5/c15-1-4-6(16)7(17)10(19-4)14-3-13-5-8(14)11-2-12-9(5)18/h2-4,6-7,10,15-17H,1H2,(H,11,12,18)/t4-,6-,7-,10-/m1/s1	UGQMRVRMYYASKQ-KQYNXXCUSA-N	9-[(2R,3R,4S,5R)-3,4-dihydroxy-5-(hydroxymethyl)oxolan-2-yl]-1H-purin-6-one	Nucleosides, nucleotides, and analogues	Purine nucleosides		25.1391	25.2021	24.2951	26.9993	24.8645	26.1615	26.1937	26.2695	25.2112	24.9171	23.7652	26.1069	25.3158	25.3217	25.0186	25.8181	25.278	24.8188	25.0773	26.3288	10	10	20	0.17157	-0.0493443	0.776636	0.557367	success
Spermine	C10 H26 N4	202.215	-1.85	[M+H]+1	DDA for preferred ion	203.223	0.6965	+	78.8658		1103	C00750	HMDB0001256	CHEBI:15746	71-44-3	InChI=1S/C10H26N4/c11-5-3-9-13-7-1-2-8-14-10-4-6-12/h13-14H,1-12H2	PFNFFQXMRSDOHW-UHFFFAOYSA-N	N,N'-bis(3-aminopropyl)butane-1,4-diamine	Organic nitrogen compounds	Organonitrogen compounds	Amines	26.5654	25.7398	25.9477	26.3223	26.1683	24.6481	26.506	26.4213	25.831	26.4286	25.6624	25.9107	26.3384	25.4944	25.809	25.4628	24.4357	26.4299	26.3696	25.4423	10	10	20	0.144575	-0.0835378	0.633788	0.64614	success
Uridine	C9 H12 N2 O6	244.069	-1.8	[M+H]+1	DDA for preferred ion	245.076	1.144	+	18.858		6029	C00299	HMDB0000296	CHEBI:16704	58-96-8	InChI=1S/C9H12N2O6/c12-3-4-6(14)7(15)8(17-4)11-2-1-5(13)10-9(11)16/h1-2,4,6-8,12,14-15H,3H2,(H,10,13,16)/t4-,6-,7-,8-/m1/s1	DRTQHJPVMGBUCF-XVFCMESISA-N	1-[(2R,3R,4S,5R)-3,4-dihydroxy-5-(hydroxymethyl)oxolan-2-yl]pyrimidine-2,4-dione	Nucleosides, nucleotides, and analogues	Pyrimidine nucleosides		20.37	20.26	19.9828	22.2581	20.0349	20.4089	21.7009	19.6076	20.1445	21.0317	20.6896	20.3209	20.6991	20.2255	20.4583	20.5323	20.2705	21.1384	20.6216	20.0165	10	10	20	0.028823	-0.230158	0.111294	0.976637	success
[truncated: 210 more rows]
[truncated: 12 more columns]

## Sheet: Model_Diagnostics
Name	r_squared	adj_r_squared	f_statistic	f_pvalue	aic	bic	log_likelihood	n_obs	df_model	df_resid
12-amino-dodecanoic acid	0.862924	0.826371	23.6072	2.51555e-06	30.5095	35.4881	-10.2547	20	4	15
Decylamine	0.825287	0.778697	17.7138	1.49327e-05	34.5969	39.5756	-12.2985	20	4	15
N-Heptylbutanamide	0.836428	0.792809	19.1757	9.21605e-06	16.7319	21.7106	-3.36595	20	4	15
[truncated: 835 more rows]

## Sheet: Model_Coefficients
Name	coefficient	value	std_err	t_statistic	pvalue	ci_lower_95	ci_upper_95
[truncated: 4,190 more rows]

## Sheet: Summary
Parameter	Value	Column3	Column4
[truncated: 16 more rows]
